# Supplementary material for: GmWRKY33a is a hub gene responsive to brassinosteroid signaling that suppresses nodulation in soybean (Glycine max)
Source: Front Plant Sci. 2025 Jan 16;15:1507307. doi: 10.3389/fpls.2024.1507307 (PMC11779726; doi:10.3389/fpls.2024.1507307)
Supplement: Supplementary file 8 [file Table1.xlsx]

## Sheet: Sheet1
Supplementary table 1 DEGs by CKHH24_vs_CKmo24
Gene_id	Gene_description	CKHH24_vs_CKmo24
Glyma.18G297500.Wm82.a4.v1	(1 of 4) PTHR12161:SF23 - REGULATOR OF VPS4 ACTIVITY IN THE MVB PATHWAY PROTEIN	yes|down
Glyma.06G275900.Wm82.a4.v1	(1 of 154) K00430 - peroxidase (E1.11.1.7)	yes|up
Glyma.12G197400.Wm82.a4.v1	(1 of 3) 3.1.7.11 - Geranyl diphosphate diphosphatase / Geranyl pyrophosphate pyrophosphatase	yes|down
Glyma.17G039900.Wm82.a4.v1	(1 of 39) PF04398 - Protein of unknown function, DUF538 (DUF538)	yes|down
Glyma.13G362800.Wm82.a4.v1	(1 of 14) PF04862 - Protein of unknown function (DUF642) (DUF642)	yes|up
Glyma.20G085500.Wm82.a4.v1	(1 of 56) 3.1.3.2 - Acid phosphatase / Phosphomonoesterase	yes|up
Glyma.11G146899.Wm82.a4.v1	(1 of 3) PTHR11177//PTHR11177:SF186 - CHITINASE // SUBFAMILY NOT NAMED	yes|down
Glyma.15G025300.Wm82.a4.v1	(1 of 6) PTHR31250:SF13 - CALMODULIN-BINDING PROTEIN	yes|down
Glyma.13G257800.Wm82.a4.v1		yes|down
Glyma.03G247500.Wm82.a4.v1	(1 of 6) PTHR22595//PTHR22595:SF62 - CHITINASE-RELATED // HEVEIN-LIKE PREPROPROTEIN	yes|down
Glyma.12G059100.Wm82.a4.v1	(1 of 3) PTHR24322:SF354 - TROPINONE REDUCTASE-RELATED	yes|down
Glyma.12G178500.Wm82.a4.v1	(1 of 4) PTHR31945//PTHR31945:SF17 - FAMILY NOT NAMED // TRANSCRIPTION FACTOR FER-LIKE IRON DEFICIENCY-INDUCED TRANSCRIPTION FACTOR	yes|up
Glyma.02G249300.Wm82.a4.v1	(1 of 2) PTHR15486//PTHR15486:SF25 - ANCIENT UBIQUITOUS PROTEIN // GLYCEROL-3-PHOSPHATE ACYLTRANSFERASE 5-RELATED	yes|down
Glyma.17G177300.Wm82.a4.v1		yes|down
Glyma.10G207100.Wm82.a4.v1	(1 of 3) 3.4.22.15 - Cathepsin L	yes|up
Glyma.19G106400.Wm82.a4.v1	(1 of 65) PF05553 - Cotton fibre expressed protein (DUF761)	yes|down
Glyma.20G225200.Wm82.a4.v1	(1 of 6) PTHR22595//PTHR22595:SF62 - CHITINASE-RELATED // HEVEIN-LIKE PREPROPROTEIN	yes|down
Glyma.12G047400.Wm82.a4.v1	(1 of 6) PTHR24096:SF134 - LONG CHAIN ACYL-COA SYNTHETASE 2	yes|down
Glyma.10G119400.Wm82.a4.v1	(1 of 14) PTHR10795//PTHR10795:SF348 - PROPROTEIN CONVERTASE SUBTILISIN/KEXIN // SUBFAMILY NOT NAMED	yes|down
Glyma.16G144900.Wm82.a4.v1	(1 of 4) PTHR22835//PTHR22835:SF147 - ZINC FINGER FYVE DOMAIN CONTAINING PROTEIN // SUBFAMILY NOT NAMED	yes|down
Glyma.11G200300.Wm82.a4.v1	(1 of 5) KOG1187//KOG4579 - Serine/threonine protein kinase // Leucine-rich repeat (LRR) protein associated with apoptosis in muscle tissue	yes|down
Glyma.10G028200.Wm82.a4.v1	(1 of 100) PF14368 - Probable lipid transfer (LTP_2)	yes|down
Glyma.17G024300.Wm82.a4.v1	(1 of 349) PF00847 - AP2 domain (AP2)	yes|up
Glyma.09G270900.Wm82.a4.v1	(1 of 3) PTHR10891:SF589 - CALCIUM-BINDING PROTEIN CML42-RELATED	yes|down
Glyma.16G179000.Wm82.a4.v1	(1 of 8) PTHR31339:SF17 - ENDO-POLYGALACTURONASE-LIKE PROTEIN-RELATED	yes|down
Glyma.02G244900.Wm82.a4.v1	(1 of 3) PTHR22835//PTHR22835:SF150 - ZINC FINGER FYVE DOMAIN CONTAINING PROTEIN // SUBFAMILY NOT NAMED	yes|down
Glyma.10G149500.Wm82.a4.v1	(1 of 26) K10406 - kinesin family member C2/C3 (KIFC2_3)	yes|up
Glyma.09G284400.Wm82.a4.v1	(1 of 154) K00430 - peroxidase (E1.11.1.7)	yes|down
Glyma.19G123200.Wm82.a4.v1		yes|down
Glyma.08G050400.Wm82.a4.v1	(1 of 8) PTHR10209//PTHR10209:SF193 - OXIDOREDUCTASE, 2OG-FE II OXYGENASE FAMILY PROTEIN // 1-AMINOCYCLOPROPANE-1-CARBOXYLATE OXIDASE 3-RELATED	yes|down
Glyma.20G139500.Wm82.a4.v1	(1 of 8) PF00069//PF01657//PF07714 - Protein kinase domain (Pkinase) // Salt stress response/antifungal (Stress-antifung) // Protein tyrosine kinase (Pkinase_Tyr)	yes|down
Glyma.17G034800.Wm82.a4.v1	(1 of 2) PTHR31515//PTHR31515:SF0 - FAMILY NOT NAMED // TRANSMEMBRANE PROTEIN	yes|up
Glyma.16G016100.Wm82.a4.v1	(1 of 5) K08908 - light-harvesting complex I chlorophyll a/b binding protein 2 (LHCA2)	yes|up
Glyma.18G257900.Wm82.a4.v1	(1 of 11) PF03007//PF06974 - Wax ester synthase-like Acyl-CoA acyltransferase domain (WES_acyltransf) // Protein of unknown function (DUF1298) (DUF1298)	yes|down
Glyma.18G155000.Wm82.a4.v1	(1 of 124) PF02362 - B3 DNA binding domain (B3)	yes|down
Glyma.07G150200.Wm82.a4.v1	(1 of 11) PTHR14209//PTHR14209:SF10 - ISOAMYL ACETATE-HYDROLYZING ESTERASE 1 // SUBFAMILY NOT NAMED	yes|down
Glyma.17G080000.Wm82.a4.v1	(1 of 25) PF14309//PF14383 - Domain of unknown function (DUF4378) (DUF4378) // DUF761-associated sequence motif (VARLMGL)	yes|up
Glyma.02G068900.Wm82.a4.v1	(1 of 6) PTHR31062//PTHR31062:SF15 - FAMILY NOT NAMED // XYLOGLUCAN ENDOTRANSGLUCOSYLASE/HYDROLASE PROTEIN 4-RELATED	yes|up
Glyma.19G244200.Wm82.a4.v1	(1 of 15) 1.1.1.317 - Perakine reductase	yes|down
Glyma.04G140900.Wm82.a4.v1	(1 of 10) K17095 - annexin A7/11 (ANXA7_11)	yes|down
Glyma.08G062600.Wm82.a4.v1	(1 of 3) PTHR14255:SF3 - SULFITE EXPORTER TAUE/SAFE FAMILY PROTEIN	yes|up
Glyma.15G008433.Wm82.a4.v1	(1 of 7) PTHR18896:SF11 - PHOSPHOLIPASE D ALPHA 1-RELATED	yes|up
Glyma.01G233400.Wm82.a4.v1	(1 of 4) PTHR10641//PTHR10641:SF671 - MYB-LIKE DNA-BINDING PROTEIN MYB // SUBFAMILY NOT NAMED	yes|down
Glyma.04G064500.Wm82.a4.v1		yes|up
Glyma.12G012200.Wm82.a4.v1	(1 of 4) PTHR31375//PTHR31375:SF28 - FAMILY NOT NAMED // POLYGALACTURONASE QRT2	yes|down
Glyma.09G052800.Wm82.a4.v1	(1 of 8) PTHR31190:SF11 - ETHYLENE-RESPONSIVE TRANSCRIPTION FACTOR ERF098	yes|down
Glyma.18G238100.Wm82.a4.v1	(1 of 4) PTHR11751:SF284 - 1-AMINOCYCLOPROPANE-1-CARBOXYLATE SYNTHASE-LIKE PROTEIN 1	yes|down
Glyma.06G262400.Wm82.a4.v1	(1 of 57) PF00954//PF01453//PF07714//PF08276 - S-locus glycoprotein domain (S_locus_glycop) // D-mannose binding lectin (B_lectin) // Protein tyrosine kinase (Pkinase_Tyr) // PAN-like domain (PAN_2)	yes|up
Glyma.01G184200.Wm82.a4.v1	(1 of 154) K00430 - peroxidase (E1.11.1.7)	yes|down
Glyma.06G270400.Wm82.a4.v1	(1 of 12) 1.10.3.1 - Catechol oxidase / Tyrosinase	yes|down
Glyma.17G067800.Wm82.a4.v1	(1 of 2) PTHR10788//PTHR10788:SF30 - TREHALOSE-6-PHOSPHATE SYNTHASE // ALPHA,ALPHA-TREHALOSE-PHOSPHATE SYNTHASE [UDP-FORMING] 11-RELATED	yes|down
Glyma.18G260000.Wm82.a4.v1	(1 of 6) PTHR11654//PTHR11654:SF90 - OLIGOPEPTIDE TRANSPORTER-RELATED // PROTEIN NRT1/ PTR FAMILY 7.2	yes|down
Glyma.20G203500.Wm82.a4.v1	(1 of 6) PTHR31190//PTHR31190:SF26 - FAMILY NOT NAMED // ETHYLENE-RESPONSIVE TRANSCRIPTION FACTOR ERF096	yes|down
Glyma.10G107900.Wm82.a4.v1	(1 of 5) K13495 - cis-zeatin O-glucosyltransferase (CISZOG)	yes|down
Glyma.03G163100.Wm82.a4.v1	(1 of 3) PTHR10641//PTHR10641:SF523 - MYB-LIKE DNA-BINDING PROTEIN MYB // SUBFAMILY NOT NAMED	yes|down
Glyma.04G066300.Wm82.a4.v1	(1 of 55) K14484 - auxin-responsive protein IAA (IAA)	yes|up
Glyma.20G168500.Wm82.a4.v1	(1 of 349) PF00847 - AP2 domain (AP2)	yes|down
Glyma.15G221600.Wm82.a4.v1	(1 of 2) PTHR32467:SF21 - ETHYLENE-RESPONSIVE TRANSCRIPTION FACTOR WRI1	yes|down
Glyma.20G220800.Wm82.a4.v1	(1 of 21) PTHR31238//PTHR31238:SF42 - FAMILY NOT NAMED // GERMIN-LIKE PROTEIN SUBFAMILY 1 MEMBER 10-RELATED	yes|down
Glyma.15G156100.Wm82.a4.v1	(1 of 7) 1.14.13.89 - Isoflavone 2'-hydroxylase / Isoflavone 2'-monooxygenase	yes|down
Glyma.19G098801.Wm82.a4.v1	(1 of 15) 1.1.1.317 - Perakine reductase	yes|down
Glyma.09G049300.Wm82.a4.v1	(1 of 13) PTHR24298//PTHR24298:SF61 - FAMILY NOT NAMED // CYTOCHROME P450 81D1-RELATED	yes|down
Glyma.08G235400.Wm82.a4.v1	(1 of 44) PF00197 - Trypsin and protease inhibitor (Kunitz_legume)	yes|down
Glyma.15G136700.Wm82.a4.v1	(1 of 7) PF13229 - Right handed beta helix region (Beta_helix)	yes|up
Glyma.07G250100.Wm82.a4.v1	(1 of 349) PF00847 - AP2 domain (AP2)	yes|up
Glyma.20G001400.Wm82.a4.v1	(1 of 154) K00430 - peroxidase (E1.11.1.7)	yes|down
Glyma.13G078400.Wm82.a4.v1	(1 of 4) 1.14.13.122 - Chlorophyllide-a oxygenase / Cholorophyll-b synthase	yes|up
Glyma.13G361900.Wm82.a4.v1	(1 of 35) 3.6.3.25 - Sulfate-transporting ATPase	yes|down
Glyma.12G199000.Wm82.a4.v1		yes|down
Glyma.01G067800.Wm82.a4.v1	(1 of 2) PTHR10641//PTHR10641:SF480 - MYB-LIKE DNA-BINDING PROTEIN MYB // SUBFAMILY NOT NAMED	yes|down
Glyma.10G134700.Wm82.a4.v1	(1 of 56) 3.1.3.2 - Acid phosphatase / Phosphomonoesterase	yes|up
Glyma.03G249100.Wm82.a4.v1	(1 of 74) PF05678 - VQ motif (VQ)	yes|down
Glyma.14G170700.Wm82.a4.v1	(1 of 4) PTHR11931//PTHR11931:SF6 - PHOSPHOGLYCERATE MUTASE // PHOSPHOGLYCERATE/BISPHOSPHOGLYCERATE MUTASE	yes|down
Glyma.06G111800.Wm82.a4.v1	(1 of 131) PF00892 - EamA-like transporter family (EamA)	yes|up
Glyma.18G030700.Wm82.a4.v1	(1 of 2) PTHR22298//PTHR22298:SF32 - ENDO-1,4-BETA-GLUCANASE // SUBFAMILY NOT NAMED	yes|up
Glyma.19G041800.Wm82.a4.v1	(1 of 112) PF13839//PF14416 - GDSL/SGNH-like Acyl-Esterase family found in Pmr5 and Cas1p (PC-Esterase) // PMR5 N terminal Domain (PMR5N)	yes|up
Glyma.05G056300.Wm82.a4.v1	(1 of 4) PTHR31953:SF17 - ACID BETA-FRUCTOFURANOSIDASE 3, VACUOLAR-RELATED	yes|up
Glyma.10G191700.Wm82.a4.v1	(1 of 154) K00430 - peroxidase (E1.11.1.7)	yes|down
Glyma.09G154700.Wm82.a4.v1	(1 of 4) K08916 - light-harvesting complex II chlorophyll a/b binding protein 5 (LHCB5)	yes|up
Glyma.17G019300.Wm82.a4.v1	(1 of 4) PTHR10638//PTHR10638:SF36 - COPPER AMINE OXIDASE // AMINE OXIDASE-RELATED	yes|up
Glyma.06G131300.Wm82.a4.v1	(1 of 2) PTHR14136:SF11 - THYLAKOID LUMENAL 17.4 KDA PROTEIN, CHLOROPLASTIC	yes|up
Glyma.04G097900.Wm82.a4.v1	(1 of 2) PTHR11206//PTHR11206:SF80 - MULTIDRUG RESISTANCE PROTEIN // SUBFAMILY NOT NAMED	yes|down
Glyma.04G035600.Wm82.a4.v1	(1 of 7) PTHR24298//PTHR24298:SF172 - FAMILY NOT NAMED // CYTOCHROME P450 82C2-RELATED	yes|up
Glyma.04G172500.Wm82.a4.v1	(1 of 6) PTHR12565//PTHR12565:SF148 - STEROL REGULATORY ELEMENT-BINDING PROTEIN // PROTEIN BANQUO 3	yes|up
Glyma.06G093600.Wm82.a4.v1	(1 of 4) PTHR13683//PTHR13683:SF259 - ASPARTYL PROTEASES // ASPARTYL PROTEASE-LIKE PROTEIN	yes|up
Glyma.03G162400.Wm82.a4.v1	(1 of 349) PF00847 - AP2 domain (AP2)	yes|down
Glyma.20G159700.Wm82.a4.v1	(1 of 6) PTHR24282//PTHR24282:SF15 - CYTOCHROME P450 FAMILY MEMBER // CYTOCHROME P450, FAMILY 715, SUBFAMILY A, POLYPEPTIDE 1	yes|down
Glyma.13G122766.Wm82.a4.v1		yes|down
Glyma.10G179400.Wm82.a4.v1	(1 of 11) 2.3.1.119//2.3.1.199 - Transferred entry: 1.1.1.330, 1.3.1.93, 2.3.1.199 and 4.2.1.134 // Very-long-chain 3-oxoacyl-CoA synthase / Very-long-chain beta-ketoacyl-CoA synthase	yes|down
Glyma.13G132800.Wm82.a4.v1	(1 of 12) PTHR26374//PTHR26374:SF198 - FAMILY NOT NAMED // ZINC FINGER PROTEIN ZAT11	yes|down
Glyma.02G268200.Wm82.a4.v1	(1 of 8) PTHR10209//PTHR10209:SF193 - OXIDOREDUCTASE, 2OG-FE II OXYGENASE FAMILY PROTEIN // 1-AMINOCYCLOPROPANE-1-CARBOXYLATE OXIDASE 3-RELATED	yes|down
Glyma.13G183000.Wm82.a4.v1	(1 of 3) 1.10.3.1//1.14.18.1 - Catechol oxidase / Tyrosinase // Tyrosinase / Tyrosine-dopa oxidase	yes|up
Glyma.13G330800.Wm82.a4.v1	(1 of 3) PTHR11177//PTHR11177:SF186 - CHITINASE // SUBFAMILY NOT NAMED	yes|down
Glyma.07G259800.Wm82.a4.v1		yes|down
Glyma.16G043200.Wm82.a4.v1	(1 of 171) PF02365 - No apical meristem (NAM) protein (NAM)	yes|down
Glyma.15G057600.Wm82.a4.v1		yes|up
Glyma.09G255000.Wm82.a4.v1	(1 of 4) PTHR11751:SF284 - 1-AMINOCYCLOPROPANE-1-CARBOXYLATE SYNTHASE-LIKE PROTEIN 1	yes|down
Glyma.19G174000.Wm82.a4.v1	(1 of 12) PTHR26374//PTHR26374:SF198 - FAMILY NOT NAMED // ZINC FINGER PROTEIN ZAT11	yes|down
Glyma.02G005600.Wm82.a4.v1	(1 of 4) PTHR10641//PTHR10641:SF650 - MYB-LIKE DNA-BINDING PROTEIN MYB // SUBFAMILY NOT NAMED	yes|down
Glyma.06G085000.Wm82.a4.v1	(1 of 3) K11159 - carotenoid cleavage dioxygenase (K11159)	yes|up
Glyma.15G031600.Wm82.a4.v1	(1 of 6) PTHR10024//PTHR10024:SF243 - SYNAPTOTAGMIN // ANTHRANILATE PHOSPHORIBOSYLTRANSFERASE-LIKE PROTEIN	yes|down
Glyma.05G128400.Wm82.a4.v1		yes|down
Glyma.13G255800.Wm82.a4.v1	(1 of 8) 2.4.1.91 - Flavonol 3-O-glucosyltransferase / UDP-glucose flavonol 3-O-glucosyltransferase	yes|up
Glyma.13G312800.Wm82.a4.v1	(1 of 4) PTHR22849//PTHR22849:SF0 - WDSAM1 PROTEIN // WD REPEAT, SAM AND U-BOX DOMAIN-CONTAINING PROTEIN 1	yes|down
Glyma.18G260900.Wm82.a4.v1	(1 of 74) PF01357//PF03330 - Pollen allergen (Pollen_allerg_1) // Rare lipoprotein A (RlpA)-like double-psi beta-barrel (DPBB_1)	yes|up
Glyma.07G253600.Wm82.a4.v1	(1 of 4) PTHR31621//PTHR31621:SF1 - FAMILY NOT NAMED // DUF679 DOMAIN MEMBRANE PROTEIN 1	yes|down
Glyma.20G114200.Wm82.a4.v1	(1 of 3) K00487 - trans-cinnamate 4-monooxygenase (CYP73A)	yes|down
Glyma.17G100800.Wm82.a4.v1	(1 of 4) PTHR22835//PTHR22835:SF267 - ZINC FINGER FYVE DOMAIN CONTAINING PROTEIN // SUBFAMILY NOT NAMED	yes|down
Glyma.09G231500.Wm82.a4.v1	(1 of 18) K01193 - beta-fructofuranosidase (E3.2.1.26, sacA)	yes|down
Glyma.09G041750.Wm82.a4.v1		yes|up
Glyma.07G009900.Wm82.a4.v1	(1 of 4) K15403 - fatty acid omega-hydroxy dehydrogenase (ACE, HTH)	yes|up
Glyma.14G203900.Wm82.a4.v1	(1 of 7) PTHR31867:SF22 - EXPANSIN-A8	yes|up
Glyma.20G245100.Wm82.a4.v1	(1 of 12) 2.5.1.36 - Trihydroxypterocarpan dimethylallyltransferase / Glyceollin synthase	yes|down
Glyma.16G053300.Wm82.a4.v1	(1 of 2) PTHR31642//PTHR31642:SF10 - FAMILY NOT NAMED // ACYLTRANSFERASE-LIKE PROTEIN-RELATED	yes|down
Glyma.14G045000.Wm82.a4.v1	(1 of 5) PTHR30620//PTHR30620:SF51 - PERIPLASMIC BETA-GLUCOSIDASE-RELATED // BETA-D-GLUCAN EXOHYDROLASE-LIKE PROTEIN-RELATED	yes|up
Glyma.13G323800.Wm82.a4.v1	(1 of 5) K02575 - MFS transporter, NNP family, nitrate/nitrite transporter (NRT, narK, nrtP, nasA)	yes|down
Glyma.06G286200.Wm82.a4.v1	(1 of 10) PTHR11746//PTHR11746:SF83 - O-METHYLTRANSFERASE // SUBFAMILY NOT NAMED	yes|up
Glyma.07G146800.Wm82.a4.v1	(1 of 4) PTHR15486//PTHR15486:SF20 - ANCIENT UBIQUITOUS PROTEIN // GLYCEROL-3-PHOSPHATE 2-O-ACYLTRANSFERASE 6	yes|down
Glyma.19G009000.Wm82.a4.v1	(1 of 3) 1.2.1.2 - Formate dehydrogenase	yes|down
Glyma.07G161900.Wm82.a4.v1	(1 of 6) PTHR24096:SF134 - LONG CHAIN ACYL-COA SYNTHETASE 2	yes|down
Glyma.05G184600.Wm82.a4.v1	(1 of 1) PTHR24073//PTHR24073:SF462//PTHR24073:SF589 - FAMILY NOT NAMED // RAS-RELATED PROTEIN RABG1-RELATED // RAS-RELATED PROTEIN RABG3B-RELATED	yes|up
Glyma.09G201200.Wm82.a4.v1	(1 of 1) PTHR11695:SF497 - CINNAMYL ALCOHOL DEHYDROGENASE 6-RELATED	yes|down
Glyma.14G056100.Wm82.a4.v1	(1 of 4) PTHR11709:SF22 - LACCASE-12-RELATED	yes|down
Glyma.03G029400.Wm82.a4.v1	(1 of 7) PTHR31707:SF11 - PECTINESTERASE/PECTINESTERASE INHIBITOR 17-RELATED	yes|up
Glyma.07G095100.Wm82.a4.v1	(1 of 22) K04730 - interleukin-1 receptor-associated kinase 1 (IRAK1)	yes|down
Glyma.01G210400.Wm82.a4.v1	(1 of 3) 1.1.1.27 - L-lactate dehydrogenase / L-lactic dehydrogenase	yes|down
Glyma.04G018600.Wm82.a4.v1		yes|down
Glyma.09G053700.Wm82.a4.v1	(1 of 49) PF12796//PF13962 - Ankyrin repeats (3 copies) (Ank_2) // Domain of unknown function (PGG)	yes|down
Glyma.20G131700.Wm82.a4.v1	(1 of 11) PF03242 - Late embryogenesis abundant protein (LEA_3)	yes|up
Glyma.08G352451.Wm82.a4.v1	(1 of 9) PTHR27002:SF84 - ATP BINDING / PROTEIN KINASE-RELATED	yes|down
Glyma.17G008500.Wm82.a4.v1		yes|up
Glyma.13G279900.Wm82.a4.v1	(1 of 4) PTHR31719:SF34 - NAC DOMAIN-CONTAINING PROTEIN 19-RELATED	yes|down
Glyma.17G065100.Wm82.a4.v1	(1 of 9) PTHR31062//PTHR31062:SF32 - FAMILY NOT NAMED // XYLOGLUCAN ENDOTRANSGLUCOSYLASE/HYDROLASE PROTEIN 25-RELATED	yes|up
Glyma.15G275400.Wm82.a4.v1	(1 of 4) PTHR31375//PTHR31375:SF28 - FAMILY NOT NAMED // POLYGALACTURONASE QRT2	yes|down
Glyma.03G187900.Wm82.a4.v1	(1 of 5) PTHR10209//PTHR10209:SF152 - OXIDOREDUCTASE, 2OG-FE II OXYGENASE FAMILY PROTEIN // 1-AMINOCYCLOPROPANE-1-CARBOXYLATE OXIDASE-RELATED	yes|down
Glyma.09G184100.Wm82.a4.v1	(1 of 4) PTHR31744//PTHR31744:SF3 - FAMILY NOT NAMED // GENOMIC DNA, CHROMOSOME 3, P1 CLONE: MYF24	yes|down
Glyma.03G150500.Wm82.a4.v1		yes|down
Glyma.17G115300.Wm82.a4.v1	(1 of 2) PTHR11654//PTHR11654:SF85 - OLIGOPEPTIDE TRANSPORTER-RELATED // PROTEIN NRT1/ PTR FAMILY 6.2	yes|up
Glyma.03G247100.Wm82.a4.v1	(1 of 2) PTHR22952//PTHR22952:SF197 - CAMP-RESPONSE ELEMENT BINDING PROTEIN-RELATED // SUBFAMILY NOT NAMED	yes|down
Glyma.01G012000.Wm82.a4.v1	(1 of 2) PTHR23155//PTHR23155:SF599 - LEUCINE-RICH REPEAT-CONTAINING PROTEIN // SUBFAMILY NOT NAMED	yes|up
Glyma.06G071800.Wm82.a4.v1	(1 of 2) PTHR19241//PTHR19241:SF281 - ATP-BINDING CASSETTE TRANSPORTER // SUBFAMILY NOT NAMED	yes|up
Glyma.13G213200.Wm82.a4.v1	(1 of 10) K08145 - MFS transporter, SP family, solute carrier family 2 (facilitated glucose transporter), member 8 (SLC2A8, GLUT8)	yes|up
Glyma.03G147700.Wm82.a4.v1	(1 of 9) PTHR21495//PTHR21495:SF71 - NUCLEOPORIN-RELATED // DIRIGENT PROTEIN 1-RELATED	yes|down
Glyma.11G062600.Wm82.a4.v1	(1 of 32) 1.14.13.121 - Premnaspirodiene oxygenase / Hyoscymus muticus premnaspirodiene oxygenase	yes|down
Glyma.19G096100.Wm82.a4.v1	(1 of 2) PTHR31642//PTHR31642:SF10 - FAMILY NOT NAMED // ACYLTRANSFERASE-LIKE PROTEIN-RELATED	yes|down
Glyma.08G015300.Wm82.a4.v1	(1 of 8) PTHR19139//PTHR19139:SF169 - AQUAPORIN TRANSPORTER // AQUAPORIN PIP1-4-RELATED	yes|up
Glyma.15G100100.Wm82.a4.v1	(1 of 2227) 2.7.11.1 - Non-specific serine/threonine protein kinase / Threonine-specific protein kinase	yes|up
Glyma.12G030300.Wm82.a4.v1	(1 of 1) PTHR21495//PTHR21495:SF80 - NUCLEOPORIN-RELATED // DIRIGENT PROTEIN 23	yes|down
Glyma.08G069200.Wm82.a4.v1		yes|down
Glyma.10G203600.Wm82.a4.v1	(1 of 186) PF07690 - Major Facilitator Superfamily (MFS_1)	yes|down
Glyma.18G065800.Wm82.a4.v1	(1 of 132) 3.4.19.12 - Ubiquitinyl hydrolase 1 / Ubiquitin thiolesterase	yes|down
Glyma.09G048450.Wm82.a4.v1	(1 of 3) PTHR31235:SF8 - PEROXIDASE 7	yes|up
Glyma.04G070500.Wm82.a4.v1	(1 of 4) PTHR10209//PTHR10209:SF119 - OXIDOREDUCTASE, 2OG-FE II OXYGENASE FAMILY PROTEIN // SUBFAMILY NOT NAMED	yes|up
Glyma.10G234600.Wm82.a4.v1	(1 of 6) PTHR24282//PTHR24282:SF15 - CYTOCHROME P450 FAMILY MEMBER // CYTOCHROME P450, FAMILY 715, SUBFAMILY A, POLYPEPTIDE 1	yes|down
Glyma.14G001100.Wm82.a4.v1	(1 of 7) PTHR18966//PTHR18966:SF222 - IONOTROPIC GLUTAMATE RECEPTOR // GLUTAMATE RECEPTOR 3.1-RELATED	yes|up
Glyma.10G194800.Wm82.a4.v1	(1 of 3) PTHR22952//PTHR22952:SF180 - CAMP-RESPONSE ELEMENT BINDING PROTEIN-RELATED // TRANSCRIPTION FACTOR TGA1-RELATED	yes|up
Glyma.19G115600.Wm82.a4.v1	(1 of 19) 1.13.11.19 - Cysteamine dioxygenase / Persulfurase	yes|down
Glyma.15G199700.Wm82.a4.v1	(1 of 4) PF02095 - Extensin-like protein repeat (Extensin_1)	yes|down
Glyma.05G226000.Wm82.a4.v1	(1 of 5) PTHR31321//PTHR31321:SF17 - FAMILY NOT NAMED // PECTINESTERASE 53-RELATED	yes|up
Glyma.17G104600.Wm82.a4.v1	(1 of 4) PTHR35121:SF2 - GB|AAD20160.1	yes|down
Glyma.13G346700.Wm82.a4.v1	(1 of 4) PTHR22595//PTHR22595:SF61 - CHITINASE-RELATED // SUBFAMILY NOT NAMED	yes|down
Glyma.19G151100.Wm82.a4.v1	(1 of 9) PTHR21495//PTHR21495:SF71 - NUCLEOPORIN-RELATED // DIRIGENT PROTEIN 1-RELATED	yes|down
Glyma.08G030500.Wm82.a4.v1	(1 of 4) PTHR10509//PTHR10509:SF29 - O-METHYLTRANSFERASE-RELATED // SUBFAMILY NOT NAMED	yes|up
Glyma.20G217600.Wm82.a4.v1	(1 of 2) PTHR10992//PTHR10992:SF881 - ALPHA/BETA HYDROLASE FOLD-CONTAINING PROTEIN // HYDROLASE, ALPHA/BETA FOLD FAMILY PROTEIN	yes|down
Glyma.20G124200.Wm82.a4.v1	(1 of 80) PF14009 - Domain of unknown function (DUF4228) (DUF4228)	yes|down
Glyma.07G124400.Wm82.a4.v1	(1 of 2) K06892 - feruloyl-CoA ortho-hydroxylase (F6H1)	yes|up
Glyma.03G025200.Wm82.a4.v1	(1 of 48) 3.2.1.14 - Chitinase / Poly-beta-glucosaminidase	yes|up
Glyma.08G311500.Wm82.a4.v1	(1 of 22) K13065 - shikimate O-hydroxycinnamoyltransferase (E2.3.1.133, HCT)	yes|up
Glyma.10G147900.Wm82.a4.v1		yes|down
Glyma.04G018800.Wm82.a4.v1	(1 of 60) PF03087 - Arabidopsis protein of unknown function (DUF241)	yes|up
Glyma.05G161600.Wm82.a4.v1	(1 of 8) PTHR11260//PTHR11260:SF233 - GLUTATHIONE S-TRANSFERASE, GST, SUPERFAMILY, GST DOMAIN CONTAINING // SUBFAMILY NOT NAMED	yes|down
Glyma.08G018000.Wm82.a4.v1	(1 of 3) PTHR11751//PTHR11751:SF380 - SUBGROUP I AMINOTRANSFERASE RELATED // 1-AMINOCYCLOPROPANE-1-CARBOXYLATE SYNTHASE 2-RELATED	yes|down
Glyma.05G026100.Wm82.a4.v1	(1 of 4) PTHR22835//PTHR22835:SF267 - ZINC FINGER FYVE DOMAIN CONTAINING PROTEIN // SUBFAMILY NOT NAMED	yes|down
Glyma.09G179100.Wm82.a4.v1	(1 of 131) PF00892 - EamA-like transporter family (EamA)	yes|up
Glyma.12G015300.Wm82.a4.v1	(1 of 1) PTHR11695//PTHR11695:SF538 - ALCOHOL DEHYDROGENASE RELATED // SUBFAMILY NOT NAMED	yes|down
Glyma.15G155100.Wm82.a4.v1		yes|up
Glyma.14G124800.Wm82.a4.v1	(1 of 4) PTHR33143//PTHR33143:SF6 - FAMILY NOT NAMED // F16F4.1 PROTEIN-RELATED	yes|down
Glyma.01G056100.Wm82.a4.v1	(1 of 24) 1.14.11.32 - Codeine 3-O-demethylase / Codeine O-demethylase	yes|down
Glyma.10G295200.Wm82.a4.v1		yes|down
Glyma.19G145200.Wm82.a4.v1	(1 of 8) PTHR27000//PTHR27000:SF136 - FAMILY NOT NAMED // POLYGALACTURONASE INHIBITOR 1-RELATED	yes|down
Glyma.20G116700.Wm82.a4.v1		yes|down
Glyma.06G193800.Wm82.a4.v1	(1 of 5) PTHR23201//PTHR23201:SF1 - EXTENSIN, PROLINE-RICH PROTEIN // GIBBERELLIN-REGULATED PROTEIN 12-RELATED	yes|up
Glyma.08G076100.Wm82.a4.v1	(1 of 10) PTHR31851:SF6 - VACUOLAR IRON TRANSPORTER HOMOLOG 2.1	yes|up
Glyma.14G163600.Wm82.a4.v1		yes|up
Glyma.08G050500.Wm82.a4.v1	(1 of 2) PTHR11206//PTHR11206:SF173 - MULTIDRUG RESISTANCE PROTEIN // SUBFAMILY NOT NAMED	yes|down
Glyma.17G232260.Wm82.a4.v1	(1 of 2) PTHR33088//PTHR33088:SF9 - FAMILY NOT NAMED // HYDROXYPROLINE-RICH GLYCOPROTEIN FAMILY PROTEIN	yes|down
Glyma.17G111100.Wm82.a4.v1	(1 of 34) PF14547 - Hydrophobic seed protein (Hydrophob_seed)	yes|up
Glyma.03G038500.Wm82.a4.v1	(1 of 154) K00430 - peroxidase (E1.11.1.7)	yes|down
Glyma.17G093500.Wm82.a4.v1		yes|down
Glyma.02G287100.Wm82.a4.v1		yes|up
Glyma.11G083500.Wm82.a4.v1	(1 of 6) PTHR33070//PTHR33070:SF3 - FAMILY NOT NAMED // EXPRESSED PROTEIN	yes|up
Glyma.12G042400.Wm82.a4.v1	(1 of 4) PTHR22572:SF111 - GLUCOSE-1-PHOSPHATE ADENYLYLTRANSFERASE LARGE SUBUNIT 3, CHLOROPLASTIC-RELATED	yes|up
Glyma.03G044900.Wm82.a4.v1	(1 of 13) PTHR21495//PTHR21495:SF77 - NUCLEOPORIN-RELATED // DIRIGENT PROTEIN 19	yes|down
Glyma.08G118900.Wm82.a4.v1	(1 of 1) PF00043//PF13417//PF13456 - Glutathione S-transferase, C-terminal domain (GST_C) // Glutathione S-transferase, N-terminal domain (GST_N_3) // Reverse transcriptase-like (RVT_3)	yes|down
Glyma.05G191000.Wm82.a4.v1	(1 of 3) PTHR11601//PTHR11601:SF24 - CYSTEINE DESULFURYLASE // SUBFAMILY NOT NAMED	yes|down
Glyma.13G252900.Wm82.a4.v1	(1 of 8) PTHR12064//PTHR12064:SF30 - ANCIENT CONSERVED DOMAIN PROTEIN-RELATED // SUBFAMILY NOT NAMED	yes|up
Glyma.17G063900.Wm82.a4.v1	(1 of 2) PTHR23070//PTHR23070:SF17 - BCS1 AAA-TYPE ATPASE // MITOCHONDRIAL CHAPERONE BCS1	yes|up
Glyma.01G216900.Wm82.a4.v1	(1 of 3) PTHR24286:SF11 - CYTOCHROME P450, FAMILY 87, SUBFAMILY A, POLYPEPTIDE 2	yes|up
Glyma.05G011900.Wm82.a4.v1	(1 of 2) PTHR19241:SF280 - ABC TRANSPORTER G FAMILY MEMBER 32	yes|down
Glyma.15G014500.Wm82.a4.v1	(1 of 3) PTHR33057:SF29 - F18B13.4 PROTEIN	yes|up
Glyma.05G218300.Wm82.a4.v1	(1 of 80) PF14009 - Domain of unknown function (DUF4228) (DUF4228)	yes|up
Glyma.08G138200.Wm82.a4.v1	(1 of 4) 5.5.1.4 - Inositol-3-phosphate synthase / Myo-inositol-1-phosphate synthase	yes|up
Glyma.15G119200.Wm82.a4.v1	(1 of 1) PTHR31731//PTHR31731:SF14 - FAMILY NOT NAMED // AIR1A-LIKE PROTEIN-RELATED	yes|down
Glyma.13G212300.Wm82.a4.v1	(1 of 7) PTHR14859 - CALCOFLUOR WHITE HYPERSENSITIVE PROTEIN PRECURSOR	yes|down
Glyma.19G176000.Wm82.a4.v1	(1 of 2) PTHR19241//PTHR19241:SF258 - ATP-BINDING CASSETTE TRANSPORTER // ABC TRANSPORTER G FAMILY MEMBER 17-RELATED	yes|down
Glyma.10G289100.Wm82.a4.v1	(1 of 6) PTHR14155:SF128 - RING-H2 FINGER PROTEIN ATL46	yes|down
Glyma.03G175300.Wm82.a4.v1	(1 of 2) PTHR19241//PTHR19241:SF258 - ATP-BINDING CASSETTE TRANSPORTER // ABC TRANSPORTER G FAMILY MEMBER 17-RELATED	yes|down
Glyma.20G177300.Wm82.a4.v1		yes|up
Glyma.05G057000.Wm82.a4.v1	(1 of 2) PTHR31731//PTHR31731:SF8 - FAMILY NOT NAMED // BIFUNCTIONAL INHIBITOR/LIPID-TRANSFER PROTEIN/SEED STORAGE 2S ALBUMIN SUPERFAMILY PROTEIN	yes|up
Glyma.01G211800.Wm82.a4.v1	(1 of 9) 1.3.1.45 - 2'-hydroxyisoflavone reductase	yes|down
Glyma.08G227700.Wm82.a4.v1	(1 of 2) PTHR32467:SF21 - ETHYLENE-RESPONSIVE TRANSCRIPTION FACTOR WRI1	yes|down
Glyma.04G020200.Wm82.a4.v1	(1 of 2) 4.1.1.17 - Ornithine decarboxylase / L-ornithine carboxy-lyase	yes|up
Glyma.20G098900.Wm82.a4.v1	(1 of 12) PF06136 - Domain of unknown function (DUF966) (DUF966)	yes|up
Glyma.02G083600.Wm82.a4.v1		yes|down
Glyma.05G232300.Wm82.a4.v1	(1 of 4) PTHR22814//PTHR22814:SF104 - COPPER TRANSPORT PROTEIN ATOX1-RELATED // SUBFAMILY NOT NAMED	yes|up
Glyma.17G202900.Wm82.a4.v1	(1 of 4) PTHR32227//PTHR32227:SF48 - FAMILY NOT NAMED // GLUCAN ENDO-1,3-BETA-GLUCOSIDASE 4	yes|up
Glyma.05G195000.Wm82.a4.v1	(1 of 3) PTHR31719//PTHR31719:SF16 - FAMILY NOT NAMED // NAC DOMAIN-CONTAINING PROTEIN 2	yes|down
Glyma.12G017000.Wm82.a4.v1	(1 of 4) PTHR10641//PTHR10641:SF671 - MYB-LIKE DNA-BINDING PROTEIN MYB // SUBFAMILY NOT NAMED	yes|down
Glyma.13G257600.Wm82.a4.v1		yes|down
Glyma.01G045900.Wm82.a4.v1		yes|up
Glyma.10G045200.Wm82.a4.v1	(1 of 12) PTHR26374//PTHR26374:SF198 - FAMILY NOT NAMED // ZINC FINGER PROTEIN ZAT11	yes|down
Glyma.08G140600.Wm82.a4.v1	(1 of 1) 1.14.13.102//1.14.13.109 - Psoralen synthase // Abieta-7,13-dien-18-ol hydroxylase / CYP720B1	yes|down
Glyma.02G003400.Wm82.a4.v1	(1 of 5) PTHR11654//PTHR11654:SF73 - OLIGOPEPTIDE TRANSPORTER-RELATED // PROTEIN NRT1/ PTR FAMILY 5.2-RELATED	yes|down
Glyma.10G261000.Wm82.a4.v1		yes|down
Glyma.15G098500.Wm82.a4.v1	(1 of 6) PTHR20863//PTHR20863:SF29 - ACYL CARRIER PROTEIN/ZINC FINGER PROTEIN 593-RELATED // ACYL CARRIER PROTEIN 1, CHLOROPLASTIC-RELATED	yes|down
Glyma.10G010400.Wm82.a4.v1	(1 of 4) PTHR10641:SF494 - TRANSCRIPTION FACTOR MYB108	yes|down
Glyma.03G159100.Wm82.a4.v1	(1 of 2) PTHR34552:SF1 - PHOTOSYSTEM II REACTION CENTER W PROTEIN, CHLOROPLASTIC	yes|up
Glyma.07G179900.Wm82.a4.v1	(1 of 2) PTHR10209//PTHR10209:SF142 - OXIDOREDUCTASE, 2OG-FE II OXYGENASE FAMILY PROTEIN // SUBFAMILY NOT NAMED	yes|down
Glyma.08G128100.Wm82.a4.v1	(1 of 5) PTHR33021//PTHR33021:SF9 - FAMILY NOT NAMED // BASIC BLUE PROTEIN	yes|down
Glyma.12G237367.Wm82.a4.v1	(1 of 6) PTHR11206:SF156 - MATE EFFLUX FAMILY PROTEIN FRD3	yes|up
Glyma.16G130400.Wm82.a4.v1	(1 of 6) PTHR27000:SF26 - F10A5.16	yes|up
Glyma.07G259900.Wm82.a4.v1		yes|down
Glyma.16G148900.Wm82.a4.v1	(1 of 100) PF14368 - Probable lipid transfer (LTP_2)	yes|down
Glyma.06G102400.Wm82.a4.v1	(1 of 16) KOG0149 - Predicted RNA-binding protein SEB4 (RRM superfamily)	yes|up
Glyma.16G031400.Wm82.a4.v1	(1 of 3) PTHR31221//PTHR31221:SF7 - FAMILY NOT NAMED // WRKY TRANSCRIPTION FACTOR 24-RELATED	yes|down
Glyma.06G069400.Wm82.a4.v1	(1 of 1) PTHR22595//PTHR22595:SF56 - CHITINASE-RELATED // SUBFAMILY NOT NAMED	yes|down
Glyma.02G207100.Wm82.a4.v1	(1 of 29) K09285 - AP2-like factor, ANT lineage (OVM, ANT)	yes|down
Glyma.05G208900.Wm82.a4.v1	(1 of 4) K15398 - fatty acid omega-hydroxylase (CYP86A4S)	yes|up
Glyma.20G199600.Wm82.a4.v1	(1 of 3) K01703 - 3-isopropylmalate/(R)-2-methylmalate dehydratase large subunit (leuC)	yes|down
Glyma.06G263100.Wm82.a4.v1	(1 of 1) PTHR10353:SF46 - BETA-GLUCOSIDASE 41-RELATED	yes|down
Glyma.20G226900.Wm82.a4.v1	(1 of 2) PTHR27000//PTHR27000:SF99 - FAMILY NOT NAMED // LEUCINE-RICH REPEAT RECEPTOR-LIKE PROTEIN KINASE PXL1	yes|up
Glyma.03G078600.Wm82.a4.v1	(1 of 4) PTHR15486//PTHR15486:SF20 - ANCIENT UBIQUITOUS PROTEIN // GLYCEROL-3-PHOSPHATE 2-O-ACYLTRANSFERASE 6	yes|down
Glyma.09G183400.Wm82.a4.v1	(1 of 2) PTHR10641//PTHR10641:SF647 - MYB-LIKE DNA-BINDING PROTEIN MYB // SUBFAMILY NOT NAMED	yes|down
Glyma.12G094400.Wm82.a4.v1	(1 of 3) PTHR31086//PTHR31086:SF22 - FAMILY NOT NAMED // ALUMINUM-ACTIVATED MALATE TRANSPORTER 1-RELATED	yes|down
Glyma.17G147600.Wm82.a4.v1	(1 of 12) PTHR31692:SF10 - EXPANSIN-LIKE B1	yes|down
Glyma.02G002700.Wm82.a4.v1	(1 of 753) PF13041 - PPR repeat family (PPR_2)	yes|up
Glyma.14G121400.Wm82.a4.v1	(1 of 2) PTHR31155//PTHR31155:SF3 - ACYL- ACYL-CARRIER-PROTEIN DESATURASE-RELATED // ACYL-[ACYL-CARRIER-PROTEIN] DESATURASE 6, CHLOROPLASTIC	yes|down
Glyma.10G115500.Wm82.a4.v1	(1 of 32) 1.14.13.121 - Premnaspirodiene oxygenase / Hyoscymus muticus premnaspirodiene oxygenase	yes|down
Glyma.04G058400.Wm82.a4.v1	(1 of 4) PTHR24423:SF475 - HISTIDINE KINASE 5	yes|up
Glyma.07G267700.Wm82.a4.v1	(1 of 4) PTHR22814//PTHR22814:SF94 - COPPER TRANSPORT PROTEIN ATOX1-RELATED // SUBFAMILY NOT NAMED	yes|up
Glyma.17G176800.Wm82.a4.v1		yes|down
Glyma.06G235900.Wm82.a4.v1	(1 of 5) K00815 - tyrosine aminotransferase (TAT)	yes|up
Glyma.03G162500.Wm82.a4.v1	(1 of 16) K14516 - ethylene-responsive transcription factor 1 (ERF1)	yes|down
Glyma.10G009400.Wm82.a4.v1	(1 of 154) K00430 - peroxidase (E1.11.1.7)	yes|down
Glyma.12G175351.Wm82.a4.v1	(1 of 6) PTHR10579//PTHR10579:SF61 - CALCIUM-ACTIVATED CHLORIDE CHANNEL REGULATOR // C3H4 TYPE ZINC FINGER PROTEIN-RELATED	yes|down
Glyma.04G000600.Wm82.a4.v1	(1 of 4) PTHR32002//PTHR32002:SF3 - FAMILY NOT NAMED // PROTEIN NLP1-RELATED	yes|up
Glyma.07G185200.Wm82.a4.v1	(1 of 37) PF04749 - PLAC8 family (PLAC8)	yes|up
Glyma.12G021300.Wm82.a4.v1	(1 of 122) 3.2.1.39 - Glucan endo-1,3-beta-D-glucosidase / Laminarinase	yes|down
Glyma.16G040000.Wm82.a4.v1	(1 of 4) PTHR31194//PTHR31194:SF0 - SHN SHINE , DNA BINDING / TRANSCRIPTION FACTOR // ETHYLENE-RESPONSIVE TRANSCRIPTION FACTOR CRF3-RELATED	yes|up
Glyma.14G115500.Wm82.a4.v1	(1 of 4) PTHR31731//PTHR31731:SF19 - FAMILY NOT NAMED // BIFUNCTIONAL INHIBITOR/LIPID-TRANSFER PROTEIN/SEED STORAGE 2S ALBUMIN SUPERFAMILY PROTEIN	yes|up
Glyma.19G245500.Wm82.a4.v1	(1 of 2) PF00187//PF00967 - Chitin recognition protein (Chitin_bind_1) // Barwin family (Barwin)	yes|down
Glyma.07G234400.Wm82.a4.v1	(1 of 39) PF04398 - Protein of unknown function, DUF538 (DUF538)	yes|down
Glyma.08G292000.Wm82.a4.v1	(1 of 2) PTHR11014//PTHR11014:SF85 - PEPTIDASE M20 FAMILY MEMBER // SUBFAMILY NOT NAMED	yes|down
Glyma.20G082800.Wm82.a4.v1	(1 of 55) KOG0131 - Splicing factor 3b, subunit 4	yes|up
Glyma.13G172500.Wm82.a4.v1	(1 of 6) PTHR22835//PTHR22835:SF261 - ZINC FINGER FYVE DOMAIN CONTAINING PROTEIN // SUBFAMILY NOT NAMED	yes|down
Glyma.06G265500.Wm82.a4.v1	(1 of 111) PF03514 - GRAS domain family (GRAS)	yes|down
Glyma.20G197600.Wm82.a4.v1	(1 of 2) PTHR11260//PTHR11260:SF227 - GLUTATHIONE S-TRANSFERASE, GST, SUPERFAMILY, GST DOMAIN CONTAINING // SUBFAMILY NOT NAMED	yes|down
Glyma.02G002000.Wm82.a4.v1	(1 of 3) K12502 - MPBQ/MSBQ methyltransferase (VTE3, APG1)	yes|up
Glyma.05G057800.Wm82.a4.v1	(1 of 8) PTHR31731//PTHR31731:SF7 - FAMILY NOT NAMED // BIFUNCTIONAL INHIBITOR/LIPID-TRANSFER PROTEIN/SEED STORAGE 2S ALBUMIN SUPERFAMILY PROTEIN	yes|up
Glyma.15G184100.Wm82.a4.v1	(1 of 5) PTHR31707//PTHR31707:SF39 - FAMILY NOT NAMED // PECTINESTERASE/PECTINESTERASE INHIBITOR 12-RELATED	yes|up
Glyma.16G014700.Wm82.a4.v1	(1 of 5) PTHR14155//PTHR14155:SF99 - RING FINGER DOMAIN-CONTAINING // RING-H2 FINGER PROTEIN ATL3	yes|down
Glyma.02G186600.Wm82.a4.v1	(1 of 9) K00006 - glycerol-3-phosphate dehydrogenase (NAD+) (GPD1)	yes|down
Glyma.11G080000.Wm82.a4.v1	(1 of 4) PTHR22952//PTHR22952:SF95 - CAMP-RESPONSE ELEMENT BINDING PROTEIN-RELATED // ATBZIP TRANSCRIPTION FACTOR-RELATED	yes|down
Glyma.19G076700.Wm82.a4.v1	(1 of 4) PTHR31766//PTHR31766:SF2 - FAMILY NOT NAMED // DNA-BINDING STOREKEEPER PROTEIN-LIKE PROTEIN-RELATED	yes|down
Glyma.01G127100.Wm82.a4.v1	(1 of 13) PTHR21495//PTHR21495:SF77 - NUCLEOPORIN-RELATED // DIRIGENT PROTEIN 19	yes|down
Glyma.10G151000.Wm82.a4.v1	(1 of 4) PTHR33565//PTHR33565:SF1 - FAMILY NOT NAMED // DORMANCY/AUXIN ASSOCIATED PROTEIN	yes|up
Glyma.09G064200.Wm82.a4.v1	(1 of 4) PTHR12565//PTHR12565:SF180 - STEROL REGULATORY ELEMENT-BINDING PROTEIN // SUBFAMILY NOT NAMED	yes|down
Glyma.04G100600.Wm82.a4.v1	(1 of 16) KOG0149 - Predicted RNA-binding protein SEB4 (RRM superfamily)	yes|up
Glyma.19G228400.Wm82.a4.v1	(1 of 5) 2.5.1.43 - Nicotianamine synthase	yes|up
Glyma.08G124100.Wm82.a4.v1		yes|up
Glyma.14G049000.Wm82.a4.v1	(1 of 8) PTHR10209//PTHR10209:SF193 - OXIDOREDUCTASE, 2OG-FE II OXYGENASE FAMILY PROTEIN // 1-AMINOCYCLOPROPANE-1-CARBOXYLATE OXIDASE 3-RELATED	yes|down
Glyma.13G320600.Wm82.a4.v1	(1 of 4) PTHR22835//PTHR22835:SF191 - ZINC FINGER FYVE DOMAIN CONTAINING PROTEIN // SUBFAMILY NOT NAMED	yes|down
Glyma.15G189700.Wm82.a4.v1	(1 of 39) PF04398 - Protein of unknown function, DUF538 (DUF538)	yes|down
Glyma.15G029500.Wm82.a4.v1	(1 of 4) PTHR31832:SF8 - B-BOX TYPE ZINC FINGER-CONTAINING PROTEIN-RELATED	yes|down
Glyma.08G338800.Wm82.a4.v1	(1 of 23) 2.4.1.218 - Hydroquinone glucosyltransferase / Hydroquinone:O-glucosyltransferase	yes|down
Glyma.15G057400.Wm82.a4.v1		yes|down
Glyma.12G207600.Wm82.a4.v1	(1 of 2) PTHR32077//PTHR32077:SF6 - FAMILY NOT NAMED // FASCICLIN-LIKE ARABINOGALACTAN PROTEIN 13-RELATED	yes|up
Glyma.17G140300.Wm82.a4.v1	(1 of 8) PTHR31731//PTHR31731:SF7 - FAMILY NOT NAMED // BIFUNCTIONAL INHIBITOR/LIPID-TRANSFER PROTEIN/SEED STORAGE 2S ALBUMIN SUPERFAMILY PROTEIN	yes|up
Glyma.11G070600.Wm82.a4.v1	(1 of 9) 1.3.1.45 - 2'-hydroxyisoflavone reductase	yes|down
Glyma.19G146800.Wm82.a4.v1	(1 of 2) K13261 - 3,9-dihydroxypterocarpan 6a-monooxygenase (CYP93A1)	yes|down
Glyma.13G095800.Wm82.a4.v1	(1 of 3) PTHR11214//PTHR11214:SF141 - BETA-1,3-N-ACETYLGLUCOSAMINYLTRANSFERASE // SUBFAMILY NOT NAMED	yes|down
Glyma.16G064200.Wm82.a4.v1	(1 of 78) PF00069//PF00560//PF08263//PF13855 - Protein kinase domain (Pkinase) // Leucine Rich Repeat (LRR_1) // Leucine rich repeat N-terminal domain (LRRNT_2) // Leucine rich repeat (LRR_8)	yes|down
Glyma.20G116600.Wm82.a4.v1	(1 of 74) PF05678 - VQ motif (VQ)	yes|down
Glyma.19G164100.Wm82.a4.v1	(1 of 16) K14516 - ethylene-responsive transcription factor 1 (ERF1)	yes|down
Glyma.13G322500.Wm82.a4.v1	(1 of 57) K08235 - xyloglucan:xyloglucosyl transferase (E2.4.1.207)	yes|up
Glyma.10G272000.Wm82.a4.v1	(1 of 3) PTHR31042//PTHR31042:SF10 - FAMILY NOT NAMED // CORE-2/I-BRANCHING BETA-1,6-N-ACETYLGLUCOSAMINYLTRANSFERASE-LIKE PROTEIN	yes|down
Glyma.09G138000.Wm82.a4.v1	(1 of 4) PTHR33649:SF2 - PAR1 PROTEIN	yes|down
Glyma.18G037600.Wm82.a4.v1	(1 of 5) PF01453//PF07714//PF08276 - D-mannose binding lectin (B_lectin) // Protein tyrosine kinase (Pkinase_Tyr) // PAN-like domain (PAN_2)	yes|up
Glyma.04G131100.Wm82.a4.v1	(1 of 2) PTHR10366//PTHR10366:SF352 - NAD DEPENDENT EPIMERASE/DEHYDRATASE // SUBFAMILY NOT NAMED	yes|down
Glyma.02G286500.Wm82.a4.v1	(1 of 4) PTHR15486:SF0 - ANCIENT UBIQUITOUS PROTEIN 1	yes|down
Glyma.04G197400.Wm82.a4.v1	(1 of 10) K10781 - fatty acyl-ACP thioesterase B (FATB)	yes|down
Glyma.06G045400.Wm82.a4.v1	(1 of 86) PF13912 - C2H2-type zinc finger (zf-C2H2_6)	yes|down
Glyma.13G036700.Wm82.a4.v1	(1 of 3) PTHR24078//PTHR24078:SF278 - DNAJ HOMOLOG SUBFAMILY C MEMBER // SUBFAMILY NOT NAMED	yes|up
Glyma.12G161400.Wm82.a4.v1	(1 of 19) K03809 - NAD(P)H dehydrogenase (quinone) (wrbA)	yes|down
Glyma.17G151700.Wm82.a4.v1	(1 of 74) PF01357//PF03330 - Pollen allergen (Pollen_allerg_1) // Rare lipoprotein A (RlpA)-like double-psi beta-barrel (DPBB_1)	yes|down
Glyma.18G049500.Wm82.a4.v1	(1 of 1) PTHR24282//PTHR24282:SF11 - CYTOCHROME P450 FAMILY MEMBER // SUBFAMILY NOT NAMED	yes|up
Glyma.12G218300.Wm82.a4.v1	(1 of 36) PF12609 - Wound-induced protein (DUF3774)	yes|down
Glyma.07G103500.Wm82.a4.v1	(1 of 4) PTHR27008//PTHR27008:SF19 - FAMILY NOT NAMED // INACTIVE RECEPTOR KINASE RLK902-RELATED	yes|down
Glyma.17G216100.Wm82.a4.v1	(1 of 8) PTHR31194//PTHR31194:SF4 - SHN SHINE , DNA BINDING / TRANSCRIPTION FACTOR // ETHYLENE-RESPONSIVE TRANSCRIPTION FACTOR ERF003	yes|up
Glyma.16G143600.Wm82.a4.v1	(1 of 4) K02716 - photosystem II oxygen-evolving enhancer protein 1 (psbO)	yes|up
Glyma.10G004200.Wm82.a4.v1	(1 of 3) PTHR13832//PTHR13832:SF283 - PROTEIN PHOSPHATASE 2C // PROTEIN PHOSPHATASE 2C-LIKE PROTEIN 44-RELATED	yes|up
Glyma.18G009800.Wm82.a4.v1	(1 of 7) PF06522 - NADH-ubiquinone reductase complex 1 MLRQ subunit (B12D)	yes|down
Glyma.14G167800.Wm82.a4.v1		yes|down
Glyma.11G062700.Wm82.a4.v1	(1 of 32) 1.14.13.121 - Premnaspirodiene oxygenase / Hyoscymus muticus premnaspirodiene oxygenase	yes|down
Glyma.01G020800.Wm82.a4.v1	(1 of 9) K18195 - rhamnogalacturonan endolyase (RGL4, rhiE)	yes|up
Glyma.10G028100.Wm82.a4.v1	(1 of 4) PTHR33044//PTHR33044:SF23 - FAMILY NOT NAMED // BIFUNCTIONAL INHIBITOR/LIPID-TRANSFER PROTEIN/SEED STORAGE 2S ALBUMIN SUPERFAMILY PROTEIN-RELATED	yes|down
Glyma.02G106200.Wm82.a4.v1		yes|up
Glyma.01G179600.Wm82.a4.v1	(1 of 32) 1.14.13.121 - Premnaspirodiene oxygenase / Hyoscymus muticus premnaspirodiene oxygenase	yes|down
Glyma.01G127700.Wm82.a4.v1	(1 of 36) PTHR23155//PTHR23155:SF562 - LEUCINE-RICH REPEAT-CONTAINING PROTEIN // SUBFAMILY NOT NAMED	yes|down
Glyma.15G049900.Wm82.a4.v1	(1 of 131) PF00892 - EamA-like transporter family (EamA)	yes|down
Glyma.16G078900.Wm82.a4.v1	(1 of 78) PF00069//PF08263//PF13855 - Protein kinase domain (Pkinase) // Leucine rich repeat N-terminal domain (LRRNT_2) // Leucine rich repeat (LRR_8)	yes|down
Glyma.14G049500.Wm82.a4.v1	(1 of 8) PTHR10209//PTHR10209:SF193 - OXIDOREDUCTASE, 2OG-FE II OXYGENASE FAMILY PROTEIN // 1-AMINOCYCLOPROPANE-1-CARBOXYLATE OXIDASE 3-RELATED	yes|down
Glyma.13G344800.Wm82.a4.v1		yes|down
Glyma.13G334050.Wm82.a4.v1	(1 of 7) PTHR13301//PTHR13301:SF43 - X-BOX TRANSCRIPTION FACTOR-RELATED // SUBFAMILY NOT NAMED	yes|down
Glyma.13G046700.Wm82.a4.v1	(1 of 2) PTHR22936//PTHR22936:SF4 - RHOMBOID-RELATED // RHOMBOID FAMILY PROTEIN	yes|up
Glyma.10G036600.Wm82.a4.v1	(1 of 349) PF00847 - AP2 domain (AP2)	yes|down
Glyma.05G084000.Wm82.a4.v1		yes|up
Glyma.18G008500.Wm82.a4.v1	(1 of 1) KOG0502//KOG0508//KOG0512 - Integral membrane ankyrin-repeat protein Kidins220 (protein kinase D substrate) // Ankyrin repeat protein // Fetal globin-inducing factor (contains ankyrin repeats)	yes|down
Glyma.10G174100.Wm82.a4.v1	(1 of 2) PTHR31852//PTHR31852:SF48 - FAMILY NOT NAMED // LATE EMBRYOGENESIS ABUNDANT HYDROXYPROLINE-RICH GLYCOPROTEIN	yes|down
Glyma.10G161500.Wm82.a4.v1		yes|down
Glyma.19G094100.Wm82.a4.v1	(1 of 3) PTHR31221:SF25 - WRKY TRANSCRIPTION FACTOR 45-RELATED	yes|down
Glyma.01G216600.Wm82.a4.v1	(1 of 4) PTHR11206:SF127 - MATE EFFLUX FAMILY PROTEIN	yes|down
Glyma.11G175900.Wm82.a4.v1	(1 of 2) K15401 - fatty acid omega-hydroxylase (CYP86A1)	yes|down
Glyma.08G024700.Wm82.a4.v1	(1 of 3) PTHR11712//PTHR11712:SF283 - POLYKETIDE SYNTHASE-RELATED // SUBFAMILY NOT NAMED	yes|down
Glyma.14G192500.Wm82.a4.v1	(1 of 2) K15401 - fatty acid omega-hydroxylase (CYP86A1)	yes|down
Glyma.01G006800.Wm82.a4.v1	(1 of 5) PTHR31321//PTHR31321:SF17 - FAMILY NOT NAMED // PECTINESTERASE 53-RELATED	yes|up
Glyma.03G005700.Wm82.a4.v1	(1 of 4) 2.3.3.13//2.3.3.14 - 2-isopropylmalate synthase / Isopropylmalate synthetase // Homocitrate synthase / Homocitrate synthetase	yes|up
Glyma.12G109800.Wm82.a4.v1	(1 of 2) PTHR11746//PTHR11746:SF111 - O-METHYLTRANSFERASE // O-METHYLTRANSFERASE FAMILY PROTEIN	yes|up
Glyma.18G055800.Wm82.a4.v1		yes|up
Glyma.17G030000.Wm82.a4.v1	(1 of 37) PF00407 - Pathogenesis-related protein Bet v I family (Bet_v_1)	yes|down
Glyma.14G148300.Wm82.a4.v1	(1 of 131) PF00892 - EamA-like transporter family (EamA)	yes|up
Glyma.04G171800.Wm82.a4.v1	(1 of 3) PTHR24064//PTHR24064:SF242 - FAMILY NOT NAMED // ORGANIC CATION/CARNITINE TRANSPORTER 3	yes|up
Glyma.08G191300.Wm82.a4.v1	(1 of 6) PTHR31250:SF13 - CALMODULIN-BINDING PROTEIN	yes|down
Glyma.02G124300.Wm82.a4.v1	(1 of 2) PTHR10641//PTHR10641:SF480 - MYB-LIKE DNA-BINDING PROTEIN MYB // SUBFAMILY NOT NAMED	yes|down
Glyma.13G282100.Wm82.a4.v1	(1 of 5) PTHR10641//PTHR10641:SF567 - MYB-LIKE DNA-BINDING PROTEIN MYB // SUBFAMILY NOT NAMED	yes|up
Glyma.01G137700.Wm82.a4.v1	(1 of 7) PTHR31707:SF11 - PECTINESTERASE/PECTINESTERASE INHIBITOR 17-RELATED	yes|up
Glyma.04G118900.Wm82.a4.v1	(1 of 2) PTHR31080//PTHR31080:SF8 - FAMILY NOT NAMED // F23N19.12	yes|up
Glyma.05G033600.Wm82.a4.v1		yes|down
Glyma.09G031600.Wm82.a4.v1	(1 of 7) PF13229 - Right handed beta helix region (Beta_helix)	yes|up
Glyma.09G284700.Wm82.a4.v1	(1 of 154) K00430 - peroxidase (E1.11.1.7)	yes|down
Glyma.15G110500.Wm82.a4.v1	(1 of 3) PTHR31683//PTHR31683:SF18 - FAMILY NOT NAMED // PECTATE LYASE 2-RELATED	yes|up
Glyma.06G286600.Wm82.a4.v1	(1 of 10) PTHR11746//PTHR11746:SF83 - O-METHYLTRANSFERASE // SUBFAMILY NOT NAMED	yes|up
Glyma.03G201550.Wm82.a4.v1	(1 of 16) PTHR31415:SF4 - HARPIN-INDUCED PROTEIN-LIKE-RELATED	yes|down
Glyma.10G071300.Wm82.a4.v1		yes|down
Glyma.10G176600.Wm82.a4.v1	(1 of 13) 2.1.1.150 - Isoflavone 7-O-methyltransferase	yes|up
Glyma.05G234200.Wm82.a4.v1	(1 of 4) PTHR31744//PTHR31744:SF3 - FAMILY NOT NAMED // GENOMIC DNA, CHROMOSOME 3, P1 CLONE: MYF24	yes|down
Glyma.03G201500.Wm82.a4.v1	(1 of 16) PTHR31415:SF4 - HARPIN-INDUCED PROTEIN-LIKE-RELATED	yes|down
Glyma.08G211000.Wm82.a4.v1	(1 of 65) PF05553 - Cotton fibre expressed protein (DUF761)	yes|down
Glyma.09G076200.Wm82.a4.v1	(1 of 5) PTHR31707//PTHR31707:SF39 - FAMILY NOT NAMED // PECTINESTERASE/PECTINESTERASE INHIBITOR 12-RELATED	yes|up
Glyma.02G311000.Wm82.a4.v1	(1 of 4) PTHR32002//PTHR32002:SF3 - FAMILY NOT NAMED // PROTEIN NLP1-RELATED	yes|up
Glyma.18G036000.Wm82.a4.v1	(1 of 86) PF13912 - C2H2-type zinc finger (zf-C2H2_6)	yes|down
Glyma.09G266533.Wm82.a4.v1		yes|up
Glyma.08G041000.Wm82.a4.v1	(1 of 3) PTHR23354//PTHR23354:SF75 - NUCLEOLAR PROTEIN 7/ESTROGEN RECEPTOR COACTIVATOR-RELATED // LYSM DOMAIN-CONTAINING GPI-ANCHORED PROTEIN 1	yes|up
Glyma.01G135200.Wm82.a4.v1	(1 of 150) KOG0156 - Cytochrome P450 CYP2 subfamily	yes|down
Glyma.06G020300.Wm82.a4.v1	(1 of 2) 4.1.1.17 - Ornithine decarboxylase / L-ornithine carboxy-lyase	yes|up
Glyma.18G259900.Wm82.a4.v1	(1 of 6) PTHR11654//PTHR11654:SF90 - OLIGOPEPTIDE TRANSPORTER-RELATED // PROTEIN NRT1/ PTR FAMILY 7.2	yes|down
Glyma.06G148400.Wm82.a4.v1	(1 of 349) PF00847 - AP2 domain (AP2)	yes|down
Glyma.04G247800.Wm82.a4.v1	(1 of 3) PTHR26402//PTHR26402:SF498 - RESPONSE REGULATOR OF TWO-COMPONENT SYSTEM // SUBFAMILY NOT NAMED	yes|down
Glyma.06G002200.Wm82.a4.v1	(1 of 1) PTHR11669//PTHR11669:SF13 - REPLICATION FACTOR C / DNA POLYMERASE III GAMMA-TAU SUBUNIT // SUBFAMILY NOT NAMED	yes|down
Glyma.16G068900.Wm82.a4.v1	(1 of 1) PTHR22835//PTHR22835:SF219 - ZINC FINGER FYVE DOMAIN CONTAINING PROTEIN // SUBFAMILY NOT NAMED	yes|up
Glyma.12G069500.Wm82.a4.v1	(1 of 36) PTHR32077//PTHR32077:SF7 - FAMILY NOT NAMED // FASCICLIN-LIKE ARABINOGALACTAN PROTEIN 11	yes|down
Glyma.13G160400.Wm82.a4.v1	(1 of 34) PF14547 - Hydrophobic seed protein (Hydrophob_seed)	yes|up
Glyma.02G134500.Wm82.a4.v1	(1 of 5) KOG4766 - Uncharacterized conserved protein	yes|down
Glyma.18G096700.Wm82.a4.v1		yes|down
Glyma.11G153800.Wm82.a4.v1	(1 of 11) PTHR10502//PTHR10502:SF113 - ANNEXIN // SUBFAMILY NOT NAMED	yes|up
Glyma.19G106700.Wm82.a4.v1	(1 of 6) PTHR31062//PTHR31062:SF15 - FAMILY NOT NAMED // XYLOGLUCAN ENDOTRANSGLUCOSYLASE/HYDROLASE PROTEIN 4-RELATED	yes|up
Glyma.06G298700.Wm82.a4.v1	(1 of 36) PF12609 - Wound-induced protein (DUF3774)	yes|down
Glyma.09G235200.Wm82.a4.v1	(1 of 7) PTHR10783//PTHR10783:SF43 - XENOTROPIC AND POLYTROPIC RETROVIRUS RECEPTOR 1-RELATED // PHOSPHATE TRANSPORTER PHO1 HOMOLOG 2-RELATED	yes|up
Glyma.06G249400.Wm82.a4.v1	(1 of 4) PTHR10108:SF754 - EXPRESSED PROTEIN	yes|down
Glyma.11G247500.Wm82.a4.v1	(1 of 7) PF06522 - NADH-ubiquinone reductase complex 1 MLRQ subunit (B12D)	yes|down
Glyma.17G124600.Wm82.a4.v1	(1 of 30) PF05910 - Plant protein of unknown function (DUF868) (DUF868)	yes|up
Glyma.10G086800.Wm82.a4.v1	(1 of 4) PTHR19241//PTHR19241:SF286 - ATP-BINDING CASSETTE TRANSPORTER // SUBFAMILY NOT NAMED	yes|up
Glyma.01G129000.Wm82.a4.v1	(1 of 12) PTHR31087:SF11 - PROTEIN LURP-ONE-RELATED 1-RELATED	yes|up
Glyma.02G152500.Wm82.a4.v1	(1 of 2) PTHR35725:SF1 - CLASSICAL ARABINOGALACTAN PROTEIN 26	yes|up
Glyma.03G132900.Wm82.a4.v1	(1 of 5) PTHR32227:SF49 - BETA-1,3-GLUCANASE 1-RELATED	yes|up
Glyma.08G341300.Wm82.a4.v1	(1 of 21) PTHR33107:SF5 - KUNITZ FAMILY TRYPSIN AND PROTEASE INHIBITOR PROTEIN-RELATED	yes|down
Glyma.01G020500.Wm82.a4.v1	(1 of 3) PTHR11945//PTHR11945:SF228 - MADS BOX PROTEIN // SUBFAMILY NOT NAMED	yes|down
Glyma.08G327200.Wm82.a4.v1	(1 of 150) KOG0156 - Cytochrome P450 CYP2 subfamily	yes|up
Glyma.05G208700.Wm82.a4.v1	(1 of 8) PTHR19139//PTHR19139:SF169 - AQUAPORIN TRANSPORTER // AQUAPORIN PIP1-4-RELATED	yes|up
Glyma.12G228500.Wm82.a4.v1	(1 of 2) PTHR19241//PTHR19241:SF182 - ATP-BINDING CASSETTE TRANSPORTER // ABC TRANSPORTER G FAMILY MEMBER 10	yes|down
Glyma.09G093050.Wm82.a4.v1	(1 of 2) PTHR32093//PTHR32093:SF16 - FAMILY NOT NAMED // GENOMIC DNA, CHROMOSOME 3, P1 CLONE:MKA23-RELATED	yes|down
Glyma.06G092000.Wm82.a4.v1	(1 of 4) PTHR31945:SF6 - TRANSCRIPTION FACTOR BHLH61-RELATED	yes|up
Glyma.13G319600.Wm82.a4.v1	(1 of 3) PTHR32044//PTHR32044:SF17 - FAMILY NOT NAMED // GLUCOMANNAN 4-BETA-MANNOSYLTRANSFERASE 2	yes|up
Glyma.10G115300.Wm82.a4.v1	(1 of 32) 1.14.13.121 - Premnaspirodiene oxygenase / Hyoscymus muticus premnaspirodiene oxygenase	yes|down
Glyma.09G159900.Wm82.a4.v1	(1 of 65) PF03140 - Plant protein of unknown function (DUF247)	yes|down
Glyma.11G100100.Wm82.a4.v1	(1 of 3) K15402 - fatty acid omega-hydroxylase (CYP86B1)	yes|down
Glyma.10G165400.Wm82.a4.v1	(1 of 132) PF01657 - Salt stress response/antifungal (Stress-antifung)	yes|down
Glyma.10G050400.Wm82.a4.v1		yes|up
Glyma.10G216000.Wm82.a4.v1	(1 of 3) PTHR23201:SF7 - GIBBERELLIN-REGULATED PROTEIN 2-RELATED	yes|up
Glyma.02G267100.Wm82.a4.v1	(1 of 7) K01052 - lysosomal acid lipase/cholesteryl ester hydrolase (LIPA)	yes|up
Glyma.18G121600.Wm82.a4.v1	(1 of 4) PTHR12300//PTHR12300:SF51 - HVA22-LIKE PROTEINS // HVA22-LIKE PROTEIN C	yes|up
Glyma.18G239000.Wm82.a4.v1	(1 of 10) 2.1.1.158 - 7-methylxanthosine synthase / XRS1	yes|down
Glyma.13G314200.Wm82.a4.v1		yes|up
Glyma.U031308.Wm82.a4.v1	(1 of 4) PTHR11615//PTHR11615:SF120 - NITRATE, FROMATE, IRON DEHYDROGENASE // SUBFAMILY NOT NAMED	yes|down
Glyma.11G156100.Wm82.a4.v1		yes|down
Glyma.13G248900.Wm82.a4.v1	(1 of 3) PTHR27002//PTHR27002:SF93 - FAMILY NOT NAMED // RECEPTOR-LIKE SERINE/THREONINE-PROTEIN KINASE SD1-6-RELATED	yes|down
Glyma.13G165633.Wm82.a4.v1		yes|down
Glyma.20G210900.Wm82.a4.v1	(1 of 11) 2.3.1.119//2.3.1.199 - Transferred entry: 1.1.1.330, 1.3.1.93, 2.3.1.199 and 4.2.1.134 // Very-long-chain 3-oxoacyl-CoA synthase / Very-long-chain beta-ketoacyl-CoA synthase	yes|down
Glyma.07G185300.Wm82.a4.v1	(1 of 7) PTHR23042:SF61 - TRANSCRIPTION FACTOR BHLH18-RELATED	yes|up
Glyma.12G156600.Wm82.a4.v1	(1 of 3) PTHR11177//PTHR11177:SF161 - CHITINASE // SUBFAMILY NOT NAMED	yes|down
Glyma.03G065500.Wm82.a4.v1	(1 of 1) PTHR10791//PTHR10791:SF29//PTHR31062//PTHR31062:SF34 - RAG1-ACTIVATING PROTEIN 1 // BIDIRECTIONAL SUGAR TRANSPORTER SWEET16-RELATED // FAMILY NOT NAMED // XYLOGLUCAN ENDOTRANSGLUCOSYLASE/HYDROLASE PROTEIN 15-RELATED	yes|down
Glyma.10G114600.Wm82.a4.v1	(1 of 32) 1.14.13.121 - Premnaspirodiene oxygenase / Hyoscymus muticus premnaspirodiene oxygenase	yes|down
Glyma.10G193400.Wm82.a4.v1	(1 of 16) PTHR31657//PTHR31657:SF9 - FAMILY NOT NAMED // ETHYLENE-RESPONSIVE TRANSCRIPTION FACTOR CRF5-RELATED	yes|up
Glyma.06G102000.Wm82.a4.v1	(1 of 7) PTHR31279//PTHR31279:SF3 - FAMILY NOT NAMED // (PHI-1) PROTEIN, PUTATIVE-RELATED	yes|up
Glyma.08G252700.Wm82.a4.v1	(1 of 4) PTHR31741:SF17 - O-FUCOSYLTRANSFERASE-LIKE PROTEIN	yes|up
Glyma.14G048900.Wm82.a4.v1	(1 of 8) PTHR10209//PTHR10209:SF193 - OXIDOREDUCTASE, 2OG-FE II OXYGENASE FAMILY PROTEIN // 1-AMINOCYCLOPROPANE-1-CARBOXYLATE OXIDASE 3-RELATED	yes|down
Glyma.09G236200.Wm82.a4.v1	(1 of 74) PF01357//PF03330 - Pollen allergen (Pollen_allerg_1) // Rare lipoprotein A (RlpA)-like double-psi beta-barrel (DPBB_1)	yes|up
Glyma.16G165800.Wm82.a4.v1	(1 of 5) K08912 - light-harvesting complex II chlorophyll a/b binding protein 1 (LHCB1)	yes|up
Glyma.19G133400.Wm82.a4.v1	(1 of 9) PTHR10209//PTHR10209:SF182 - OXIDOREDUCTASE, 2OG-FE II OXYGENASE FAMILY PROTEIN // SUBFAMILY NOT NAMED	yes|up
Glyma.15G077600.Wm82.a4.v1		yes|down
Glyma.10G028300.Wm82.a4.v1	(1 of 37) PF00190 - Cupin (Cupin_1)	yes|down
Glyma.03G201302.Wm82.a4.v1	(1 of 16) PTHR31415:SF4 - HARPIN-INDUCED PROTEIN-LIKE-RELATED	yes|down
Glyma.18G055600.Wm82.a4.v1	(1 of 154) K00430 - peroxidase (E1.11.1.7)	yes|down
Glyma.05G161400.Wm82.a4.v1	(1 of 8) PTHR11260//PTHR11260:SF233 - GLUTATHIONE S-TRANSFERASE, GST, SUPERFAMILY, GST DOMAIN CONTAINING // SUBFAMILY NOT NAMED	yes|down
Glyma.17G096400.Wm82.a4.v1	(1 of 6) PTHR11654:SF59 - PROTEIN NRT1/ PTR FAMILY 2.10-RELATED	yes|up
Glyma.07G088200.Wm82.a4.v1	(1 of 3) PTHR11814:SF54 - SULFATE TRANSPORTER 3.5-RELATED	yes|up
Glyma.05G013700.Wm82.a4.v1		yes|down
Glyma.20G192700.Wm82.a4.v1	(1 of 2) 5.4.99.41 - Lupeol synthase	yes|up
Glyma.08G285400.Wm82.a4.v1	(1 of 2) PTHR31375:SF46 - PECTIN LYASE-LIKE PROTEIN	yes|up
Glyma.16G032200.Wm82.a4.v1	(1 of 4) PTHR11751:SF284 - 1-AMINOCYCLOPROPANE-1-CARBOXYLATE SYNTHASE-LIKE PROTEIN 1	yes|down
Glyma.08G180300.Wm82.a4.v1	(1 of 233) PTHR24078 - DNAJ HOMOLOG SUBFAMILY C MEMBER	yes|down
Glyma.07G092000.Wm82.a4.v1	(1 of 4) PTHR31744//PTHR31744:SF3 - FAMILY NOT NAMED // GENOMIC DNA, CHROMOSOME 3, P1 CLONE: MYF24	yes|down
Glyma.02G234200.Wm82.a4.v1	(1 of 154) K00430 - peroxidase (E1.11.1.7)	yes|down
Glyma.10G245300.Wm82.a4.v1	(1 of 2) 2.3.1.57 - Diamine N-acetyltransferase / Spermidine N(1)-acetyltransferase	yes|down
Glyma.12G234600.Wm82.a4.v1	(1 of 2) PTHR10361//PTHR10361:SF28 - SODIUM-BILE ACID COTRANSPORTER // SODIUM/BILE ACID COTRANSPORTER 4	yes|down
Glyma.14G145900.Wm82.a4.v1	(1 of 2) PTHR22870//PTHR22870:SF155 - REGULATOR OF CHROMOSOME CONDENSATION // SUBFAMILY NOT NAMED	yes|down
Glyma.04G101900.Wm82.a4.v1	(1 of 2) PTHR10641//PTHR10641:SF670 - MYB-LIKE DNA-BINDING PROTEIN MYB // SUBFAMILY NOT NAMED	yes|down
Glyma.13G072100.Wm82.a4.v1	(1 of 2) K13083 - flavonoid 3',5'-hydroxylase (CYP75A)	yes|down
Glyma.09G083400.Wm82.a4.v1	(1 of 4) PTHR11615//PTHR11615:SF120 - NITRATE, FROMATE, IRON DEHYDROGENASE // SUBFAMILY NOT NAMED	yes|down
Glyma.18G015400.Wm82.a4.v1		yes|down
Glyma.08G011300.Wm82.a4.v1	(1 of 1) PTHR31221:SF33 - WRKY TRANSCRIPTION FACTOR 75-RELATED	yes|down
Glyma.01G005100.Wm82.a4.v1	(1 of 5) 1.13.99.1 - Inositol oxygenase / Myo-inositol oxygenase	yes|down
Glyma.01G091400.Wm82.a4.v1	(1 of 20) 2.3.1.74 - Naringenin-chalcone synthase / Flavonone synthase	yes|down
Glyma.07G178200.Wm82.a4.v1	(1 of 85) PF02298 - Plastocyanin-like domain (Cu_bind_like)	yes|down
Glyma.16G059300.Wm82.a4.v1	(1 of 6) PTHR10891//PTHR10891:SF621 - EF-HAND CALCIUM-BINDING DOMAIN CONTAINING PROTEIN // SUBFAMILY NOT NAMED	yes|down
Glyma.01G078700.Wm82.a4.v1		yes|down
Glyma.04G179500.Wm82.a4.v1	(1 of 9) PTHR23201//PTHR23201:SF18 - EXTENSIN, PROLINE-RICH PROTEIN // SUBFAMILY NOT NAMED	yes|up
Glyma.10G239700.Wm82.a4.v1		yes|down
Glyma.14G195900.Wm82.a4.v1	(1 of 5) PTHR14155:SF135 - RING-H2 FINGER PROTEIN ATL63	yes|up
Glyma.07G266200.Wm82.a4.v1	(1 of 3) 3.1.3.25//3.1.3.93 - Inositol-phosphate phosphatase / Myo-inositol-1-phosphatase // L-galactose 1-phosphate phosphatase	yes|up
Glyma.09G039900.Wm82.a4.v1	(1 of 3) PTHR31052//PTHR31052:SF3 - FAMILY NOT NAMED // COBRA-LIKE PROTEIN 7-RELATED	yes|down
Glyma.09G038800.Wm82.a4.v1		yes|down
Glyma.02G151900.Wm82.a4.v1		yes|down
Glyma.02G088700.Wm82.a4.v1	(1 of 2) PTHR27005:SF13 - PROTEIN KINASE-LIKE PROTEIN-RELATED	yes|down
Glyma.10G061000.Wm82.a4.v1	(1 of 56) PF00314 - Thaumatin family (Thaumatin)	yes|down
Glyma.15G146600.Wm82.a4.v1	(1 of 37) PF00407 - Pathogenesis-related protein Bet v I family (Bet_v_1)	yes|down
Glyma.13G123100.Wm82.a4.v1	(1 of 16) K14516 - ethylene-responsive transcription factor 1 (ERF1)	yes|down
Glyma.18G050600.Wm82.a4.v1	(1 of 6) K02866 - large subunit ribosomal protein L10e (RP-L10e, RPL10)	yes|down
Glyma.02G141700.Wm82.a4.v1	(1 of 4) K02721 - photosystem II PsbW protein (psbW)	yes|up
Glyma.07G203200.Wm82.a4.v1	(1 of 6) PTHR22835//PTHR22835:SF261 - ZINC FINGER FYVE DOMAIN CONTAINING PROTEIN // SUBFAMILY NOT NAMED	yes|down
Glyma.12G185400.Wm82.a4.v1	(1 of 2) PTHR10183//PTHR10183:SF299 - CALPAIN // SUBFAMILY NOT NAMED	yes|down
Glyma.19G230300.Wm82.a4.v1	(1 of 76) PF13947 - Wall-associated receptor kinase galacturonan-binding (GUB_WAK_bind)	yes|up
Glyma.13G257400.Wm82.a4.v1		yes|down
Glyma.03G208400.Wm82.a4.v1		yes|down
Glyma.19G088200.Wm82.a4.v1	(1 of 6) PTHR10891//PTHR10891:SF621 - EF-HAND CALCIUM-BINDING DOMAIN CONTAINING PROTEIN // SUBFAMILY NOT NAMED	yes|down
Glyma.08G150500.Wm82.a4.v1	(1 of 4) 3.2.1.119//3.2.1.21 - Vicianin beta-glucosidase // Beta-glucosidase / Gentobiase	yes|down
Glyma.15G251300.Wm82.a4.v1	(1 of 5) 2.5.1.43 - Nicotianamine synthase	yes|up
Glyma.10G036700.Wm82.a4.v1	(1 of 16) K14516 - ethylene-responsive transcription factor 1 (ERF1)	yes|down
Glyma.20G205700.Wm82.a4.v1	(1 of 8) PF00280 - Potato inhibitor I family (potato_inhibit)	yes|down
Glyma.06G115800.Wm82.a4.v1	(1 of 1) PTHR11706//PTHR11706:SF38 - MANGANESE TRANSPORTER // SUBFAMILY NOT NAMED	yes|up
Glyma.03G015900.Wm82.a4.v1	(1 of 17) PTHR32246:SF20 - BON1-ASSOCIATED PROTEIN 1-RELATED	yes|down
Glyma.05G146000.Wm82.a4.v1	(1 of 2) K01427 - urease (URE)	yes|down
Glyma.12G052200.Wm82.a4.v1		yes|up
Glyma.03G260300.Wm82.a4.v1	(1 of 3) PTHR31561//PTHR31561:SF1 - FAMILY NOT NAMED // 3-KETOACYL-COA SYNTHASE 1-RELATED	yes|down
Glyma.13G322400.Wm82.a4.v1	(1 of 4) PTHR11062:SF46 - GLUCURONOXYLAN GLUCURONOSYLTRANSFERASE F8H-RELATED	yes|up
Glyma.13G342700.Wm82.a4.v1	(1 of 6) PTHR10024//PTHR10024:SF243 - SYNAPTOTAGMIN // ANTHRANILATE PHOSPHORIBOSYLTRANSFERASE-LIKE PROTEIN	yes|down
Glyma.08G006267.Wm82.a4.v1	(1 of 3) PTHR11895:SF73 - AMIDASE FAMILY PROTEIN	yes|up
Glyma.10G006600.Wm82.a4.v1	(1 of 4) PTHR10641//PTHR10641:SF650 - MYB-LIKE DNA-BINDING PROTEIN MYB // SUBFAMILY NOT NAMED	yes|down
Glyma.13G203000.Wm82.a4.v1	(1 of 6) PTHR11206:SF156 - MATE EFFLUX FAMILY PROTEIN FRD3	yes|up
Glyma.14G001600.Wm82.a4.v1	(1 of 4) PTHR32002//PTHR32002:SF3 - FAMILY NOT NAMED // PROTEIN NLP1-RELATED	yes|up
Glyma.01G200100.Wm82.a4.v1	(1 of 4) PTHR11654:SF121 - PROTEIN NRT1/ PTR FAMILY 7.3	yes|up
Glyma.19G136100.Wm82.a4.v1	(1 of 9) K00006 - glycerol-3-phosphate dehydrogenase (NAD+) (GPD1)	yes|down
Glyma.20G135300.Wm82.a4.v1	(1 of 3) PTHR11119:SF51 - NUCLEOBASE-ASCORBATE TRANSPORTER 4	yes|down
Glyma.13G251951.Wm82.a4.v1		yes|up
Glyma.16G045100.Wm82.a4.v1	(1 of 6) PTHR31062//PTHR31062:SF15 - FAMILY NOT NAMED // XYLOGLUCAN ENDOTRANSGLUCOSYLASE/HYDROLASE PROTEIN 4-RELATED	yes|up
Glyma.03G117000.Wm82.a4.v1	(1 of 131) PF00892 - EamA-like transporter family (EamA)	yes|up
Glyma.05G076600.Wm82.a4.v1	(1 of 65) PF03140 - Plant protein of unknown function (DUF247)	yes|up
Glyma.01G202100.Wm82.a4.v1	(1 of 74) PF01357//PF03330 - Pollen allergen (Pollen_allerg_1) // Rare lipoprotein A (RlpA)-like double-psi beta-barrel (DPBB_1)	yes|down
Glyma.13G275850.Wm82.a4.v1		yes|up
Glyma.03G156200.Wm82.a4.v1	(1 of 100) PF14368 - Probable lipid transfer (LTP_2)	yes|down
Glyma.05G121300.Wm82.a4.v1	(1 of 10) PTHR31851:SF6 - VACUOLAR IRON TRANSPORTER HOMOLOG 2.1	yes|up
Glyma.13G147600.Wm82.a4.v1	(1 of 5) PTHR10209//PTHR10209:SF152 - OXIDOREDUCTASE, 2OG-FE II OXYGENASE FAMILY PROTEIN // 1-AMINOCYCLOPROPANE-1-CARBOXYLATE OXIDASE-RELATED	yes|down
Glyma.06G168100.Wm82.a4.v1	(1 of 10) K10781 - fatty acyl-ACP thioesterase B (FATB)	yes|down
Glyma.06G194500.Wm82.a4.v1	(1 of 4) PTHR22835//PTHR22835:SF267 - ZINC FINGER FYVE DOMAIN CONTAINING PROTEIN // SUBFAMILY NOT NAMED	yes|down
Glyma.06G307100.Wm82.a4.v1	(1 of 3) PTHR11709//PTHR11709:SF106 - MULTI-COPPER OXIDASE // SUBFAMILY NOT NAMED	yes|up
Glyma.20G030700.Wm82.a4.v1	(1 of 4) PTHR33133:SF7 - F26K24.10 PROTEIN	yes|down
Glyma.08G024400.Wm82.a4.v1	(1 of 80) PF14009 - Domain of unknown function (DUF4228) (DUF4228)	yes|up
Glyma.08G036702.Wm82.a4.v1		yes|up
Glyma.06G057300.Wm82.a4.v1	(1 of 2227) 2.7.11.1 - Non-specific serine/threonine protein kinase / Threonine-specific protein kinase	yes|down
Glyma.13G201400.Wm82.a4.v1	(1 of 35) PF07714//PF11721 - Protein tyrosine kinase (Pkinase_Tyr) // Di-glucose binding within endoplasmic reticulum (Malectin)	yes|up
Glyma.15G211500.Wm82.a4.v1	(1 of 44) PF00197 - Trypsin and protease inhibitor (Kunitz_legume)	yes|down
Glyma.11G081700.Wm82.a4.v1	(1 of 112) PF13839//PF14416 - GDSL/SGNH-like Acyl-Esterase family found in Pmr5 and Cas1p (PC-Esterase) // PMR5 N terminal Domain (PMR5N)	yes|up
Glyma.06G307900.Wm82.a4.v1	(1 of 8) PTHR13301//PTHR13301:SF53 - X-BOX TRANSCRIPTION FACTOR-RELATED // CELLULOSE SYNTHASE-LIKE PROTEIN B1-RELATED	yes|up
Glyma.11G162100.Wm82.a4.v1	(1 of 154) K00430 - peroxidase (E1.11.1.7)	yes|down
Glyma.09G205400.Wm82.a4.v1	(1 of 2) PTHR32191//PTHR32191:SF14 - FAMILY NOT NAMED // PROTEIN TORNADO 2	yes|up
Glyma.09G173800.Wm82.a4.v1	(1 of 1) KOG0580//KOG0616//KOG0984 - Serine/threonine protein kinase // cAMP-dependent protein kinase catalytic subunit (PKA) // Mitogen-activated protein kinase (MAPK) kinase MKK3/MKK6	yes|down
Glyma.06G088400.Wm82.a4.v1	(1 of 49) KOG0472//KOG1187 - Leucine-rich repeat protein // Serine/threonine protein kinase	yes|down
Glyma.01G085700.Wm82.a4.v1	(1 of 2) PTHR11926//PTHR11926:SF289 - GLUCOSYL/GLUCURONOSYL TRANSFERASES // SUBFAMILY NOT NAMED	yes|down
Glyma.11G155000.Wm82.a4.v1		yes|down
Glyma.13G161500.Wm82.a4.v1	(1 of 2) PTHR20855//PTHR20855:SF32 - ADIPOR/PROGESTIN RECEPTOR-RELATED // SUBFAMILY NOT NAMED	yes|down
Glyma.08G360800.Wm82.a4.v1	(1 of 2) PTHR31614//PTHR31614:SF6 - FAMILY NOT NAMED // POLLEN OLE E 1 ALLERGEN AND EXTENSIN FAMILY PROTEIN	yes|up
Glyma.11G055100.Wm82.a4.v1	(1 of 8) PTHR24361:SF334 - MITOGEN-ACTIVATED PROTEIN KINASE KINASE KINASE 19-RELATED	yes|down
Glyma.17G049800.Wm82.a4.v1	(1 of 4) PTHR31238//PTHR31238:SF21 - FAMILY NOT NAMED // GERMIN-LIKE PROTEIN SUBFAMILY 3 MEMBER 3	yes|up
Glyma.17G177000.Wm82.a4.v1		yes|down
Glyma.02G006200.Wm82.a4.v1	(1 of 16) K14516 - ethylene-responsive transcription factor 1 (ERF1)	yes|down
Glyma.08G150400.Wm82.a4.v1	(1 of 4) 3.2.1.119//3.2.1.21 - Vicianin beta-glucosidase // Beta-glucosidase / Gentobiase	yes|up
Glyma.02G001500.Wm82.a4.v1	(1 of 11) 2.3.1.119//2.3.1.199 - Transferred entry: 1.1.1.330, 1.3.1.93, 2.3.1.199 and 4.2.1.134 // Very-long-chain 3-oxoacyl-CoA synthase / Very-long-chain beta-ketoacyl-CoA synthase	yes|down
Glyma.19G151200.Wm82.a4.v1	(1 of 9) PTHR21495//PTHR21495:SF71 - NUCLEOPORIN-RELATED // DIRIGENT PROTEIN 1-RELATED	yes|down
Glyma.08G069100.Wm82.a4.v1		yes|down
Glyma.17G166600.Wm82.a4.v1		yes|down
Glyma.03G008100.Wm82.a4.v1	(1 of 2) PTHR24296//PTHR24296:SF9 - FAMILY NOT NAMED // CYTOCHROME P450 86A2-RELATED	yes|down
Glyma.12G188900.Wm82.a4.v1	(1 of 4) PTHR22849//PTHR22849:SF0 - WDSAM1 PROTEIN // WD REPEAT, SAM AND U-BOX DOMAIN-CONTAINING PROTEIN 1	yes|down
Glyma.11G134300.Wm82.a4.v1	(1 of 2) PTHR11926:SF102 - GLUCOSYLTRANSFERASE-LIKE PROTEIN-RELATED	yes|down
Glyma.06G260200.Wm82.a4.v1	(1 of 3) PTHR11732//PTHR11732:SF226 - ALDO/KETO REDUCTASE // SUBFAMILY NOT NAMED	yes|down
Glyma.02G249600.Wm82.a4.v1	(1 of 3) PTHR32429:SF12 - RIBULOSE BISPHOSPHATE CARBOXYLASE/OXYGENASE ACTIVASE, CHLOROPLASTIC	yes|up
Glyma.10G256100.Wm82.a4.v1		yes|up
Glyma.18G113100.Wm82.a4.v1	(1 of 22) K13065 - shikimate O-hydroxycinnamoyltransferase (E2.3.1.133, HCT)	yes|up
Glyma.18G266700.Wm82.a4.v1	(1 of 2) PTHR11802//PTHR11802:SF43 - SERINE PROTEASE FAMILY S10 SERINE CARBOXYPEPTIDASE // SERINE CARBOXYPEPTIDASE-LIKE 25	yes|down
Glyma.01G195000.Wm82.a4.v1	(1 of 3) PTHR31311//PTHR31311:SF3 - FAMILY NOT NAMED // GLYCOSYLTRANSFERASE 6-RELATED	yes|down
Glyma.01G223900.Wm82.a4.v1	(1 of 2) PTHR11122//PTHR11122:SF25 - APOSPORY-ASSOCIATED PROTEIN C-RELATED // SUBFAMILY NOT NAMED	yes|up
Glyma.08G029400.Wm82.a4.v1	(1 of 12) PTHR12374//PTHR12374:SF19 - TRANSCRIPTIONAL ADAPTOR 2 ADA2 -RELATED // SUBFAMILY NOT NAMED	yes|up
Glyma.08G274800.Wm82.a4.v1	(1 of 12) 2.5.1.36 - Trihydroxypterocarpan dimethylallyltransferase / Glyceollin synthase	yes|down
Glyma.14G222400.Wm82.a4.v1		yes|down
Glyma.04G230400.Wm82.a4.v1		yes|down
Glyma.02G303000.Wm82.a4.v1	(1 of 2) PTHR11627//PTHR11627:SF19 - FRUCTOSE-BISPHOSPHATE ALDOLASE // FRUCTOSE-BISPHOSPHATE ALDOLASE-RELATED	yes|down
Glyma.16G080000.Wm82.a4.v1		yes|down
Glyma.13G032000.Wm82.a4.v1	(1 of 2227) 2.7.11.1 - Non-specific serine/threonine protein kinase / Threonine-specific protein kinase	yes|down
Glyma.02G127300.Wm82.a4.v1	(1 of 2) PTHR31388//PTHR31388:SF9 - FAMILY NOT NAMED // PEROXIDASE 11	yes|down
Glyma.18G265800.Wm82.a4.v1	(1 of 1) K04628 - 2-hydroxyacylsphingosine 1-beta-galactosyltransferase (CGT, UGT8)	yes|down
Glyma.10G107100.Wm82.a4.v1	(1 of 9) K00006 - glycerol-3-phosphate dehydrogenase (NAD+) (GPD1)	yes|down
Glyma.13G049000.Wm82.a4.v1	(1 of 112) PF13839//PF14416 - GDSL/SGNH-like Acyl-Esterase family found in Pmr5 and Cas1p (PC-Esterase) // PMR5 N terminal Domain (PMR5N)	yes|up
Glyma.20G169200.Wm82.a4.v1	(1 of 154) K00430 - peroxidase (E1.11.1.7)	yes|down
Glyma.18G010900.Wm82.a4.v1	(1 of 1) KOG1039//KOG4172 - Predicted E3 ubiquitin ligase // Predicted E3 ubiquitin ligase	yes|up
Glyma.15G057500.Wm82.a4.v1		yes|down
Glyma.11G219000.Wm82.a4.v1	(1 of 11) PTHR10774//PTHR10774:SF58 - EXTENDED SYNAPTOTAGMIN-RELATED // SUBFAMILY NOT NAMED	yes|down
Glyma.05G057100.Wm82.a4.v1	(1 of 34) PF14547 - Hydrophobic seed protein (Hydrophob_seed)	yes|up
Glyma.12G238300.Wm82.a4.v1		yes|up
Glyma.07G244867.Wm82.a4.v1	(1 of 70) K09286 - EREBP-like factor (EREBP)	yes|down
Glyma.04G235400.Wm82.a4.v1	(1 of 3) PTHR32295:SF33 - PROTEIN IQ-DOMAIN 21	yes|up
Glyma.18G213200.Wm82.a4.v1	(1 of 176) PF03106 - WRKY DNA -binding domain (WRKY)	yes|down
Glyma.18G081000.Wm82.a4.v1	(1 of 4) PTHR24009//PTHR24009:SF4 - FAMILY NOT NAMED // ZINC FINGER CCCH DOMAIN-CONTAINING PROTEIN 18	yes|down
Glyma.09G131700.Wm82.a4.v1	(1 of 90) PF12776 - Myb/SANT-like DNA-binding domain (Myb_DNA-bind_3)	yes|down
Glyma.09G218400.Wm82.a4.v1	(1 of 2) PTHR13586//PTHR13586:SF3 - SCD6 PROTEIN-RELATED // DECAPPING 5-LIKE PROTEIN-RELATED	yes|up
Glyma.06G042500.Wm82.a4.v1	(1 of 2227) 2.7.11.1 - Non-specific serine/threonine protein kinase / Threonine-specific protein kinase	yes|up
Glyma.20G010000.Wm82.a4.v1	(1 of 85) PF02298 - Plastocyanin-like domain (Cu_bind_like)	yes|down
Glyma.15G011800.Wm82.a4.v1	(1 of 35) 3.6.3.25 - Sulfate-transporting ATPase	yes|down
Glyma.16G080400.Wm82.a4.v1	(1 of 1) PTHR22814//PTHR22814:SF148 - COPPER TRANSPORT PROTEIN ATOX1-RELATED // F1K23.4	yes|down
Glyma.10G261100.Wm82.a4.v1	(1 of 3) PTHR16223:SF17 - BASIC HELIX-LOOP-HELIX (BHLH) DNA-BINDING SUPERFAMILY PROTEIN-RELATED	yes|down
Glyma.02G270800.Wm82.a4.v1	(1 of 6) K13429 - chitin elicitor receptor kinase 1 (CERK1)	yes|up
Glyma.03G040500.Wm82.a4.v1		yes|up
Glyma.12G187600.Wm82.a4.v1	(1 of 8) PTHR31415//PTHR31415:SF2 - FAMILY NOT NAMED // LATE EMBRYOGENESIS ABUNDANT HYDROXYPROLINE-RICH GLYCOPROTEIN-RELATED	yes|down
Glyma.07G067700.Wm82.a4.v1	(1 of 3) PTHR11972//PTHR11972:SF41 - NADPH OXIDASE // FERRIC REDUCTION OXIDASE 2-RELATED	yes|up
Glyma.10G060800.Wm82.a4.v1	(1 of 56) PF00314 - Thaumatin family (Thaumatin)	yes|down
Glyma.15G143900.Wm82.a4.v1		yes|down
Glyma.11G095100.Wm82.a4.v1	(1 of 122) 3.2.1.39 - Glucan endo-1,3-beta-D-glucosidase / Laminarinase	yes|down
Glyma.19G179800.Wm82.a4.v1	(1 of 16) PF07939 - Protein of unknown function (DUF1685) (DUF1685)	yes|up
Glyma.15G223500.Wm82.a4.v1	(1 of 3) PTHR31707//PTHR31707:SF21 - FAMILY NOT NAMED // PECTINESTERASE/PECTINESTERASE INHIBITOR 25-RELATED	yes|up
Glyma.08G133100.Wm82.a4.v1		yes|down
Glyma.09G029900.Wm82.a4.v1	(1 of 4) 6.2.1.1//6.2.1.2 - Acetate--CoA ligase / Acyl-activating enzyme // Butyrate--CoA ligase / Fatty acid thiokinase (medium chain)	yes|down
Glyma.18G197800.Wm82.a4.v1	(1 of 4) PTHR15486//PTHR15486:SF20 - ANCIENT UBIQUITOUS PROTEIN // GLYCEROL-3-PHOSPHATE 2-O-ACYLTRANSFERASE 6	yes|down
Glyma.01G081900.Wm82.a4.v1	(1 of 7) K00627 - pyruvate dehydrogenase E2 component (dihydrolipoamide acetyltransferase) (DLAT, aceF, pdhC)	yes|down
Glyma.15G107100.Wm82.a4.v1	(1 of 1) PTHR11206//PTHR11206:SF140 - MULTIDRUG RESISTANCE PROTEIN // MATE EFFLUX FAMILY PROTEIN	yes|down
Glyma.11G195000.Wm82.a4.v1		yes|up
Glyma.03G160400.Wm82.a4.v1		yes|down
Glyma.01G125300.Wm82.a4.v1	(1 of 49) PTHR11017//PTHR11017:SF163 - LEUCINE-RICH REPEAT-CONTAINING PROTEIN // SUBFAMILY NOT NAMED	yes|up
Glyma.10G192900.Wm82.a4.v1	(1 of 2) PTHR11260//PTHR11260:SF227 - GLUTATHIONE S-TRANSFERASE, GST, SUPERFAMILY, GST DOMAIN CONTAINING // SUBFAMILY NOT NAMED	yes|down
Glyma.18G258100.Wm82.a4.v1	(1 of 11) PF03007//PF06974 - Wax ester synthase-like Acyl-CoA acyltransferase domain (WES_acyltransf) // Protein of unknown function (DUF1298) (DUF1298)	yes|down
Glyma.16G153400.Wm82.a4.v1	(1 of 2) 1.4.1.2//1.4.1.3 - Glutamate dehydrogenase / Glutamic dehydrogenase // Glutamate dehydrogenase (NAD(P)(+)) / Glutamic dehydrogenase	yes|down
Glyma.01G077000.Wm82.a4.v1	(1 of 5) PTHR31692//PTHR31692:SF3 - FAMILY NOT NAMED // BETA EXPANSIN 6-RELATED	yes|up
Glyma.02G146700.Wm82.a4.v1	(1 of 30) PF05910 - Plant protein of unknown function (DUF868) (DUF868)	yes|up
Glyma.19G055800.Wm82.a4.v1	(1 of 3) PTHR10641//PTHR10641:SF509 - MYB-LIKE DNA-BINDING PROTEIN MYB // MYB TRANSCRIPTION FACTOR	yes|up
Glyma.19G212400.Wm82.a4.v1	(1 of 4) PTHR31707//PTHR31707:SF33 - FAMILY NOT NAMED // INVERTASE/PECTIN METHYLESTERASE INHIBITOR FAMILY PROTEIN	yes|up
Glyma.07G188800.Wm82.a4.v1	(1 of 57) PF00954//PF01453//PF07714//PF08276 - S-locus glycoprotein domain (S_locus_glycop) // D-mannose binding lectin (B_lectin) // Protein tyrosine kinase (Pkinase_Tyr) // PAN-like domain (PAN_2)	yes|down
Glyma.13G123000.Wm82.a4.v1	(1 of 349) PF00847 - AP2 domain (AP2)	yes|down
Glyma.06G176100.Wm82.a4.v1	(1 of 6) 1.14.13.120 - Costunolide synthase	yes|up
Glyma.02G080200.Wm82.a4.v1	(1 of 349) PF00847 - AP2 domain (AP2)	yes|down
Glyma.06G019100.Wm82.a4.v1	(1 of 60) PF03087 - Arabidopsis protein of unknown function (DUF241)	yes|up
Glyma.19G046600.Wm82.a4.v1	(1 of 4) K01602 - ribulose-bisphosphate carboxylase small chain (rbcS)	yes|up
Glyma.10G193600.Wm82.a4.v1	(1 of 2) PTHR33021//PTHR33021:SF70 - FAMILY NOT NAMED // UCLACYANIN I-RELATED	yes|down
Glyma.18G130300.Wm82.a4.v1	(1 of 11) PTHR12346 - SIN3B-RELATED	yes|down
Glyma.11G041701.Wm82.a4.v1	(1 of 3) PTHR31388//PTHR31388:SF47 - FAMILY NOT NAMED // PEROXIDASE 20	yes|down
Glyma.19G003600.Wm82.a4.v1	(1 of 10) PTHR24296:SF1 - ALKANE HYDROXYLASE CYP96A15-RELATED	yes|down
Glyma.10G115400.Wm82.a4.v1	(1 of 32) 1.14.13.121 - Premnaspirodiene oxygenase / Hyoscymus muticus premnaspirodiene oxygenase	yes|down
Glyma.19G111000.Wm82.a4.v1	(1 of 4) 1.4.1.2 - Glutamate dehydrogenase / Glutamic dehydrogenase	yes|up
Glyma.02G010000.Wm82.a4.v1		yes|down
Glyma.02G028600.Wm82.a4.v1	(1 of 6) 3.4.24.7 - Interstitial collagenase / Vertebrate collagenase	yes|down
Glyma.19G162200.Wm82.a4.v1		yes|down
Glyma.20G196800.Wm82.a4.v1	(1 of 2) PTHR33021//PTHR33021:SF70 - FAMILY NOT NAMED // UCLACYANIN I-RELATED	yes|down
Glyma.19G163700.Wm82.a4.v1	(1 of 6) PTHR31190//PTHR31190:SF26 - FAMILY NOT NAMED // ETHYLENE-RESPONSIVE TRANSCRIPTION FACTOR ERF096	yes|down
Glyma.02G008900.Wm82.a4.v1	(1 of 154) K00430 - peroxidase (E1.11.1.7)	yes|down
Glyma.06G286700.Wm82.a4.v1	(1 of 10) PTHR11746//PTHR11746:SF83 - O-METHYLTRANSFERASE // SUBFAMILY NOT NAMED	yes|up
Glyma.15G012100.Wm82.a4.v1	(1 of 4) PTHR10209//PTHR10209:SF95 - OXIDOREDUCTASE, 2OG-FE II OXYGENASE FAMILY PROTEIN // GIBBERELLIN 3-BETA-DIOXYGENASE 1-RELATED	yes|up
Glyma.11G243200.Wm82.a4.v1		yes|down
Glyma.08G058900.Wm82.a4.v1		yes|down
Glyma.13G039800.Wm82.a4.v1	(1 of 4) PTHR33143//PTHR33143:SF6 - FAMILY NOT NAMED // F16F4.1 PROTEIN-RELATED	yes|down
Glyma.09G254400.Wm82.a4.v1	(1 of 3) PTHR31221//PTHR31221:SF7 - FAMILY NOT NAMED // WRKY TRANSCRIPTION FACTOR 24-RELATED	yes|down
Glyma.07G098000.Wm82.a4.v1		yes|down
Glyma.04G046800.Wm82.a4.v1		yes|down
Glyma.03G007700.Wm82.a4.v1	(1 of 2) PTHR31235:SF13 - PEROXIDASE 28-RELATED	yes|up
Glyma.15G002200.Wm82.a4.v1	(1 of 2) 1.14.13.78 - Ent-kaurene oxidase	yes|up
Glyma.15G272500.Wm82.a4.v1		yes|up
Glyma.13G345100.Wm82.a4.v1	(1 of 2) PTHR10426//PTHR10426:SF21 - STRICTOSIDINE SYNTHASE-RELATED // POLLEN DEVELOPMENT PROTEIN LAP3	yes|up
Glyma.08G042100.Wm82.a4.v1	(1 of 2) PTHR10641//PTHR10641:SF510 - MYB-LIKE DNA-BINDING PROTEIN MYB // SUBFAMILY NOT NAMED	yes|down
Glyma.10G295300.Wm82.a4.v1	(1 of 12) 2.5.1.36 - Trihydroxypterocarpan dimethylallyltransferase / Glyceollin synthase	yes|down
Glyma.12G105600.Wm82.a4.v1	(1 of 6) K18812 - cyclin D6, plant (CYCD6)	yes|down
Glyma.14G080701.Wm82.a4.v1	(1 of 4) PTHR33348//PTHR33348:SF3 - FAMILY NOT NAMED // C-TERMINALLY ENCODED PEPTIDE 1	yes|down
Glyma.11G026300.Wm82.a4.v1	(1 of 4) PTHR11206:SF127 - MATE EFFLUX FAMILY PROTEIN	yes|down
Glyma.08G250300.Wm82.a4.v1	(1 of 2) PTHR33417//PTHR33417:SF1 - FAMILY NOT NAMED // B12D PROTEIN	yes|down
Glyma.10G203350.Wm82.a4.v1	(1 of 2) PTHR22835//PTHR22835:SF224 - ZINC FINGER FYVE DOMAIN CONTAINING PROTEIN // SUBFAMILY NOT NAMED	yes|down
Glyma.08G021100.Wm82.a4.v1	(1 of 12) PF06376 - Protein of unknown function (DUF1070) (DUF1070)	yes|up
Glyma.14G214100.Wm82.a4.v1	(1 of 3) PTHR22835//PTHR22835:SF150 - ZINC FINGER FYVE DOMAIN CONTAINING PROTEIN // SUBFAMILY NOT NAMED	yes|down
Glyma.04G246900.Wm82.a4.v1	(1 of 19) PF05097 - Protein of unknown function (DUF688) (DUF688)	yes|down
Glyma.18G023600.Wm82.a4.v1	(1 of 4) PTHR11709:SF22 - LACCASE-12-RELATED	yes|down
Glyma.18G250500.Wm82.a4.v1	(1 of 14) PF00069//PF00560//PF07714//PF08263//PF13855 - Protein kinase domain (Pkinase) // Leucine Rich Repeat (LRR_1) // Protein tyrosine kinase (Pkinase_Tyr) // Leucine rich repeat N-terminal domain (LRRNT_2) // Leucine rich repeat (LRR_8)	yes|up
Glyma.03G201100.Wm82.a4.v1	(1 of 16) PTHR31415:SF4 - HARPIN-INDUCED PROTEIN-LIKE-RELATED	yes|down
Glyma.04G182600.Wm82.a4.v1	(1 of 4) PTHR13935//PTHR13935:SF59 - ACHAETE-SCUTE TRANSCRIPTION FACTOR-RELATED // SUBFAMILY NOT NAMED	yes|down
Glyma.14G176400.Wm82.a4.v1	(1 of 7) PTHR31279//PTHR31279:SF3 - FAMILY NOT NAMED // (PHI-1) PROTEIN, PUTATIVE-RELATED	yes|up
Glyma.16G045000.Wm82.a4.v1	(1 of 6) PTHR31062//PTHR31062:SF15 - FAMILY NOT NAMED // XYLOGLUCAN ENDOTRANSGLUCOSYLASE/HYDROLASE PROTEIN 4-RELATED	yes|up
Glyma.05G162600.Wm82.a4.v1	(1 of 6) PTHR19139:SF144 - AQUAPORIN NIP1-1-RELATED	yes|down
Glyma.04G062900.Wm82.a4.v1	(1 of 8) PTHR31194//PTHR31194:SF4 - SHN SHINE , DNA BINDING / TRANSCRIPTION FACTOR // ETHYLENE-RESPONSIVE TRANSCRIPTION FACTOR ERF003	yes|up
Glyma.15G110600.Wm82.a4.v1	(1 of 5) PTHR33227:SF4 - F12F1.21 PROTEIN	yes|down
Glyma.03G096500.Wm82.a4.v1	(1 of 4) PTHR10209:SF96 - 1-AMINOCYCLOPROPANE-1-CARBOXYLATE OXIDASE-LIKE PROTEIN-RELATED	yes|up
Glyma.17G014100.Wm82.a4.v1		yes|down
Glyma.04G121700.Wm82.a4.v1	(1 of 12) 1.10.3.1 - Catechol oxidase / Tyrosinase	yes|down
Glyma.07G082500.Wm82.a4.v1	(1 of 1) PTHR23024//PTHR23024:SF113 - MEMBER OF 'GDXG' FAMILY OF LIPOLYTIC ENZYMES // CARBOXYLESTERASE 8-RELATED	yes|down
Glyma.17G066800.Wm82.a4.v1	(1 of 63) K04733 - interleukin-1 receptor-associated kinase 4 (IRAK4)	yes|up
Glyma.18G270051.Wm82.a4.v1		yes|up
Glyma.03G202600.Wm82.a4.v1	(1 of 6) PTHR22849:SF38 - E3 UBIQUITIN-PROTEIN LIGASE PUB22-RELATED	yes|down
Glyma.20G040400.Wm82.a4.v1	(1 of 2) PTHR19241//PTHR19241:SF158 - ATP-BINDING CASSETTE TRANSPORTER // ABC TRANSPORTER G FAMILY MEMBER 23	yes|down
Glyma.03G143700.Wm82.a4.v1	(1 of 2) K13261 - 3,9-dihydroxypterocarpan 6a-monooxygenase (CYP93A1)	yes|down
Glyma.04G207800.Wm82.a4.v1	(1 of 6) 3.5.1.99 - Fatty acid amide hydrolase / Oleamide hydrolase	yes|down
Glyma.02G145800.Wm82.a4.v1	(1 of 1) PTHR12903//PTHR33044//PTHR33044:SF34 - MITOCHONDRIAL RIBOSOMAL PROTEIN L24 // FAMILY NOT NAMED // SUBFAMILY NOT NAMED	yes|down
Glyma.06G111600.Wm82.a4.v1	(1 of 131) PF00892 - EamA-like transporter family (EamA)	yes|up
Glyma.03G184500.Wm82.a4.v1	(1 of 4) PTHR31062:SF52 - XYLOGLUCAN ENDOTRANSGLUCOSYLASE/HYDROLASE PROTEIN 31-RELATED	yes|up
Glyma.08G037700.Wm82.a4.v1	(1 of 5) PTHR10460//PTHR10460:SF11 - ABL INTERACTOR // SUBFAMILY NOT NAMED	yes|up
Glyma.07G243900.Wm82.a4.v1	(1 of 37) PF00407 - Pathogenesis-related protein Bet v I family (Bet_v_1)	yes|down
Glyma.17G261500.Wm82.a4.v1	(1 of 4) PTHR11709:SF90 - MULTI-COPPER OXIDASE TYPE I FAMILY PROTEIN-RELATED	yes|up
Glyma.19G132700.Wm82.a4.v1		yes|down
Glyma.20G242000.Wm82.a4.v1	(1 of 1) PTHR19241//PTHR19241:SF180 - ATP-BINDING CASSETTE TRANSPORTER // ABC TRANSPORTER G FAMILY MEMBER 1-RELATED	yes|down
Glyma.01G181600.Wm82.a4.v1	(1 of 4) PTHR22835//PTHR22835:SF147 - ZINC FINGER FYVE DOMAIN CONTAINING PROTEIN // SUBFAMILY NOT NAMED	yes|down
Glyma.04G168500.Wm82.a4.v1	(1 of 4) PTHR22835//PTHR22835:SF267 - ZINC FINGER FYVE DOMAIN CONTAINING PROTEIN // SUBFAMILY NOT NAMED	yes|down
Glyma.01G152100.Wm82.a4.v1	(1 of 4) PTHR33101:SF2 - ROP GUANINE NUCLEOTIDE EXCHANGE FACTOR 14	yes|up
Glyma.14G223000.Wm82.a4.v1	(1 of 4) PTHR11709:SF90 - MULTI-COPPER OXIDASE TYPE I FAMILY PROTEIN-RELATED	yes|up
Glyma.05G084100.Wm82.a4.v1		yes|down
Glyma.05G163400.Wm82.a4.v1	(1 of 4) PTHR22835//PTHR22835:SF120 - ZINC FINGER FYVE DOMAIN CONTAINING PROTEIN // SUBFAMILY NOT NAMED	yes|up
Glyma.13G341500.Wm82.a4.v1	(1 of 8) PTHR27000:SF151 - DNA-DAMAGE-REPAIR/TOLERATION PROTEIN DRT100-RELATED	yes|up
Glyma.11G222300.Wm82.a4.v1	(1 of 2) PF08659//PF13561 - KR domain (KR) // Enoyl-(Acyl carrier protein) reductase (adh_short_C2)	yes|down
Glyma.16G146700.Wm82.a4.v1	(1 of 8) K15102 - solute carrier family 25 (mitochondrial phosphate transporter), member 3 (SLC25A3, PHC, PIC)	yes|down
Glyma.01G200400.Wm82.a4.v1	(1 of 3) PTHR31388//PTHR31388:SF47 - FAMILY NOT NAMED // PEROXIDASE 20	yes|down
Glyma.02G261600.Wm82.a4.v1	(1 of 4) PTHR11709:SF22 - LACCASE-12-RELATED	yes|down
Glyma.08G147900.Wm82.a4.v1	(1 of 3) PTHR31707//PTHR31707:SF24 - FAMILY NOT NAMED // PECTINESTERASE/PECTINESTERASE INHIBITOR 51-RELATED	yes|up
Glyma.10G290300.Wm82.a4.v1	(1 of 12) PF06136 - Domain of unknown function (DUF966) (DUF966)	yes|up
Glyma.02G248100.Wm82.a4.v1	(1 of 11) PTHR10774//PTHR10774:SF58 - EXTENDED SYNAPTOTAGMIN-RELATED // SUBFAMILY NOT NAMED	yes|down
Glyma.13G122733.Wm82.a4.v1		yes|down
Glyma.06G132200.Wm82.a4.v1		yes|down
Glyma.20G130000.Wm82.a4.v1	(1 of 8) PF04450 - Peptidase of plants and bacteria (BSP)	yes|down
Glyma.17G137400.Wm82.a4.v1	(1 of 3) PTHR31080:SF2 - F23N19.14-RELATED	yes|down
Glyma.10G040500.Wm82.a4.v1	(1 of 49) KOG0472//KOG1187 - Leucine-rich repeat protein // Serine/threonine protein kinase	yes|up
Glyma.08G033000.Wm82.a4.v1	(1 of 5) PTHR31321//PTHR31321:SF17 - FAMILY NOT NAMED // PECTINESTERASE 53-RELATED	yes|up
Glyma.13G257500.Wm82.a4.v1		yes|down
Glyma.04G084900.Wm82.a4.v1	(1 of 4) PTHR10071//PTHR10071:SF196 - TRANSCRIPTION FACTOR GATA GATA BINDING FACTOR // SUBFAMILY NOT NAMED	yes|down
Glyma.12G180200.Wm82.a4.v1	(1 of 4) PTHR22835//PTHR22835:SF191 - ZINC FINGER FYVE DOMAIN CONTAINING PROTEIN // SUBFAMILY NOT NAMED	yes|down
Glyma.01G180366.Wm82.a4.v1	(1 of 3) PTHR10334//PTHR10334:SF207 - CYSTEINE-RICH SECRETORY PROTEIN-RELATED // CAP (CYSTEINE-RICH SECRETORY PROTEINS, ANTIGEN 5, AND PATHOGENESIS-RELATED 1 PROTEIN) SUPERFAMILY PROTEIN	yes|up
Glyma.06G022800.Wm82.a4.v1	(1 of 12) PTHR22835:SF184 - GDSL ESTERASE/LIPASE EXL1-RELATED	yes|down
Glyma.18G247650.Wm82.a4.v1	(1 of 2) PTHR24177:SF14 - ANKYRIN REPEAT-CONTAINING PROTEIN	yes|down
Glyma.12G221500.Wm82.a4.v1	(1 of 4) PTHR31719:SF34 - NAC DOMAIN-CONTAINING PROTEIN 19-RELATED	yes|down
Glyma.18G177400.Wm82.a4.v1	(1 of 6) PTHR11709//PTHR11709:SF66 - MULTI-COPPER OXIDASE // LACCASE-17	yes|down
Glyma.07G157100.Wm82.a4.v1	(1 of 13) PTHR21495//PTHR21495:SF77 - NUCLEOPORIN-RELATED // DIRIGENT PROTEIN 19	yes|down
Glyma.08G306500.Wm82.a4.v1	(1 of 5) PTHR31642//PTHR31642:SF6 - FAMILY NOT NAMED // HXXXD-TYPE ACYL-TRANSFERASE-RELATED	yes|down
Glyma.20G007900.Wm82.a4.v1	(1 of 6) PTHR24096:SF134 - LONG CHAIN ACYL-COA SYNTHETASE 2	yes|down
Glyma.12G176200.Wm82.a4.v1		yes|up
Glyma.19G158400.Wm82.a4.v1	(1 of 100) PF14368 - Probable lipid transfer (LTP_2)	yes|down
Glyma.03G133800.Wm82.a4.v1	(1 of 9) K00006 - glycerol-3-phosphate dehydrogenase (NAD+) (GPD1)	yes|down
Glyma.17G234800.Wm82.a4.v1	(1 of 4) PTHR35275:SF1 - F14N23.10	yes|down
Glyma.02G131200.Wm82.a4.v1	(1 of 18) PF04759 - Protein of unknown function, DUF617 (DUF617)	yes|down
Glyma.07G046900.Wm82.a4.v1	(1 of 2) PTHR24012//PTHR24012:SF402 - FAMILY NOT NAMED // RNA RECOGNITION MOTIF RNP-1 DOMAIN-CONTAINING PROTEIN	yes|up
Glyma.11G059800.Wm82.a4.v1	(1 of 4) PTHR22835//PTHR22835:SF147 - ZINC FINGER FYVE DOMAIN CONTAINING PROTEIN // SUBFAMILY NOT NAMED	yes|down
Glyma.02G109100.Wm82.a4.v1	(1 of 74) PF01357//PF03330 - Pollen allergen (Pollen_allerg_1) // Rare lipoprotein A (RlpA)-like double-psi beta-barrel (DPBB_1)	yes|up
Glyma.14G111600.Wm82.a4.v1	(1 of 8) PTHR31194//PTHR31194:SF4 - SHN SHINE , DNA BINDING / TRANSCRIPTION FACTOR // ETHYLENE-RESPONSIVE TRANSCRIPTION FACTOR ERF003	yes|up
Glyma.17G113000.Wm82.a4.v1	(1 of 5) PTHR33021//PTHR33021:SF55 - FAMILY NOT NAMED // BLUE COPPER PROTEIN	yes|up
Glyma.13G271300.Wm82.a4.v1	(1 of 2) PTHR19241//PTHR19241:SF182 - ATP-BINDING CASSETTE TRANSPORTER // ABC TRANSPORTER G FAMILY MEMBER 10	yes|down
Glyma.09G118500.Wm82.a4.v1		yes|up
Glyma.04G044900.Wm82.a4.v1	(1 of 86) PF13912 - C2H2-type zinc finger (zf-C2H2_6)	yes|down
Glyma.03G162700.Wm82.a4.v1	(1 of 16) K14516 - ethylene-responsive transcription factor 1 (ERF1)	yes|down
Glyma.01G217600.Wm82.a4.v1	(1 of 56) PF00314 - Thaumatin family (Thaumatin)	yes|down
Glyma.11G070500.Wm82.a4.v1	(1 of 9) 1.3.1.45 - 2'-hydroxyisoflavone reductase	yes|down
Glyma.12G187000.Wm82.a4.v1		yes|down
Glyma.09G269400.Wm82.a4.v1	(1 of 11) 1.1.1.348 - Vestitone reductase	yes|down
Glyma.09G049200.Wm82.a4.v1	(1 of 7) 1.14.13.89 - Isoflavone 2'-hydroxylase / Isoflavone 2'-monooxygenase	yes|down
Glyma.06G105600.Wm82.a4.v1	(1 of 5) K01834 - 2,3-bisphosphoglycerate-dependent phosphoglycerate mutase (PGAM, gpmA)	yes|down
Glyma.03G162600.Wm82.a4.v1	(1 of 349) PF00847 - AP2 domain (AP2)	yes|down
Glyma.04G064800.Wm82.a4.v1	(1 of 2) PF00036//PF13833 - EF hand (EF-hand_1) // EF-hand domain pair (EF-hand_8)	yes|down
Glyma.15G236200.Wm82.a4.v1	(1 of 4) PTHR26402//PTHR26402:SF574 - RESPONSE REGULATOR OF TWO-COMPONENT SYSTEM // SUBFAMILY NOT NAMED	yes|up
Glyma.16G052600.Wm82.a4.v1	(1 of 3) PTHR12542//PTHR12542:SF31 - EXOCYST COMPLEX PROTEIN EXO70 // SUBFAMILY NOT NAMED	yes|up
Glyma.15G093700.Wm82.a4.v1	(1 of 4) PTHR32227//PTHR32227:SF85 - FAMILY NOT NAMED // GLYCOSYL HYDROLASES FAMILY PROTEIN	yes|up
Glyma.05G162500.Wm82.a4.v1	(1 of 6) PTHR19139:SF144 - AQUAPORIN NIP1-1-RELATED	yes|down
Glyma.13G191400.Wm82.a4.v1	(1 of 6) PTHR11783//PTHR11783:SF89 - SULFOTRANSFERASE SULT // SUBFAMILY NOT NAMED	yes|up
Glyma.15G062500.Wm82.a4.v1	(1 of 10) K13449 - pathogenesis-related protein 1 (PR1)	yes|down
Glyma.14G008000.Wm82.a4.v1	(1 of 2) K08913 - light-harvesting complex II chlorophyll a/b binding protein 2 (LHCB2)	yes|up
Glyma.17G036100.Wm82.a4.v1	(1 of 157) PF04043 - Plant invertase/pectin methylesterase inhibitor (PMEI)	yes|up
Glyma.13G262800.Wm82.a4.v1	(1 of 17) PTHR32212//PTHR32212:SF126 - FAMILY NOT NAMED // EMB|CAB62440.1-RELATED	yes|down
Glyma.03G231200.Wm82.a4.v1	(1 of 5) 2.5.1.43 - Nicotianamine synthase	yes|up
Glyma.14G030700.Wm82.a4.v1	(1 of 4) PTHR31719//PTHR31719:SF5 - FAMILY NOT NAMED // NAC DOMAIN-CONTAINING PROTEIN 6-RELATED	yes|down
Glyma.19G133600.Wm82.a4.v1	(1 of 3) PTHR23201//PTHR23201:SF8 - EXTENSIN, PROLINE-RICH PROTEIN // SUBFAMILY NOT NAMED	yes|up
Glyma.20G236100.Wm82.a4.v1	(1 of 5) PTHR23213//PTHR23213:SF177 - FORMIN-RELATED // FORMIN-LIKE PROTEIN 11	yes|up
Glyma.17G133100.Wm82.a4.v1	(1 of 4) PTHR31867:SF2 - EXPANSIN-A18-RELATED	yes|up
Glyma.02G306000.Wm82.a4.v1	(1 of 4) PTHR32227:SF60 - CARBOHYDRATE-BINDING X8 DOMAIN-CONTAINING PROTEIN	yes|up
Glyma.13G103100.Wm82.a4.v1	(1 of 74) 2.4.1.207 - Xyloglucan:xyloglucosyl transferase / Xyloglucan endotransglycosylase	yes|down
Glyma.10G257900.Wm82.a4.v1	(1 of 4) PTHR26374:SF208 - ZINC FINGER PROTEIN AZF3-RELATED	yes|down
Glyma.01G070200.Wm82.a4.v1	(1 of 2) PTHR31388//PTHR31388:SF9 - FAMILY NOT NAMED // PEROXIDASE 11	yes|down
Glyma.06G158000.Wm82.a4.v1	(1 of 6) 3.5.1.99 - Fatty acid amide hydrolase / Oleamide hydrolase	yes|down
Glyma.01G134600.Wm82.a4.v1	(1 of 12) 2.5.1.36 - Trihydroxypterocarpan dimethylallyltransferase / Glyceollin synthase	yes|down
Glyma.13G229800.Wm82.a4.v1	(1 of 112) PF13839//PF14416 - GDSL/SGNH-like Acyl-Esterase family found in Pmr5 and Cas1p (PC-Esterase) // PMR5 N terminal Domain (PMR5N)	yes|up
Glyma.03G063900.Wm82.a4.v1	(1 of 5) PTHR22950//PTHR22950:SF256 - AMINO ACID TRANSPORTER // AUXIN TRANSPORTER PROTEIN 1-RELATED	yes|up
Glyma.17G109800.Wm82.a4.v1	(1 of 2) PTHR20855//PTHR20855:SF32 - ADIPOR/PROGESTIN RECEPTOR-RELATED // SUBFAMILY NOT NAMED	yes|down
Glyma.14G158600.Wm82.a4.v1	(1 of 6) PF00069//PF07645//PF13947 - Protein kinase domain (Pkinase) // Calcium-binding EGF domain (EGF_CA) // Wall-associated receptor kinase galacturonan-binding (GUB_WAK_bind)	yes|down
Glyma.13G057400.Wm82.a4.v1	(1 of 5) K02160 - acetyl-CoA carboxylase biotin carboxyl carrier protein (accB, bccP)	yes|down
Glyma.15G062400.Wm82.a4.v1	(1 of 10) K13449 - pathogenesis-related protein 1 (PR1)	yes|down
Glyma.07G038800.Wm82.a4.v1	(1 of 57) PF07883 - Cupin domain (Cupin_2)	yes|up
Glyma.08G175400.Wm82.a4.v1	(1 of 5) 2.5.1.43 - Nicotianamine synthase	yes|up
Glyma.08G075900.Wm82.a4.v1	(1 of 10) PTHR31851:SF6 - VACUOLAR IRON TRANSPORTER HOMOLOG 2.1	yes|up
Glyma.05G036800.Wm82.a4.v1	(1 of 4) PTHR13935//PTHR13935:SF59 - ACHAETE-SCUTE TRANSCRIPTION FACTOR-RELATED // SUBFAMILY NOT NAMED	yes|down
Glyma.08G110801.Wm82.a4.v1	(1 of 20) 2.3.1.74 - Naringenin-chalcone synthase / Flavonone synthase	yes|down
Glyma.06G109200.Wm82.a4.v1	(1 of 1) 1.7.1.1//1.7.99.4 - Nitrate reductase (NADH) / Nitrate reductase (NADH(2)) // Nitrate reductase / Respiratory nitrate reductase	yes|down
Glyma.15G191800.Wm82.a4.v1	(1 of 4) PTHR11615//PTHR11615:SF120 - NITRATE, FROMATE, IRON DEHYDROGENASE // SUBFAMILY NOT NAMED	yes|down
Glyma.13G108800.Wm82.a4.v1	(1 of 16) PF07876 - Stress responsive A/B Barrel Domain (Dabb)	yes|down
Glyma.10G172600.Wm82.a4.v1	(1 of 2) 3.7.1.9 - 2-hydroxymuconate-6-semialdehyde hydrolase / 2-hydroxymuconate-semialdehyde hydrolase	yes|down
Glyma.U031613.Wm82.a4.v1	(1 of 2) PTHR10388//PTHR10388:SF14 - EUKARYOTIC TRANSLATION INITIATION FACTOR SUI1 // SUBFAMILY NOT NAMED	yes|down
Glyma.04G240000.Wm82.a4.v1	(1 of 131) PF00892 - EamA-like transporter family (EamA)	yes|up
Glyma.01G108200.Wm82.a4.v1	(1 of 10) PTHR11709:SF9 - LACCASE-7-RELATED	yes|down
Glyma.15G049700.Wm82.a4.v1	(1 of 131) PF00892 - EamA-like transporter family (EamA)	yes|down
Glyma.17G011700.Wm82.a4.v1	(1 of 17) PF14476 - Petal formation-expressed (Chloroplast_duf)	yes|down
Glyma.14G067200.Wm82.a4.v1	(1 of 2) PTHR15486//PTHR15486:SF25 - ANCIENT UBIQUITOUS PROTEIN // GLYCEROL-3-PHOSPHATE ACYLTRANSFERASE 5-RELATED	yes|down
Glyma.03G125600.Wm82.a4.v1	(1 of 6) PTHR11802//PTHR11802:SF94 - SERINE PROTEASE FAMILY S10 SERINE CARBOXYPEPTIDASE // SUBFAMILY NOT NAMED	yes|down
Glyma.02G042500.Wm82.a4.v1	(1 of 3) PTHR22595//PTHR22595:SF34 - CHITINASE-RELATED // BASIC ENDOCHITINASE B	yes|down
Glyma.17G064300.Wm82.a4.v1	(1 of 65) PF05553 - Cotton fibre expressed protein (DUF761)	yes|down
Glyma.06G004400.Wm82.a4.v1	(1 of 2) PTHR31490:SF3 - GLYCOSYL HYDROLASE FAMILY 10 PROTEIN	yes|up
Glyma.13G214500.Wm82.a4.v1	(1 of 2) PTHR35725:SF2 - CLASSICAL ARABINOGALACTAN PROTEIN 25	yes|up
Glyma.17G098700.Wm82.a4.v1	(1 of 5) K10436 - microtubule-associated protein, RP/EB family (MAPRE)	yes|up
Glyma.08G216300.Wm82.a4.v1	(1 of 5) PTHR24006//PTHR24006:SF492 - FAMILY NOT NAMED // F-BOX/LRR-REPEAT PROTEIN 5	yes|down
Glyma.07G231400.Wm82.a4.v1	(1 of 2) PTHR19241//PTHR19241:SF158 - ATP-BINDING CASSETTE TRANSPORTER // ABC TRANSPORTER G FAMILY MEMBER 23	yes|down
Glyma.01G007000.Wm82.a4.v1	(1 of 4) PTHR32295//PTHR32295:SF22 - FAMILY NOT NAMED // PROTEIN IQ-DOMAIN 25	yes|up
Glyma.14G117200.Wm82.a4.v1	(1 of 150) KOG0156 - Cytochrome P450 CYP2 subfamily	yes|up
Glyma.19G246700.Wm82.a4.v1	(1 of 74) PF05678 - VQ motif (VQ)	yes|down
Glyma.02G055000.Wm82.a4.v1		yes|down
Glyma.10G170900.Wm82.a4.v1	(1 of 3) PTHR31126//PTHR31126:SF19 - FAMILY NOT NAMED // ATYPICAL DUAL-SPECIFICITY PHOSPHATASE	yes|down
Glyma.06G103300.Wm82.a4.v1	(1 of 2) PTHR10641//PTHR10641:SF670 - MYB-LIKE DNA-BINDING PROTEIN MYB // SUBFAMILY NOT NAMED	yes|down
Glyma.15G012000.Wm82.a4.v1	(1 of 5) 3.6.3.17 - Monosaccharide-transporting ATPase	yes|down
Glyma.02G169100.Wm82.a4.v1	(1 of 2) 1.2.1.42 - Hexadecanal dehydrogenase (acylating) / Fatty acyl-CoA reductase	yes|down
Glyma.15G057300.Wm82.a4.v1		yes|down
Glyma.17G070800.Wm82.a4.v1	(1 of 29) K09285 - AP2-like factor, ANT lineage (OVM, ANT)	yes|down
Glyma.01G157700.Wm82.a4.v1	(1 of 3) K07088 - uncharacterized protein (K07088)	yes|down
Glyma.17G065300.Wm82.a4.v1	(1 of 9) PTHR31062//PTHR31062:SF32 - FAMILY NOT NAMED // XYLOGLUCAN ENDOTRANSGLUCOSYLASE/HYDROLASE PROTEIN 25-RELATED	yes|up
Glyma.10G104767.Wm82.a4.v1	(1 of 5) PTHR33101:SF1 - ROP GUANINE NUCLEOTIDE EXCHANGE FACTOR 7	yes|up
Glyma.01G097400.Wm82.a4.v1	(1 of 4) 4.1.1.32//4.1.1.49 - Phosphoenolpyruvate carboxykinase (GTP) / Phosphopyruvate carboxylase // Phosphoenolpyruvate carboxykinase (ATP) / Phosphopyruvate carboxylase	yes|down
Glyma.02G062600.Wm82.a4.v1	(1 of 4) PTHR22835//PTHR22835:SF147 - ZINC FINGER FYVE DOMAIN CONTAINING PROTEIN // SUBFAMILY NOT NAMED	yes|down
Glyma.10G211000.Wm82.a4.v1	(1 of 8) PTHR19139//PTHR19139:SF167 - AQUAPORIN TRANSPORTER // AQUAPORIN PIP2-1-RELATED	yes|up
Glyma.06G021200.Wm82.a4.v1	(1 of 2) PTHR13871//PTHR13871:SF48 - THIOREDOXIN // SUBFAMILY NOT NAMED	yes|up
Glyma.17G141700.Wm82.a4.v1	(1 of 4) PTHR31321//PTHR31321:SF19 - FAMILY NOT NAMED // PECTINESTERASE 68-RELATED	yes|up
Glyma.11G051300.Wm82.a4.v1	(1 of 4) PTHR37209//PTHR37209:SF2 - FAMILY NOT NAMED // LYSINE-RICH ARABINOGALACTAN PROTEIN 17-RELATED	yes|up
Glyma.02G130400.Wm82.a4.v1	(1 of 20) 2.3.1.74 - Naringenin-chalcone synthase / Flavonone synthase	yes|down
Glyma.13G116900.Wm82.a4.v1	(1 of 2) PTHR11654//PTHR11654:SF170 - OLIGOPEPTIDE TRANSPORTER-RELATED // SUBFAMILY NOT NAMED	yes|down
Glyma.10G164700.Wm82.a4.v1	(1 of 2) PTHR27000//PTHR27000:SF99 - FAMILY NOT NAMED // LEUCINE-RICH REPEAT RECEPTOR-LIKE PROTEIN KINASE PXL1	yes|up
Glyma.02G254600.Wm82.a4.v1	(1 of 39) 2.3.1.133 - Shikimate O-hydroxycinnamoyltransferase	yes|down
Glyma.02G009751.Wm82.a4.v1		yes|down
Glyma.06G036700.Wm82.a4.v1	(1 of 3) PTHR34052:SF1 - AUXIN RESPONSE FACTOR 30-RELATED	yes|down
Glyma.08G014200.Wm82.a4.v1	(1 of 2) PTHR11588//PTHR11588:SF124 - TUBULIN // SUBFAMILY NOT NAMED	yes|up
Glyma.07G095601.Wm82.a4.v1	(1 of 2227) 2.7.11.1 - Non-specific serine/threonine protein kinase / Threonine-specific protein kinase	yes|down
Glyma.05G234500.Wm82.a4.v1	(1 of 6) PTHR12565:SF94 - TRANSCRIPTION FACTOR BEE 3	yes|up
Glyma.03G263000.Wm82.a4.v1	(1 of 5) PTHR14155//PTHR14155:SF99 - RING FINGER DOMAIN-CONTAINING // RING-H2 FINGER PROTEIN ATL3	yes|down
Glyma.02G048600.Wm82.a4.v1	(1 of 4) K00475 - naringenin 3-dioxygenase (E1.14.11.9)	yes|up
Glyma.14G053700.Wm82.a4.v1	(1 of 154) K00430 - peroxidase (E1.11.1.7)	yes|up
Glyma.10G010600.Wm82.a4.v1		yes|down
Glyma.16G164800.Wm82.a4.v1	(1 of 349) PF00847 - AP2 domain (AP2)	yes|down
Glyma.09G278100.Wm82.a4.v1		yes|up
Glyma.14G212200.Wm82.a4.v1	(1 of 4) PTHR22849//PTHR22849:SF43 - WDSAM1 PROTEIN // U-BOX DOMAIN-CONTAINING PROTEIN 54-RELATED	yes|down
Glyma.10G203000.Wm82.a4.v1	(1 of 1) PF00005//PF01061//PF08370 - ABC transporter (ABC_tran) // ABC-2 type transporter (ABC2_membrane) // Plant PDR ABC transporter associated (PDR_assoc)	yes|up
Glyma.08G364700.Wm82.a4.v1	(1 of 4) PTHR12161:SF23 - REGULATOR OF VPS4 ACTIVITY IN THE MVB PATHWAY PROTEIN	yes|down
Glyma.19G153800.Wm82.a4.v1	(1 of 3) PTHR13018//PTHR13018:SF29 - PROBABLE MEMBRANE PROTEIN DUF221-RELATED // ERD (EARLY-RESPONSIVE TO DEHYDRATION STRESS) FAMILY PROTEIN	yes|down
Glyma.17G244700.Wm82.a4.v1	(1 of 4) PTHR33348//PTHR33348:SF3 - FAMILY NOT NAMED // C-TERMINALLY ENCODED PEPTIDE 1	yes|down
Glyma.02G308600.Wm82.a4.v1	(1 of 3) PTHR10566:SF50 - PROTEIN LACT-3	yes|down
Glyma.03G250600.Wm82.a4.v1	(1 of 3) PTHR10641//PTHR10641:SF497 - MYB-LIKE DNA-BINDING PROTEIN MYB // SUBFAMILY NOT NAMED	yes|down
Glyma.08G279700.Wm82.a4.v1	(1 of 3) K10703 - very-long-chain (3R)-3-hydroxyacyl-CoA dehydratase (PHS1, PAS2)	yes|down
Glyma.06G149120.Wm82.a4.v1	(1 of 3) PF08787 - Alginate lyase (Alginate_lyase2)	yes|down
Glyma.U031213.Wm82.a4.v1	(1 of 5) PTHR10811//PTHR10811:SF19 - FRINGE-RELATED // SUBFAMILY NOT NAMED	yes|down
Glyma.10G173100.Wm82.a4.v1	(1 of 85) PF02298 - Plastocyanin-like domain (Cu_bind_like)	yes|up
Glyma.02G106300.Wm82.a4.v1	(1 of 6) 1.14.19.4 - Delta(8)-fatty-acid desaturase / SLD	yes|up
Glyma.09G285700.Wm82.a4.v1		yes|up
Glyma.08G200100.Wm82.a4.v1	(1 of 5) PTHR31284//PTHR31284:SF7 - FAMILY NOT NAMED // ACID PHOSPHATASE-RELATED	yes|up
Glyma.07G078800.Wm82.a4.v1	(1 of 4) PTHR14155//PTHR14155:SF160 - RING FINGER DOMAIN-CONTAINING // SUBFAMILY NOT NAMED	yes|down
Glyma.14G089021.Wm82.a4.v1	(1 of 4) PTHR35275:SF1 - F14N23.10	yes|down
Glyma.20G095900.Wm82.a4.v1		yes|up
Glyma.15G090100.Wm82.a4.v1	(1 of 3) PTHR10209//PTHR10209:SF176 - OXIDOREDUCTASE, 2OG-FE II OXYGENASE FAMILY PROTEIN // SUBFAMILY NOT NAMED	yes|up
Glyma.18G139900.Wm82.a4.v1	(1 of 2) PTHR31375:SF46 - PECTIN LYASE-LIKE PROTEIN	yes|up
Glyma.07G265000.Wm82.a4.v1	(1 of 3) PTHR31579//PTHR31579:SF15 - FAMILY NOT NAMED // F2401.16	yes|down
Glyma.04G021600.Wm82.a4.v1	(1 of 5) PTHR31867//PTHR31867:SF4 - FAMILY NOT NAMED // EXPANSIN-A11	yes|up
Glyma.10G001800.Wm82.a4.v1	(1 of 11) 2.3.1.119//2.3.1.199 - Transferred entry: 1.1.1.330, 1.3.1.93, 2.3.1.199 and 4.2.1.134 // Very-long-chain 3-oxoacyl-CoA synthase / Very-long-chain beta-ketoacyl-CoA synthase	yes|down
Glyma.20G220900.Wm82.a4.v1	(1 of 21) PTHR31238//PTHR31238:SF42 - FAMILY NOT NAMED // GERMIN-LIKE PROTEIN SUBFAMILY 1 MEMBER 10-RELATED	yes|down
Glyma.19G106800.Wm82.a4.v1	(1 of 4) 1.2.1.12//1.2.1.13 - Glyceraldehyde-3-phosphate dehydrogenase (phosphorylating) / Triosephosphate dehydrogenase // Glyceraldehyde-3-phosphate dehydrogenase (NADP(+)) (phosphorylating) / Triosephosphate dehydrogenase (NADP+)	yes|up
Glyma.07G178100.Wm82.a4.v1	(1 of 85) PF02298 - Plastocyanin-like domain (Cu_bind_like)	yes|down
Glyma.13G095700.Wm82.a4.v1	(1 of 65) PF05553 - Cotton fibre expressed protein (DUF761)	yes|down
Glyma.18G041600.Wm82.a4.v1	(1 of 4) PTHR28620//PTHR28620:SF1 - FAMILY NOT NAMED // PROTEIN F25B4.8, ISOFORM A	yes|down
Glyma.13G293200.Wm82.a4.v1	(1 of 4) PTHR24073//PTHR24073:SF553 - FAMILY NOT NAMED // RAS-RELATED PROTEIN RABA1G	yes|down
Glyma.08G006333.Wm82.a4.v1	(1 of 3) PTHR11895:SF73 - AMIDASE FAMILY PROTEIN	yes|up
Glyma.10G176500.Wm82.a4.v1	(1 of 13) 2.1.1.150 - Isoflavone 7-O-methyltransferase	yes|up
Glyma.05G065800.Wm82.a4.v1	(1 of 12) PTHR31692:SF10 - EXPANSIN-LIKE B1	yes|down
Glyma.17G258500.Wm82.a4.v1	(1 of 2) PTHR31048//PTHR31048:SF27 - FAMILY NOT NAMED // PATHOGENESIS-RELATED THAUMATIN FAMILY PROTEIN-RELATED	yes|down
Glyma.12G234700.Wm82.a4.v1	(1 of 44) PF00197 - Trypsin and protease inhibitor (Kunitz_legume)	yes|down
Glyma.10G251700.Wm82.a4.v1	(1 of 10) PTHR31062:SF1 - XYLOGLUCAN ENDOTRANSGLUCOSYLASE/HYDROLASE PROTEIN 8-RELATED	yes|up
Glyma.17G258200.Wm82.a4.v1	(1 of 4) PTHR23201:SF2 - GIBBERELLIN-REGULATED PROTEIN 1-RELATED	yes|up
Glyma.18G238600.Wm82.a4.v1	(1 of 3) PTHR31221//PTHR31221:SF7 - FAMILY NOT NAMED // WRKY TRANSCRIPTION FACTOR 24-RELATED	yes|down
Glyma.13G122800.Wm82.a4.v1	(1 of 16) K14516 - ethylene-responsive transcription factor 1 (ERF1)	yes|down
Glyma.08G006100.Wm82.a4.v1		yes|up
Glyma.02G208200.Wm82.a4.v1	(1 of 7) PTHR31279//PTHR31279:SF3 - FAMILY NOT NAMED // (PHI-1) PROTEIN, PUTATIVE-RELATED	yes|up
Glyma.09G048900.Wm82.a4.v1	(1 of 13) PTHR24298//PTHR24298:SF61 - FAMILY NOT NAMED // CYTOCHROME P450 81D1-RELATED	yes|down
Glyma.19G134800.Wm82.a4.v1	(1 of 5) PTHR32227:SF49 - BETA-1,3-GLUCANASE 1-RELATED	yes|down
Glyma.14G028300.Wm82.a4.v1	(1 of 4) PTHR15486:SF0 - ANCIENT UBIQUITOUS PROTEIN 1	yes|down
Glyma.17G128700.Wm82.a4.v1	(1 of 12) PF13589 - Histidine kinase-, DNA gyrase B-, and HSP90-like ATPase (HATPase_c_3)	yes|down
Glyma.08G200200.Wm82.a4.v1	(1 of 56) 3.1.3.2 - Acid phosphatase / Phosphomonoesterase	yes|up
Glyma.08G129300.Wm82.a4.v1	(1 of 4) PTHR11615//PTHR11615:SF120 - NITRATE, FROMATE, IRON DEHYDROGENASE // SUBFAMILY NOT NAMED	yes|down
Glyma.18G137500.Wm82.a4.v1	(1 of 2) PTHR31062:SF25 - XYLOGLUCAN ENDOTRANSGLUCOSYLASE/HYDROLASE PROTEIN 33-RELATED	yes|up
Glyma.15G085300.Wm82.a4.v1	(1 of 131) PF00892 - EamA-like transporter family (EamA)	yes|down
Glyma.04G069500.Wm82.a4.v1	(1 of 3) PTHR11453//PTHR11453:SF45 - ANION EXCHANGE PROTEIN // SUBFAMILY NOT NAMED	yes|up
Glyma.19G005700.Wm82.a4.v1	(1 of 1) KOG0580//KOG0984//KOG1187 - Serine/threonine protein kinase // Mitogen-activated protein kinase (MAPK) kinase MKK3/MKK6 // Serine/threonine protein kinase	yes|down
Glyma.09G036500.Wm82.a4.v1	(1 of 111) PF03514 - GRAS domain family (GRAS)	yes|up
Glyma.15G268200.Wm82.a4.v1		yes|down
Glyma.17G238400.Wm82.a4.v1	(1 of 4) PTHR10177//PTHR10177:SF242 - CYCLINE // SUBFAMILY NOT NAMED	yes|up
Glyma.11G063100.Wm82.a4.v1	(1 of 2227) 2.7.11.1 - Non-specific serine/threonine protein kinase / Threonine-specific protein kinase	yes|up
Glyma.10G222400.Wm82.a4.v1	(1 of 154) K00430 - peroxidase (E1.11.1.7)	yes|down
Glyma.07G048800.Wm82.a4.v1	(1 of 4) PTHR11746//PTHR11746:SF103 - O-METHYLTRANSFERASE // SUBFAMILY NOT NAMED	yes|up
Glyma.11G007600.Wm82.a4.v1	(1 of 6) PTHR22893//PTHR22893:SF44 - NADH OXIDOREDUCTASE-RELATED // SUBFAMILY NOT NAMED	yes|down
Glyma.04G113400.Wm82.a4.v1	(1 of 9) PTHR32448//PTHR32448:SF25 - FAMILY NOT NAMED // FAD-BINDING BERBERINE FAMILY PROTEIN-RELATED	yes|down
Glyma.02G072200.Wm82.a4.v1	(1 of 4) 1.4.1.2 - Glutamate dehydrogenase / Glutamic dehydrogenase	yes|down
Glyma.08G299000.Wm82.a4.v1		yes|down
Glyma.19G158500.Wm82.a4.v1	(1 of 100) PF14368 - Probable lipid transfer (LTP_2)	yes|down
Glyma.13G252300.Wm82.a4.v1	(1 of 10) K13449 - pathogenesis-related protein 1 (PR1)	yes|down
Glyma.12G093000.Wm82.a4.v1		yes|down
Glyma.14G034700.Wm82.a4.v1	(1 of 80) PF14009 - Domain of unknown function (DUF4228) (DUF4228)	yes|down
Glyma.20G207600.Wm82.a4.v1	(1 of 3) PTHR13832//PTHR13832:SF283 - PROTEIN PHOSPHATASE 2C // PROTEIN PHOSPHATASE 2C-LIKE PROTEIN 44-RELATED	yes|down
Glyma.04G042100.Wm82.a4.v1	(1 of 5) 3.5.1.1 - Asparaginase / L-asparagine amidohydrolase	yes|down
Glyma.03G160900.Wm82.a4.v1	(1 of 86) PF13912 - C2H2-type zinc finger (zf-C2H2_6)	yes|up
Glyma.01G095500.Wm82.a4.v1	(1 of 2) PTHR11969:SF22 - TRANSCRIPTION FACTOR BHLH71-RELATED	yes|up
Glyma.15G252200.Wm82.a4.v1	(1 of 4) PTHR11260//PTHR11260:SF195 - GLUTATHIONE S-TRANSFERASE, GST, SUPERFAMILY, GST DOMAIN CONTAINING // SUBFAMILY NOT NAMED	yes|down
Glyma.08G269600.Wm82.a4.v1	(1 of 2) PTHR10426//PTHR10426:SF33 - STRICTOSIDINE SYNTHASE-RELATED // SUBFAMILY NOT NAMED	yes|up
Glyma.03G111700.Wm82.a4.v1	(1 of 14) PTHR31190//PTHR31190:SF21 - FAMILY NOT NAMED // ETHYLENE-RESPONSIVE TRANSCRIPTION FACTOR 13	yes|down
Glyma.10G156500.Wm82.a4.v1	(1 of 17) K10664 - E3 ubiquitin-protein ligase ATL6/9/15/31/42/55 [EC:6.3.2.19] (ATL6S)	yes|down
Glyma.10G072400.Wm82.a4.v1	(1 of 4) PTHR33148//PTHR33148:SF2 - FAMILY NOT NAMED // EMB|CAB85509.1	yes|down
Glyma.03G215900.Wm82.a4.v1	(1 of 4) PTHR31707//PTHR31707:SF33 - FAMILY NOT NAMED // INVERTASE/PECTIN METHYLESTERASE INHIBITOR FAMILY PROTEIN	yes|up
Glyma.12G009600.Wm82.a4.v1	(1 of 2) K02863 - large subunit ribosomal protein L1 (RP-L1, MRPL1, rplA)	yes|up
Glyma.20G074400.Wm82.a4.v1	(1 of 6) 4.2.3.27 - Isoprene synthase / ISPS	yes|down
Glyma.13G055600.Wm82.a4.v1	(1 of 3) PTHR12210//PTHR12210:SF58 - NUCLEAR LIM INTERACTOR-INTERACTING FACTOR-RELATED // SUBFAMILY NOT NAMED	yes|up
Glyma.19G255300.Wm82.a4.v1	(1 of 8) PTHR10217//PTHR10217:SF465 - VOLTAGE AND LIGAND GATED POTASSIUM CHANNEL // CYCLIC NUCLEOTIDE-GATED ION CHANNEL 11-RELATED	yes|down
Glyma.17G088500.Wm82.a4.v1	(1 of 3) PTHR11132//PTHR11132:SF120 - SOLUTE CARRIER FAMILY 35 // SUBFAMILY NOT NAMED	yes|down
Glyma.18G150600.Wm82.a4.v1	(1 of 9) K18195 - rhamnogalacturonan endolyase (RGL4, rhiE)	yes|down
Glyma.13G155800.Wm82.a4.v1	(1 of 4) PTHR11177//PTHR11177:SF208 - CHITINASE // SUBFAMILY NOT NAMED	yes|up
Glyma.06G010500.Wm82.a4.v1	(1 of 6) PTHR23324//PTHR23324:SF55 - SEC14 RELATED PROTEIN // PHOSPHATIDYLINOSITOL/PHOSPHATIDYLCHOLINE TRANSFER PROTEIN SFH10-RELATED	yes|up
Glyma.11G030300.Wm82.a4.v1	(1 of 100) PF14368 - Probable lipid transfer (LTP_2)	yes|up
Glyma.12G231800.Wm82.a4.v1	(1 of 6) PF00560//PF07714//PF11721//PF13855 - Leucine Rich Repeat (LRR_1) // Protein tyrosine kinase (Pkinase_Tyr) // Di-glucose binding within endoplasmic reticulum (Malectin) // Leucine rich repeat (LRR_8)	yes|up
Glyma.11G236600.Wm82.a4.v1	(1 of 6) K16282 - E3 ubiquitin-protein ligase RHA2 [EC:6.3.2.19] (RHA2)	yes|down
Glyma.12G027200.Wm82.a4.v1	(1 of 2) PTHR22298//PTHR22298:SF41 - ENDO-1,4-BETA-GLUCANASE // ENDOGLUCANASE 5	yes|up
Glyma.U031124.Wm82.a4.v1	(1 of 1) PTHR31087:SF17 - PROTEIN LURP-ONE-RELATED 14-RELATED	yes|down
Glyma.19G216700.Wm82.a4.v1	(1 of 111) PF03514 - GRAS domain family (GRAS)	yes|up
Glyma.15G172800.Wm82.a4.v1	(1 of 4) PTHR10052//PTHR10052:SF11 - 60S RIBOSOMAL PROTEIN L18A // SUBFAMILY NOT NAMED	yes|down
Glyma.10G142000.Wm82.a4.v1	(1 of 4) PTHR11654//PTHR11654:SF110 - OLIGOPEPTIDE TRANSPORTER-RELATED // SUBFAMILY NOT NAMED	yes|up
Glyma.02G029400.Wm82.a4.v1	(1 of 86) PF13912 - C2H2-type zinc finger (zf-C2H2_6)	yes|down
Glyma.07G021000.Wm82.a4.v1	(1 of 29) K09285 - AP2-like factor, ANT lineage (OVM, ANT)	yes|down
Glyma.16G110100.Wm82.a4.v1	(1 of 5) PTHR19241:SF213 - ABC TRANSPORTER G FAMILY MEMBER 14	yes|down
Glyma.02G274100.Wm82.a4.v1	(1 of 3) PTHR11695//PTHR11695:SF492 - ALCOHOL DEHYDROGENASE RELATED // ALCOHOL DEHYDROGENASE-LIKE 1-RELATED	yes|up
Glyma.07G021600.Wm82.a4.v1	(1 of 3) PTHR31642:SF11 - SHIKIMATE O-HYDROXYCINNAMOYLTRANSFERASE	yes|down
Glyma.19G222300.Wm82.a4.v1		yes|up
Glyma.05G107500.Wm82.a4.v1	(1 of 74) PF05678 - VQ motif (VQ)	yes|down
Glyma.17G041200.Wm82.a4.v1	(1 of 11) PTHR24221:SF205 - ABC TRANSPORTER B FAMILY MEMBER 11-RELATED	yes|down
Glyma.17G046000.Wm82.a4.v1	(1 of 235) PF02519 - Auxin responsive protein (Auxin_inducible)	yes|up
Glyma.03G040900.Wm82.a4.v1	(1 of 12) PTHR31087:SF11 - PROTEIN LURP-ONE-RELATED 1-RELATED	yes|down
Glyma.14G219000.Wm82.a4.v1		yes|up
Glyma.14G086300.Wm82.a4.v1	(1 of 5) 3.5.1.1 - Asparaginase / L-asparagine amidohydrolase	yes|down
Glyma.19G030500.Wm82.a4.v1	(1 of 2) K13264 - isoflavone 7-O-glucoside-6''-O-malonyltransferase (IF7MAT)	yes|down
Glyma.10G046000.Wm82.a4.v1	(1 of 4) PTHR12542//PTHR12542:SF38 - EXOCYST COMPLEX PROTEIN EXO70 // EXOCYST SUBUNIT EXO70 FAMILY PROTEIN-RELATED	yes|down
Glyma.17G030300.Wm82.a4.v1	(1 of 37) PF00407 - Pathogenesis-related protein Bet v I family (Bet_v_1)	yes|down
Glyma.19G161100.Wm82.a4.v1	(1 of 55) K14484 - auxin-responsive protein IAA (IAA)	yes|up
Glyma.09G161100.Wm82.a4.v1	(1 of 49) KOG0472//KOG1187 - Leucine-rich repeat protein // Serine/threonine protein kinase	yes|down
Glyma.16G195600.Wm82.a4.v1	(1 of 399) PF00067 - Cytochrome P450 (p450)	yes|down
Glyma.15G071000.Wm82.a4.v1	(1 of 12) 1.10.3.1 - Catechol oxidase / Tyrosinase	yes|down
Glyma.05G162000.Wm82.a4.v1	(1 of 36) PTHR32077//PTHR32077:SF7 - FAMILY NOT NAMED // FASCICLIN-LIKE ARABINOGALACTAN PROTEIN 11	yes|down
Glyma.13G252000.Wm82.a4.v1	(1 of 10) K13449 - pathogenesis-related protein 1 (PR1)	yes|down
Glyma.02G104500.Wm82.a4.v1	(1 of 3) 2.4.1.263 - Abscisate beta-glucosyltransferase / ABA-GTase	yes|down
Glyma.13G293300.Wm82.a4.v1		yes|down
Glyma.13G119000.Wm82.a4.v1	(1 of 11) PTHR24221:SF205 - ABC TRANSPORTER B FAMILY MEMBER 11-RELATED	yes|down
Glyma.03G187700.Wm82.a4.v1	(1 of 12) K13496 - UDP-glucosyl transferase 73C [EC:2.4.1.-] Glc - brassinosteroid (UGT73C)	yes|down
Glyma.14G130300.Wm82.a4.v1	(1 of 4) PTHR32227//PTHR32227:SF48 - FAMILY NOT NAMED // GLUCAN ENDO-1,3-BETA-GLUCOSIDASE 4	yes|up
Glyma.01G143500.Wm82.a4.v1	(1 of 2) PTHR10015//PTHR10015:SF155 - HEAT SHOCK TRANSCRIPTION FACTOR // SUBFAMILY NOT NAMED	yes|down
Glyma.03G002700.Wm82.a4.v1	(1 of 25) PF00069//PF00954//PF01453 - Protein kinase domain (Pkinase) // S-locus glycoprotein domain (S_locus_glycop) // D-mannose binding lectin (B_lectin)	yes|down
Glyma.13G085800.Wm82.a4.v1		yes|down
Glyma.08G066300.Wm82.a4.v1	(1 of 5) PF03478 - Protein of unknown function (DUF295) (DUF295)	yes|down
Glyma.09G210400.Wm82.a4.v1	(1 of 4) PTHR23155//PTHR23155:SF633 - LEUCINE-RICH REPEAT-CONTAINING PROTEIN // SUBFAMILY NOT NAMED	yes|down
Glyma.13G232400.Wm82.a4.v1	(1 of 1) PTHR31147:SF10 - N-HYDROXYCINNAMOYL/BENZOYLTRANSFERASE, PUTATIVE-RELATED	yes|up
Glyma.08G270600.Wm82.a4.v1	(1 of 3) PTHR10366//PTHR10366:SF428 - NAD DEPENDENT EPIMERASE/DEHYDRATASE // SUBFAMILY NOT NAMED	yes|down
Glyma.13G200400.Wm82.a4.v1	(1 of 2) PTHR23023//PTHR23023:SF114 - DIMETHYLANILINE MONOOXYGENASE // SUBFAMILY NOT NAMED	yes|down
Glyma.15G227700.Wm82.a4.v1	(1 of 131) PF00892 - EamA-like transporter family (EamA)	yes|up
Glyma.06G303100.Wm82.a4.v1	(1 of 2) PTHR10641//PTHR10641:SF657 - MYB-LIKE DNA-BINDING PROTEIN MYB // SUBFAMILY NOT NAMED	yes|down
Glyma.05G139500.Wm82.a4.v1	(1 of 2227) 2.7.11.1 - Non-specific serine/threonine protein kinase / Threonine-specific protein kinase	yes|down
Glyma.06G115400.Wm82.a4.v1	(1 of 4) PTHR23421//PTHR23421:SF73 - BETA-GALACTOSIDASE RELATED // BETA-GALACTOSIDASE 6	yes|down
Glyma.10G165500.Wm82.a4.v1	(1 of 4) PTHR22884//PTHR22884:SF376 - SET DOMAIN PROTEINS // SUBFAMILY NOT NAMED	yes|down
Glyma.12G070200.Wm82.a4.v1	(1 of 36) PTHR32077//PTHR32077:SF7 - FAMILY NOT NAMED // FASCICLIN-LIKE ARABINOGALACTAN PROTEIN 11	yes|down
Glyma.11G180900.Wm82.a4.v1	(1 of 2) 4.2.1.65 - 3-cyanoalanine hydratase	yes|down
Glyma.20G146800.Wm82.a4.v1	(1 of 4) PTHR33044//PTHR33044:SF23 - FAMILY NOT NAMED // BIFUNCTIONAL INHIBITOR/LIPID-TRANSFER PROTEIN/SEED STORAGE 2S ALBUMIN SUPERFAMILY PROTEIN-RELATED	yes|down
Glyma.07G039700.Wm82.a4.v1	(1 of 63) K04733 - interleukin-1 receptor-associated kinase 4 (IRAK4)	yes|down
Glyma.05G119300.Wm82.a4.v1	(1 of 4) PTHR22814//PTHR22814:SF80 - COPPER TRANSPORT PROTEIN ATOX1-RELATED // SUBFAMILY NOT NAMED	yes|up
Glyma.19G062800.Wm82.a4.v1	(1 of 9) PTHR10209//PTHR10209:SF182 - OXIDOREDUCTASE, 2OG-FE II OXYGENASE FAMILY PROTEIN // SUBFAMILY NOT NAMED	yes|up
Glyma.15G170500.Wm82.a4.v1	(1 of 4) PTHR12565//PTHR12565:SF180 - STEROL REGULATORY ELEMENT-BINDING PROTEIN // SUBFAMILY NOT NAMED	yes|down
Glyma.16G107300.Wm82.a4.v1	(1 of 7) PTHR21562//PTHR21562:SF4 - NOTUM-RELATED // PECTINACETYLESTERASE FAMILY PROTEIN	yes|up
Glyma.19G096200.Wm82.a4.v1	(1 of 2) PTHR31614:SF3 - POLLEN OLE E 1 ALLERGEN AND EXTENSIN FAMILY PROTEIN	yes|up
Glyma.01G183100.Wm82.a4.v1	(1 of 5) PTHR11709//PTHR11709:SF26 - MULTI-COPPER OXIDASE // SUBFAMILY NOT NAMED	yes|up
Glyma.10G203700.Wm82.a4.v1	(1 of 5) KOG2816 - Predicted transporter ADD1 (major facilitator superfamily)	yes|up
Glyma.09G008400.Wm82.a4.v1	(1 of 4) PTHR10209//PTHR10209:SF173 - OXIDOREDUCTASE, 2OG-FE II OXYGENASE FAMILY PROTEIN // SUBFAMILY NOT NAMED	yes|down
Glyma.09G224800.Wm82.a4.v1	(1 of 4) PTHR31375//PTHR31375:SF28 - FAMILY NOT NAMED // POLYGALACTURONASE QRT2	yes|down
Glyma.09G032100.Wm82.a4.v1	(1 of 2) PTHR10641:SF623 - MYB DOMAIN PROTEIN 78	yes|down
Glyma.08G100400.Wm82.a4.v1	(1 of 30) 3.1.1.32 - Phospholipase A(1) / Phospholipase A1	yes|down
Glyma.10G024600.Wm82.a4.v1	(1 of 6) 1.11.1.9 - Glutathione peroxidase	yes|up
Glyma.11G109600.Wm82.a4.v1	(1 of 3) 2.3.2.4 - Gamma-glutamylcyclotransferase	yes|down
Glyma.01G130800.Wm82.a4.v1	(1 of 154) K00430 - peroxidase (E1.11.1.7)	yes|down
Glyma.06G147100.Wm82.a4.v1	(1 of 176) PF03106 - WRKY DNA -binding domain (WRKY)	yes|down
Glyma.15G003300.Wm82.a4.v1	(1 of 8) PTHR31429:SF3 - WRKY TRANSCRIPTION FACTOR 40-RELATED	yes|down
Glyma.11G062500.Wm82.a4.v1	(1 of 32) 1.14.13.121 - Premnaspirodiene oxygenase / Hyoscymus muticus premnaspirodiene oxygenase	yes|down
Glyma.08G168100.Wm82.a4.v1	(1 of 2) PTHR10641:SF462 - F3O9.29 PROTEIN-RELATED	yes|down
Glyma.11G152400.Wm82.a4.v1	(1 of 4) 1.6.5.2//1.6.5.3 - NAD(P)H dehydrogenase (quinone) / Vitamin-K reductase // NADH:ubiquinone reductase (H(+)-translocating) / Ubiquinone reductase	yes|down
Glyma.08G166000.Wm82.a4.v1	(1 of 17) PTHR13683:SF298 - ASPARTIC PROTEINASE CDR1-RELATED	yes|down
Glyma.02G237633.Wm82.a4.v1	(1 of 7) PTHR11562:SF45 - METAL TOLERANCE PROTEIN C3-RELATED	yes|up
Glyma.08G339500.Wm82.a4.v1		yes|down
Glyma.07G147600.Wm82.a4.v1	(1 of 3) K01988 - lactosylceramide 4-alpha-galactosyltransferase (A4GALT)	yes|down
Glyma.19G007600.Wm82.a4.v1	(1 of 25) PF07816 - Protein of unknown function (DUF1645) (DUF1645)	yes|down
Glyma.18G003200.Wm82.a4.v1	(1 of 5) PTHR31062//PTHR31062:SF34 - FAMILY NOT NAMED // XYLOGLUCAN ENDOTRANSGLUCOSYLASE/HYDROLASE PROTEIN 15-RELATED	yes|up
Glyma.04G230500.Wm82.a4.v1	(1 of 24) PF00560//PF07714//PF08263//PF13855 - Leucine Rich Repeat (LRR_1) // Protein tyrosine kinase (Pkinase_Tyr) // Leucine rich repeat N-terminal domain (LRRNT_2) // Leucine rich repeat (LRR_8)	yes|down
Glyma.01G137500.Wm82.a4.v1	(1 of 4) PTHR31374//PTHR31374:SF56 - FAMILY NOT NAMED // AUXIN-REGULATED PROTEIN-RELATED	yes|down
Glyma.06G126300.Wm82.a4.v1	(1 of 3) PTHR10788//PTHR10788:SF39 - TREHALOSE-6-PHOSPHATE SYNTHASE // SUBFAMILY NOT NAMED	yes|up
Glyma.03G053602.Wm82.a4.v1		yes|up
Glyma.18G212500.Wm82.a4.v1	(1 of 5) K06901 - putative MFS transporter, AGZA family, xanthine/uracil permease (pbuG)	yes|down
Glyma.16G063700.Wm82.a4.v1	(1 of 3) PTHR10641//PTHR10641:SF509 - MYB-LIKE DNA-BINDING PROTEIN MYB // MYB TRANSCRIPTION FACTOR	yes|up
Glyma.18G293400.Wm82.a4.v1		yes|up
Glyma.19G022100.Wm82.a4.v1	(1 of 4) PTHR10641//PTHR10641:SF530 - MYB-LIKE DNA-BINDING PROTEIN MYB // SUBFAMILY NOT NAMED	yes|down
Glyma.13G352700.Wm82.a4.v1	(1 of 2) PTHR27003//PTHR27003:SF44 - FAMILY NOT NAMED // LRR RECEPTOR-LIKE SERINE/THREONINE-PROTEIN KINASE MEE39-RELATED	yes|down
Glyma.10G166000.Wm82.a4.v1	(1 of 3) 4.1.2.48 - Low-specificity L-threonine aldolase	yes|down
Glyma.08G230100.Wm82.a4.v1	(1 of 37) PF00407 - Pathogenesis-related protein Bet v I family (Bet_v_1)	yes|up
Glyma.05G218850.Wm82.a4.v1		yes|up
Glyma.10G073600.Wm82.a4.v1	(1 of 26) 2.7.11.17 - Calcium/calmodulin-dependent protein kinase / Microtubule-associated protein 2 kinase	yes|down
Glyma.05G226900.Wm82.a4.v1	(1 of 4) PTHR21068:SF5 - GENOMIC DNA, CHROMOSOME 3, P1 CLONE: MIL23-RELATED	yes|up
Glyma.08G000800.Wm82.a4.v1	(1 of 4) PTHR19241//PTHR19241:SF230 - ATP-BINDING CASSETTE TRANSPORTER // ABC TRANSPORTER G FAMILY MEMBER 5	yes|up
Glyma.03G131600.Wm82.a4.v1		yes|down
Glyma.01G192500.Wm82.a4.v1	(1 of 4) PTHR31517//PTHR31517:SF3 - FAMILY NOT NAMED // PEROXIDASE 35-RELATED	yes|up
Glyma.16G198700.Wm82.a4.v1	(1 of 4) PTHR11206:SF103 - MATE EFFLUX FAMILY PROTEIN	yes|up
Glyma.13G324700.Wm82.a4.v1	(1 of 4) PTHR31223:SF23 - CYTOKININ RIBOSIDE 5'-MONOPHOSPHATE PHOSPHORIBOHYDROLASE LOG1	yes|down
Glyma.02G239800.Wm82.a4.v1		yes|down
Glyma.08G306800.Wm82.a4.v1	(1 of 5) PTHR11260//PTHR11260:SF186 - GLUTATHIONE S-TRANSFERASE, GST, SUPERFAMILY, GST DOMAIN CONTAINING // GLUTATHIONE S-TRANSFERASE F11-RELATED	yes|down
Glyma.17G005900.Wm82.a4.v1	(1 of 38) PF01190 - Pollen proteins Ole e I like (Pollen_Ole_e_I)	yes|down
Glyma.18G026500.Wm82.a4.v1	(1 of 2) PTHR10209//PTHR10209:SF155 - OXIDOREDUCTASE, 2OG-FE II OXYGENASE FAMILY PROTEIN // 2-OXOGLUTARATE (2OG) AND FE(II)-DEPENDENT OXYGENASE SUPERFAMILY PROTEIN-RELATED	yes|down
Glyma.12G087200.Wm82.a4.v1	(1 of 2) PTHR24296//PTHR24296:SF7 - FAMILY NOT NAMED // CYTOCHROME P450 94C1	yes|up
Glyma.05G218600.Wm82.a4.v1	(1 of 3) PTHR11712//PTHR11712:SF283 - POLYKETIDE SYNTHASE-RELATED // SUBFAMILY NOT NAMED	yes|down
Glyma.09G151400.Wm82.a4.v1	(1 of 32) PF00069//PF01657 - Protein kinase domain (Pkinase) // Salt stress response/antifungal (Stress-antifung)	yes|down
Glyma.01G086900.Wm82.a4.v1	(1 of 6) 5.3.99.6 - Allene-oxide cyclase	yes|down
Glyma.09G036400.Wm82.a4.v1	(1 of 5) 2.5.1.43 - Nicotianamine synthase	yes|up
Glyma.13G168200.Wm82.a4.v1	(1 of 3) PTHR10374//PTHR10374:SF15 - LACTOYLGLUTATHIONE LYASE GLYOXALASE I // SUBFAMILY NOT NAMED	yes|down
Glyma.18G177000.Wm82.a4.v1	(1 of 12) K00083 - cinnamyl-alcohol dehydrogenase (E1.1.1.195)	yes|down
Glyma.18G042400.Wm82.a4.v1	(1 of 5) PTHR33538:SF2 - PROTEIN GAMETE EXPRESSED 1	yes|down
Glyma.01G105200.Wm82.a4.v1	(1 of 5) PTHR10209:SF91 - GIBBERELLIN 2-BETA-DIOXYGENASE 1	yes|up
Glyma.13G215100.Wm82.a4.v1		yes|down
Glyma.09G209400.Wm82.a4.v1	(1 of 1) K13806 - sn1-specific diacylglycerol lipase (DAGL)	yes|down
Glyma.14G219100.Wm82.a4.v1	(1 of 4) PTHR23201:SF2 - GIBBERELLIN-REGULATED PROTEIN 1-RELATED	yes|up
Glyma.11G224600.Wm82.a4.v1	(1 of 14) PTHR10795//PTHR10795:SF348 - PROPROTEIN CONVERTASE SUBTILISIN/KEXIN // SUBFAMILY NOT NAMED	yes|up
Glyma.02G239100.Wm82.a4.v1	(1 of 4) PTHR31852//PTHR31852:SF1 - FAMILY NOT NAMED // LATE EMBRYOGENESIS ABUNDANT (LEA) HYDROXYPROLINE-RICH GLYCOPROTEIN-RELATED	yes|down
Glyma.19G245400.Wm82.a4.v1	(1 of 2) PF00187//PF00967 - Chitin recognition protein (Chitin_bind_1) // Barwin family (Barwin)	yes|down
Glyma.01G098200.Wm82.a4.v1		yes|down
Glyma.08G178100.Wm82.a4.v1	(1 of 1) PTHR32332:SF20 - 2-NITROPROPANE DIOXYGENASE-LIKE PROTEIN	yes|down
Glyma.03G185600.Wm82.a4.v1	(1 of 6) PTHR18952//PTHR18952:SF100 - CARBONIC ANHYDRASE // ALPHA CARBONIC ANHYDRASE 5	yes|down
Glyma.03G004300.Wm82.a4.v1	(1 of 2) PTHR22778//PTHR22778:SF22 - OVARIAN CANCER GENE-2 PROTEIN-RELATED // SUBFAMILY NOT NAMED	yes|down
Glyma.08G338900.Wm82.a4.v1	(1 of 7) PTHR11926//PTHR11926:SF189 - GLUCOSYL/GLUCURONOSYL TRANSFERASES // UDP-GLYCOSYLTRANSFERASE 72B2-RELATED	yes|down
Glyma.06G145300.Wm82.a4.v1	(1 of 4) PTHR31388:SF24 - PEROXIDASE 52	yes|down
Glyma.11G156513.Wm82.a4.v1	(1 of 36) PTHR32077//PTHR32077:SF7 - FAMILY NOT NAMED // FASCICLIN-LIKE ARABINOGALACTAN PROTEIN 11	yes|down
Glyma.12G196700.Wm82.a4.v1	(1 of 2) PTHR23042//PTHR23042:SF56 - CIRCADIAN PROTEIN CLOCK/ARNT/BMAL/PAS // SUBFAMILY NOT NAMED	yes|up
Glyma.10G045400.Wm82.a4.v1	(1 of 12) PTHR26374//PTHR26374:SF198 - FAMILY NOT NAMED // ZINC FINGER PROTEIN ZAT11	yes|down
Glyma.05G204600.Wm82.a4.v1	(1 of 56) PF00314 - Thaumatin family (Thaumatin)	yes|down
Glyma.20G175000.Wm82.a4.v1	(1 of 2) PTHR33124//PTHR33124:SF13 - FAMILY NOT NAMED // TRANSCRIPTION FACTOR UPBEAT1	yes|up
Glyma.08G339800.Wm82.a4.v1	(1 of 2) 1.14.11.6 - Thymine dioxygenase / Thymine,2-oxoglutarate dioxygenase	yes|down
Glyma.12G069800.Wm82.a4.v1	(1 of 36) PTHR32077//PTHR32077:SF7 - FAMILY NOT NAMED // FASCICLIN-LIKE ARABINOGALACTAN PROTEIN 11	yes|down
Glyma.03G129300.Wm82.a4.v1	(1 of 1) 2.1.1.145 - Trans-aconitate 3-methyltransferase	yes|down
Glyma.16G174800.Wm82.a4.v1	(1 of 50) PF00560//PF13855 - Leucine Rich Repeat (LRR_1) // Leucine rich repeat (LRR_8)	yes|up
Glyma.11G148300.Wm82.a4.v1	(1 of 36) PTHR32077//PTHR32077:SF7 - FAMILY NOT NAMED // FASCICLIN-LIKE ARABINOGALACTAN PROTEIN 11	yes|down
Glyma.07G064600.Wm82.a4.v1	(1 of 1) PTHR20881//PTHR20881:SF0 - 3-METHYL-2-OXOBUTANOATE HYDROXYMETHYLTRANSFERASE // 3-METHYL-2-OXOBUTANOATE HYDROXYMETHYLTRANSFERASE	yes|down
Glyma.11G056200.Wm82.a4.v1	(1 of 4) PTHR10015//PTHR10015:SF166 - HEAT SHOCK TRANSCRIPTION FACTOR // HEAT STRESS TRANSCRIPTION FACTOR B-1	yes|down
Glyma.13G238500.Wm82.a4.v1	(1 of 4) PTHR31579:SF11 - EXPRESSED PROTEIN	yes|up
Glyma.08G204300.Wm82.a4.v1	(1 of 2) K18660 - malonyl-CoA/methylmalonyl-CoA synthetase (ACSF3)	yes|down
Glyma.03G130700.Wm82.a4.v1		yes|down
Glyma.12G110100.Wm82.a4.v1		yes|down
Glyma.07G205000.Wm82.a4.v1	(1 of 4) PTHR31828:SF1 - PHOSPHOLIPASE A1-IIALPHA-RELATED	yes|down
Glyma.02G127600.Wm82.a4.v1	(1 of 2) PTHR12234//PTHR12234:SF3 - FORMIMINOTRANSFERASE-CYCLODEAMINASE // SUBFAMILY NOT NAMED	yes|up
Glyma.15G078200.Wm82.a4.v1	(1 of 4) PTHR27001//PTHR27001:SF39 - FAMILY NOT NAMED // PROTEIN KINASE FAMILY PROTEIN	yes|down
Glyma.07G026200.Wm82.a4.v1	(1 of 5) PTHR24006//PTHR24006:SF492 - FAMILY NOT NAMED // F-BOX/LRR-REPEAT PROTEIN 5	yes|down
Glyma.07G054000.Wm82.a4.v1	(1 of 4) PTHR10641//PTHR10641:SF613 - MYB-LIKE DNA-BINDING PROTEIN MYB // SUBFAMILY NOT NAMED	yes|down
Glyma.16G145200.Wm82.a4.v1	(1 of 11) PTHR10992:SF820 - METHYLESTERASE 1-RELATED	yes|down
Glyma.15G011900.Wm82.a4.v1	(1 of 5) 3.6.3.17 - Monosaccharide-transporting ATPase	yes|down
Glyma.16G057100.Wm82.a4.v1	(1 of 2) PTHR24296:SF15 - CYTOCHROME P450, FAMILY 94, SUBFAMILY B, POLYPEPTIDE 2	yes|up
Glyma.10G253100.Wm82.a4.v1	(1 of 29) PTHR27002//PTHR27002:SF122 - FAMILY NOT NAMED // CYSTEINE-RICH RECEPTOR-LIKE PROTEIN KINASE 28-RELATED	yes|down
Glyma.06G047300.Wm82.a4.v1		yes|up
Glyma.03G165300.Wm82.a4.v1	(1 of 3) PTHR34657//PTHR34657:SF2 - FAMILY NOT NAMED // F21M11.6 PROTEIN-RELATED	yes|down
Glyma.02G232400.Wm82.a4.v1	(1 of 6) PTHR22835//PTHR22835:SF261 - ZINC FINGER FYVE DOMAIN CONTAINING PROTEIN // SUBFAMILY NOT NAMED	yes|down
Glyma.16G020800.Wm82.a4.v1	(1 of 155) K14488 - SAUR family protein (SAUR)	yes|down
Glyma.05G150600.Wm82.a4.v1	(1 of 5) 2.4.1.271 - Crocetin glucosyltransferase / UGT75L6	yes|down
Glyma.08G110420.Wm82.a4.v1	(1 of 20) 2.3.1.74 - Naringenin-chalcone synthase / Flavonone synthase	yes|down
Glyma.18G273200.Wm82.a4.v1	(1 of 5) PTHR10209//PTHR10209:SF124 - OXIDOREDUCTASE, 2OG-FE II OXYGENASE FAMILY PROTEIN // SUBFAMILY NOT NAMED	yes|down
Glyma.20G002800.Wm82.a4.v1		yes|down
Glyma.12G077500.Wm82.a4.v1	(1 of 2227) 2.7.11.1 - Non-specific serine/threonine protein kinase / Threonine-specific protein kinase	yes|up
Glyma.12G233000.Wm82.a4.v1	(1 of 6) PF00560//PF07714//PF11721//PF13855 - Leucine Rich Repeat (LRR_1) // Protein tyrosine kinase (Pkinase_Tyr) // Di-glucose binding within endoplasmic reticulum (Malectin) // Leucine rich repeat (LRR_8)	yes|up
Glyma.08G341100.Wm82.a4.v1	(1 of 21) PTHR33107:SF5 - KUNITZ FAMILY TRYPSIN AND PROTEASE INHIBITOR PROTEIN-RELATED	yes|down
Glyma.09G163900.Wm82.a4.v1	(1 of 44) PF00197 - Trypsin and protease inhibitor (Kunitz_legume)	yes|down
Glyma.08G244800.Wm82.a4.v1	(1 of 10) 2.4.1.323 - 7-deoxyloganetic acid glucosyltransferase	yes|down
Glyma.02G056400.Wm82.a4.v1	(1 of 2) PTHR10992//PTHR10992:SF838 - ALPHA/BETA HYDROLASE FOLD-CONTAINING PROTEIN // SUBFAMILY NOT NAMED	yes|down
Glyma.15G026900.Wm82.a4.v1		yes|down
Glyma.16G019900.Wm82.a4.v1	(1 of 8) 1.1.3.37//1.1.3.8 - D-arabinono-1,4-lactone oxidase / D-arabinono-gamma-lactone oxidase // L-gulonolactone oxidase / L-gulono-gamma-lactone oxidase	yes|down
Glyma.07G016900.Wm82.a4.v1		yes|up
Glyma.08G065900.Wm82.a4.v1	(1 of 25) PTHR27007//PTHR27007:SF24 - FAMILY NOT NAMED // L-TYPE LECTIN-DOMAIN CONTAINING RECEPTOR KINASE IX.1-RELATED	yes|down
Glyma.11G057200.Wm82.a4.v1		yes|up
Glyma.08G169451.Wm82.a4.v1	(1 of 2) PTHR31719//PTHR31719:SF42 - FAMILY NOT NAMED // GENOMIC DNA, CHROMOSOME 3, P1 CLONE: MGH6	yes|down
Glyma.01G202000.Wm82.a4.v1	(1 of 3) PTHR18901//PTHR18901:SF42 - 2-DEOXYGLUCOSE-6-PHOSPHATE PHOSPHATASE 2 // HALOACID DEHALOGENASE-LIKE HYDROLASE DOMAIN-CONTAINING PROTEIN SGPP	yes|down
Glyma.11G148200.Wm82.a4.v1	(1 of 36) PTHR32077//PTHR32077:SF7 - FAMILY NOT NAMED // FASCICLIN-LIKE ARABINOGALACTAN PROTEIN 11	yes|down
Glyma.11G147800.Wm82.a4.v1	(1 of 36) PTHR32077//PTHR32077:SF7 - FAMILY NOT NAMED // FASCICLIN-LIKE ARABINOGALACTAN PROTEIN 11	yes|down
Glyma.09G249300.Wm82.a4.v1	(1 of 4) PTHR13683//PTHR13683:SF287 - ASPARTYL PROTEASES // ASPARTIC PROTEINASE-LIKE PROTEIN 2-RELATED	yes|up
Glyma.13G357100.Wm82.a4.v1	(1 of 4) PTHR24326//PTHR24326:SF272 - FAMILY NOT NAMED // HOMEOBOX-LEUCINE ZIPPER PROTEIN GLABRA 2	yes|down
Glyma.20G099100.Wm82.a4.v1	(1 of 86) PF13912 - C2H2-type zinc finger (zf-C2H2_6)	yes|down
Glyma.13G064200.Wm82.a4.v1	(1 of 4) PTHR10091//PTHR10091:SF10 - ALDOSE-1-EPIMERASE // ALDOSE 1-EPIMERASE-RELATED	yes|down
Glyma.01G210500.Wm82.a4.v1	(1 of 6) 3.6.3.26 - Nitrate-transporting ATPase	yes|up
Glyma.06G315100.Wm82.a4.v1	(1 of 9) K14802 - phospholipid-transporting ATPase [EC:3.6.3.1] (DRS2, ATP8A)	yes|down
Glyma.13G186100.Wm82.a4.v1	(1 of 3) PTHR31707//PTHR31707:SF48 - FAMILY NOT NAMED // PECTINESTERASE/PECTINESTERASE INHIBITOR 24-RELATED	yes|up
Glyma.08G284800.Wm82.a4.v1	(1 of 3) K12272 - signal recognition particle receptor subunit beta (SRPRB, SRP102)	yes|up
Glyma.04G220600.Wm82.a4.v1	(1 of 4) PTHR31388:SF24 - PEROXIDASE 52	yes|down
Glyma.19G086100.Wm82.a4.v1	(1 of 21) PTHR31238//PTHR31238:SF42 - FAMILY NOT NAMED // GERMIN-LIKE PROTEIN SUBFAMILY 1 MEMBER 10-RELATED	yes|down
Glyma.08G033700.Wm82.a4.v1	(1 of 4) PTHR21068:SF5 - GENOMIC DNA, CHROMOSOME 3, P1 CLONE: MIL23-RELATED	yes|up
Glyma.17G178500.Wm82.a4.v1	(1 of 4) PTHR31003//PTHR31003:SF2 - MYB FAMILY TRANSCRIPTION FACTOR // SUBFAMILY NOT NAMED	yes|up
Glyma.13G251900.Wm82.a4.v1	(1 of 2227) 2.7.11.1 - Non-specific serine/threonine protein kinase / Threonine-specific protein kinase	yes|down
Glyma.20G241700.Wm82.a4.v1	(1 of 4) K01859 - chalcone isomerase (E5.5.1.6)	yes|down
Glyma.13G029500.Wm82.a4.v1	(1 of 4) PTHR11926//PTHR11926:SF233 - GLUCOSYL/GLUCURONOSYL TRANSFERASES // UDP-GLYCOSYLTRANSFERASE 85A1-RELATED	yes|up
Glyma.16G201000.Wm82.a4.v1	(1 of 3) PTHR23024//PTHR23024:SF173 - MEMBER OF 'GDXG' FAMILY OF LIPOLYTIC ENZYMES // SUBFAMILY NOT NAMED	yes|up
Glyma.11G095000.Wm82.a4.v1	(1 of 122) 3.2.1.39 - Glucan endo-1,3-beta-D-glucosidase / Laminarinase	yes|down
Glyma.12G106750.Wm82.a4.v1	(1 of 7) PTHR10809//PTHR10809:SF48 - VESICLE-ASSOCIATED MEMBRANE PROTEIN-ASSOCIATED PROTEIN // VESICLE-ASSOCIATED PROTEIN 4-1	yes|up
Glyma.15G270000.Wm82.a4.v1		yes|down
Glyma.19G239500.Wm82.a4.v1	(1 of 7) PTHR10857//PTHR10857:SF26 - COPINE // PROTEIN BONZAI 3	yes|down
Glyma.10G152300.Wm82.a4.v1	(1 of 5) PTHR23213//PTHR23213:SF177 - FORMIN-RELATED // FORMIN-LIKE PROTEIN 11	yes|up
Glyma.13G326400.Wm82.a4.v1	(1 of 2) 1.17.7.1 - (E)-4-hydroxy-3-methylbut-2-enyl-diphosphate synthase (ferredoxin) / 4-hydroxy-3-methylbut-2-en-1-yl diphosphate synthase	yes|down
Glyma.17G245100.Wm82.a4.v1	(1 of 5) PTHR33095:SF7 - AR781	yes|down
Glyma.09G025400.Wm82.a4.v1	(1 of 1) PF00270//PF00271//PF00636//PF02170//PF03368 - DEAD/DEAH box helicase (DEAD) // Helicase conserved C-terminal domain (Helicase_C) // Ribonuclease III domain (Ribonuclease_3) // PAZ domain (PAZ) // Dicer dimerisation domain (Dicer_dimer)	yes|up
Glyma.09G073200.Wm82.a4.v1	(1 of 2) PTHR11972//PTHR11972:SF44 - NADPH OXIDASE // RESPIRATORY BURST OXIDASE HOMOLOG PROTEIN E	yes|down
Glyma.02G243300.Wm82.a4.v1		yes|down
Glyma.19G076800.Wm82.a4.v1	(1 of 8) PTHR22950//PTHR22950:SF298 - AMINO ACID TRANSPORTER // SUBFAMILY NOT NAMED	yes|down
Glyma.13G186200.Wm82.a4.v1	(1 of 6) PTHR22893//PTHR22893:SF44 - NADH OXIDOREDUCTASE-RELATED // SUBFAMILY NOT NAMED	yes|down
Glyma.01G074600.Wm82.a4.v1	(1 of 23) 2.4.1.218 - Hydroquinone glucosyltransferase / Hydroquinone:O-glucosyltransferase	yes|down
Glyma.20G139400.Wm82.a4.v1	(1 of 8) PF00069//PF01657//PF07714 - Protein kinase domain (Pkinase) // Salt stress response/antifungal (Stress-antifung) // Protein tyrosine kinase (Pkinase_Tyr)	yes|down
Glyma.06G111702.Wm82.a4.v1		yes|up
Glyma.07G265500.Wm82.a4.v1		yes|down
Glyma.04G058100.Wm82.a4.v1	(1 of 137) PF02458 - Transferase family (Transferase)	yes|down
Glyma.10G015000.Wm82.a4.v1	(1 of 65) PF05553 - Cotton fibre expressed protein (DUF761)	yes|up
Glyma.20G150100.Wm82.a4.v1	(1 of 2) PTHR23418//PTHR23418:SF4 - ACIREDUCTONE DIOXYGENASE // 1,2-DIHYDROXY-3-KETO-5-METHYLTHIOPENTENE DIOXYGENASE 4	yes|up
Glyma.19G259300.Wm82.a4.v1	(1 of 8) 1.1.3.37//1.1.3.8 - D-arabinono-1,4-lactone oxidase / D-arabinono-gamma-lactone oxidase // L-gulonolactone oxidase / L-gulono-gamma-lactone oxidase	yes|down
Glyma.19G057300.Wm82.a4.v1	(1 of 10) PTHR24296:SF1 - ALKANE HYDROXYLASE CYP96A15-RELATED	yes|up
Glyma.U039400.Wm82.a4.v1		yes|down
Glyma.02G181800.Wm82.a4.v1	(1 of 5) PTHR11206:SF128 - MATE EFFLUX FAMILY PROTEIN 1	yes|up
Glyma.15G142400.Wm82.a4.v1	(1 of 122) 3.2.1.39 - Glucan endo-1,3-beta-D-glucosidase / Laminarinase	yes|down
Glyma.12G099200.Wm82.a4.v1		yes|up
Glyma.12G141900.Wm82.a4.v1	(1 of 19) K03809 - NAD(P)H dehydrogenase (quinone) (wrbA)	yes|down
Glyma.09G282900.Wm82.a4.v1	(1 of 1) PTHR24286:SF86 - ABSCISIC ACID 8'-HYDROXYLASE 2	yes|up
Glyma.16G119800.Wm82.a4.v1	(1 of 25) PTHR27007//PTHR27007:SF24 - FAMILY NOT NAMED // L-TYPE LECTIN-DOMAIN CONTAINING RECEPTOR KINASE IX.1-RELATED	yes|up
Glyma.18G229400.Wm82.a4.v1	(1 of 11) K15095 - (+)-neomenthol dehydrogenase (E1.1.1.208)	yes|down
Glyma.13G037400.Wm82.a4.v1	(1 of 5) PF05631 - Sugar-tranasporters, 12 TM (MFS_5)	yes|down
Glyma.19G255500.Wm82.a4.v1	(1 of 8) PTHR10217//PTHR10217:SF465 - VOLTAGE AND LIGAND GATED POTASSIUM CHANNEL // CYCLIC NUCLEOTIDE-GATED ION CHANNEL 11-RELATED	yes|down
Glyma.13G146400.Wm82.a4.v1	(1 of 2) PTHR26374//PTHR26374:SF179 - FAMILY NOT NAMED // C2H2-TYPE ZINC FINGER PROTEIN	yes|up
Glyma.16G070101.Wm82.a4.v1	(1 of 12) PTHR31087:SF11 - PROTEIN LURP-ONE-RELATED 1-RELATED	yes|down
Glyma.03G073734.Wm82.a4.v1	(1 of 1) 2.4.1.203//2.4.1.323 - Trans-zeatin O-beta-D-glucosyltransferase / Zeatin O-glucosyltransferase // 7-deoxyloganetic acid glucosyltransferase	yes|down
Glyma.03G029600.Wm82.a4.v1	(1 of 4) PTHR31374//PTHR31374:SF56 - FAMILY NOT NAMED // AUXIN-REGULATED PROTEIN-RELATED	yes|down
Glyma.08G364200.Wm82.a4.v1	(1 of 2) PTHR21663 - HYPOTHETICAL HEAT DOMAIN-CONTAINING	yes|up
Glyma.17G236400.Wm82.a4.v1	(1 of 3) PTHR31807:SF8 - QWRF MOTIF-CONTAINING PROTEIN 9	yes|down
Glyma.05G232000.Wm82.a4.v1	(1 of 560) PF08263 - Leucine rich repeat N-terminal domain (LRRNT_2)	yes|up
Glyma.02G012600.Wm82.a4.v1	(1 of 81) PF00139 - Legume lectin domain (Lectin_legB)	yes|up
Glyma.14G023100.Wm82.a4.v1	(1 of 28) PF04520 - Senescence regulator (Senescence_reg)	yes|down
Glyma.13G234700.Wm82.a4.v1	(1 of 4) PTHR31079:SF5 - NAC DOMAIN CONTAINING PROTEIN 10	yes|down
Glyma.03G146400.Wm82.a4.v1	(1 of 2227) 2.7.11.1 - Non-specific serine/threonine protein kinase / Threonine-specific protein kinase	yes|up
Glyma.19G205600.Wm82.a4.v1		yes|down
Glyma.02G212400.Wm82.a4.v1	(1 of 5) PTHR10177:SF213 - CYCLIN-D4-1-RELATED	yes|down
Glyma.01G209500.Wm82.a4.v1	(1 of 4) PTHR31321//PTHR31321:SF19 - FAMILY NOT NAMED // PECTINESTERASE 68-RELATED	yes|up
Glyma.12G070400.Wm82.a4.v1	(1 of 1) PTHR12298:SF4 - PROGRAMMED CELL DEATH PROTEIN 2	yes|up
Glyma.13G093332.Wm82.a4.v1	(1 of 5) PTHR18966//PTHR18966:SF204 - IONOTROPIC GLUTAMATE RECEPTOR // GLUTAMATE RECEPTOR 2.5-RELATED	yes|down
Glyma.18G031400.Wm82.a4.v1	(1 of 81) PF00139 - Legume lectin domain (Lectin_legB)	yes|up
Glyma.08G090400.Wm82.a4.v1	(1 of 63) PF07719 - Tetratricopeptide repeat (TPR_2)	yes|down
Glyma.03G149800.Wm82.a4.v1	(1 of 4) PTHR16019//PTHR16019:SF7 - SYNAPSE-ASSOCIATED PROTEIN // BSD DOMAIN-CONTAINING PROTEIN	yes|up
Glyma.09G037100.Wm82.a4.v1	(1 of 122) 3.2.1.39 - Glucan endo-1,3-beta-D-glucosidase / Laminarinase	yes|down
Glyma.20G033500.Wm82.a4.v1	(1 of 3) PTHR31388//PTHR31388:SF47 - FAMILY NOT NAMED // PEROXIDASE 20	yes|down
Glyma.17G001302.Wm82.a4.v1	(1 of 1) PTHR10668//PTHR10668:SF67 - PHYTOENE DEHYDROGENASE // SUBFAMILY NOT NAMED	yes|up
Glyma.15G065900.Wm82.a4.v1	(1 of 8) PTHR31717:SF7 - B-BOX DOMAIN PROTEIN 26-RELATED	yes|down
Glyma.09G235500.Wm82.a4.v1		yes|down
Glyma.06G301500.Wm82.a4.v1	(1 of 5) PTHR31352//PTHR31352:SF5 - FAMILY NOT NAMED // BETA-AMYLASE 5-RELATED	yes|up
Glyma.13G279100.Wm82.a4.v1	(1 of 2) PTHR13780:SF39 - CBS DOMAIN-CONTAINING PROTEIN-RELATED	yes|down
Glyma.07G030500.Wm82.a4.v1	(1 of 6) PTHR26312:SF75 - F18B13.21 PROTEIN-RELATED	yes|up
Glyma.06G167500.Wm82.a4.v1	(1 of 235) PF02519 - Auxin responsive protein (Auxin_inducible)	yes|down
Glyma.04G065800.Wm82.a4.v1	(1 of 10) K00759 - adenine phosphoribosyltransferase (APRT, apt)	yes|up
Glyma.13G133100.Wm82.a4.v1	(1 of 12) PTHR26374//PTHR26374:SF198 - FAMILY NOT NAMED // ZINC FINGER PROTEIN ZAT11	yes|down
Glyma.04G069800.Wm82.a4.v1	(1 of 2) PTHR19241//PTHR19241:SF281 - ATP-BINDING CASSETTE TRANSPORTER // SUBFAMILY NOT NAMED	yes|up
Glyma.04G034400.Wm82.a4.v1	(1 of 4) PTHR11157:SF11 - F25A4.4	yes|down
Glyma.07G173000.Wm82.a4.v1	(1 of 1) PF00069//PF00954 - Protein kinase domain (Pkinase) // S-locus glycoprotein domain (S_locus_glycop)	yes|down
Glyma.03G069100.Wm82.a4.v1	(1 of 2) PTHR12112//PTHR12112:SF15 - BNIP - RELATED // SUBFAMILY NOT NAMED	yes|down
Glyma.08G180900.Wm82.a4.v1	(1 of 4) K15920 - beta-D-xylosidase 4 (XYL4)	yes|up
Glyma.03G073776.Wm82.a4.v1	(1 of 10) PTHR11709:SF9 - LACCASE-7-RELATED	yes|down
Glyma.14G198900.Wm82.a4.v1	(1 of 4) PTHR11709:SF68 - LACCASE-13-RELATED	yes|down
Glyma.07G069700.Wm82.a4.v1	(1 of 2) PTHR15486:SF27 - GLYCEROL-3-PHOSPHATE 2-O-ACYLTRANSFERASE 4-RELATED	yes|down
Glyma.02G063900.Wm82.a4.v1	(1 of 6) PTHR31942//PTHR31942:SF29 - FAMILY NOT NAMED // MLO-LIKE PROTEIN 12-RELATED	yes|down
Glyma.13G095100.Wm82.a4.v1	(1 of 9) PTHR31062//PTHR31062:SF32 - FAMILY NOT NAMED // XYLOGLUCAN ENDOTRANSGLUCOSYLASE/HYDROLASE PROTEIN 25-RELATED	yes|up
Glyma.15G019800.Wm82.a4.v1	(1 of 6) PTHR27001//PTHR27001:SF102 - FAMILY NOT NAMED // LYSM DOMAIN RECEPTOR-LIKE KINASE 3	yes|up
Glyma.07G030000.Wm82.a4.v1	(1 of 1) K00507 - stearoyl-CoA desaturase (delta-9 desaturase) (SCD, desC)	yes|down
Glyma.18G277300.Wm82.a4.v1	(1 of 5) 1.1.1.44 - Phosphogluconate dehydrogenase (NADP(+)-dependent, decarboxylating) / Phosphogluconic acid dehydrogenase	yes|down
Glyma.12G048500.Wm82.a4.v1	(1 of 124) PF02362 - B3 DNA binding domain (B3)	yes|up
Glyma.02G128800.Wm82.a4.v1	(1 of 4) PF06880 - Protein of unknown function (DUF1262) (DUF1262)	yes|down
Glyma.02G172200.Wm82.a4.v1	(1 of 3) PTHR27007:SF56 - L-TYPE LECTIN-DOMAIN CONTAINING RECEPTOR KINASE S.5-RELATED	yes|down
Glyma.07G139800.Wm82.a4.v1	(1 of 11) PTHR11260//PTHR11260:SF314 - GLUTATHIONE S-TRANSFERASE, GST, SUPERFAMILY, GST DOMAIN CONTAINING // SUBFAMILY NOT NAMED	yes|down
Glyma.20G022500.Wm82.a4.v1	(1 of 2) PTHR11040:SF48 - ZINC TRANSPORTER 10-RELATED	yes|up
Glyma.08G326000.Wm82.a4.v1	(1 of 4) PTHR24009//PTHR24009:SF4 - FAMILY NOT NAMED // ZINC FINGER CCCH DOMAIN-CONTAINING PROTEIN 18	yes|down
Glyma.15G129200.Wm82.a4.v1	(1 of 13) PTHR31388//PTHR31388:SF22 - FAMILY NOT NAMED // PEROXIDASE 22-RELATED	yes|down
Glyma.09G145700.Wm82.a4.v1	(1 of 4) PTHR31960//PTHR31960:SF5 - FAMILY NOT NAMED // F-BOX PROTEIN PP2-A14	yes|up
Glyma.11G166546.Wm82.a4.v1	(1 of 5) PTHR31692//PTHR31692:SF3 - FAMILY NOT NAMED // BETA EXPANSIN 6-RELATED	yes|up
Glyma.14G176300.Wm82.a4.v1	(1 of 7) PTHR31279//PTHR31279:SF3 - FAMILY NOT NAMED // (PHI-1) PROTEIN, PUTATIVE-RELATED	yes|up
Glyma.16G043300.Wm82.a4.v1	(1 of 6) K14641 - apyrase (APY1_2)	yes|up
Glyma.09G048400.Wm82.a4.v1	(1 of 3) PTHR31235:SF8 - PEROXIDASE 7	yes|up
Glyma.18G040700.Wm82.a4.v1	(1 of 3) PTHR10641:SF498 - MYB TRANSCRIPTION FACTOR	yes|down
Glyma.01G044800.Wm82.a4.v1	(1 of 6) PTHR12565//PTHR12565:SF148 - STEROL REGULATORY ELEMENT-BINDING PROTEIN // PROTEIN BANQUO 3	yes|up
Glyma.17G030200.Wm82.a4.v1	(1 of 37) PF00407 - Pathogenesis-related protein Bet v I family (Bet_v_1)	yes|down
Glyma.06G111300.Wm82.a4.v1	(1 of 4) PTHR31985:SF37 - ETHYLENE-RESPONSIVE TRANSCRIPTION FACTOR ERF014	yes|up
Glyma.13G036200.Wm82.a4.v1	(1 of 2) PTHR10209//PTHR10209:SF166 - OXIDOREDUCTASE, 2OG-FE II OXYGENASE FAMILY PROTEIN // SUBFAMILY NOT NAMED	yes|down
Glyma.12G227100.Wm82.a4.v1	(1 of 2) PTHR33785//PTHR33785:SF1 - FAMILY NOT NAMED // GENOMIC DNA, CHROMOSOME 3, BAC CLONE:F4B12	yes|up
Glyma.11G087300.Wm82.a4.v1	(1 of 3) K07088 - uncharacterized protein (K07088)	yes|down
Glyma.07G065700.Wm82.a4.v1	(1 of 4) PTHR11751:SF284 - 1-AMINOCYCLOPROPANE-1-CARBOXYLATE SYNTHASE-LIKE PROTEIN 1	yes|down
Glyma.03G149200.Wm82.a4.v1	(1 of 3) PTHR23500//PTHR23500:SF112 - FAMILY NOT NAMED // SUGAR TRANSPORTER ERD6-LIKE 7	yes|up
Glyma.03G048600.Wm82.a4.v1	(1 of 49) PTHR11017//PTHR11017:SF163 - LEUCINE-RICH REPEAT-CONTAINING PROTEIN // SUBFAMILY NOT NAMED	yes|up
Glyma.13G115300.Wm82.a4.v1	(1 of 5) PTHR31707//PTHR31707:SF39 - FAMILY NOT NAMED // PECTINESTERASE/PECTINESTERASE INHIBITOR 12-RELATED	yes|up
Glyma.02G151700.Wm82.a4.v1	(1 of 154) K00430 - peroxidase (E1.11.1.7)	yes|up
Glyma.02G072400.Wm82.a4.v1	(1 of 2) PTHR34114//PTHR34114:SF2 - FAMILY NOT NAMED // ARABINOGALACTAN PEPTIDE 12-RELATED	yes|up
Glyma.02G135500.Wm82.a4.v1	(1 of 1) KOG0198//KOG0580//KOG0583 - MEKK and related serine/threonine protein kinases // Serine/threonine protein kinase // Serine/threonine protein kinase	yes|up
Glyma.18G293500.Wm82.a4.v1		yes|down
Glyma.06G148100.Wm82.a4.v1	(1 of 4) PTHR33743:SF3 - ROOT MERISTEM GROWTH FACTOR 9	yes|down
Glyma.10G007000.Wm82.a4.v1	(1 of 16) K14516 - ethylene-responsive transcription factor 1 (ERF1)	yes|down
Glyma.12G138900.Wm82.a4.v1		yes|up
Glyma.16G103900.Wm82.a4.v1	(1 of 3) 1.23.1.1//1.23.1.4 - (+)-pinoresinol reductase / Pinoresinol/lariciresinol reductase // (-)-lariciresinol reductase / Pinoresinol/lariciresinol reductase	yes|down
Glyma.03G176300.Wm82.a4.v1	(1 of 6) PTHR11260//PTHR11260:SF222 - GLUTATHIONE S-TRANSFERASE, GST, SUPERFAMILY, GST DOMAIN CONTAINING // SUBFAMILY NOT NAMED	yes|down
Glyma.20G241500.Wm82.a4.v1	(1 of 4) K01859 - chalcone isomerase (E5.5.1.6)	yes|down
Glyma.01G105400.Wm82.a4.v1		yes|down
Glyma.04G031000.Wm82.a4.v1		yes|up
Glyma.08G042000.Wm82.a4.v1	(1 of 6) PTHR12565:SF94 - TRANSCRIPTION FACTOR BEE 3	yes|up
Glyma.10G145900.Wm82.a4.v1	(1 of 39) PF04398 - Protein of unknown function, DUF538 (DUF538)	yes|down
Glyma.08G182200.Wm82.a4.v1	(1 of 3) PTHR11937//PTHR11937:SF247 - ACTIN // SUBFAMILY NOT NAMED	yes|down
Glyma.16G212600.Wm82.a4.v1	(1 of 36) PF02893 - GRAM domain (GRAM)	yes|down
Glyma.17G019600.Wm82.a4.v1	(1 of 7) PTHR11926//PTHR11926:SF152 - GLUCOSYL/GLUCURONOSYL TRANSFERASES // UDP-GLUCOSYL TRANSFERASE 73B2-RELATED	yes|down
Glyma.08G162700.Wm82.a4.v1	(1 of 154) K00430 - peroxidase (E1.11.1.7)	yes|up
Glyma.19G139950.Wm82.a4.v1	(1 of 36) PTHR23155//PTHR23155:SF563 - LEUCINE-RICH REPEAT-CONTAINING PROTEIN // SUBFAMILY NOT NAMED	yes|up
Glyma.11G060200.Wm82.a4.v1	(1 of 7) PTHR24298//PTHR24298:SF172 - FAMILY NOT NAMED // CYTOCHROME P450 82C2-RELATED	yes|down
Glyma.07G069500.Wm82.a4.v1	(1 of 2) PTHR24296//PTHR24296:SF9 - FAMILY NOT NAMED // CYTOCHROME P450 86A2-RELATED	yes|down
Glyma.08G093600.Wm82.a4.v1	(1 of 12) PTHR10161 - TARTRATE-RESISTANT ACID PHOSPHATASE TYPE 5	yes|down
Glyma.04G003200.Wm82.a4.v1	(1 of 3) PTHR19139//PTHR19139:SF152 - AQUAPORIN TRANSPORTER // AQUAPORIN PIP2-7	yes|up
Glyma.04G079300.Wm82.a4.v1	(1 of 6) PTHR33168//PTHR33168:SF12 - FAMILY NOT NAMED // EXPRESSED PROTEIN	yes|down
Glyma.13G042800.Wm82.a4.v1	(1 of 2) K02548 - 1,4-dihydroxy-2-naphthoate octaprenyltransferase (menA)	yes|up
Glyma.08G096500.Wm82.a4.v1	(1 of 7) PTHR33077:SF17 - PROTEIN TIFY 5A-RELATED	yes|down
Glyma.19G236900.Wm82.a4.v1	(1 of 4) PTHR11969//PTHR11969:SF26 - MAX DIMERIZATION, MAD // TRANSCRIPTION FACTOR BHLH99	yes|up
Glyma.13G225000.Wm82.a4.v1	(1 of 2) K06215 - pyridoxal 5'-phosphate synthase pdxS subunit (pdxS, pdx1)	yes|down
Glyma.19G067600.Wm82.a4.v1		yes|down
Glyma.02G236300.Wm82.a4.v1		yes|up
Glyma.07G073900.Wm82.a4.v1	(1 of 11) K15095 - (+)-neomenthol dehydrogenase (E1.1.1.208)	yes|down
Glyma.01G217700.Wm82.a4.v1	(1 of 56) PF00314 - Thaumatin family (Thaumatin)	yes|down
Glyma.06G325533.Wm82.a4.v1	(1 of 29) PTHR12549 - JMJC DOMAIN-CONTAINING HISTONE DEMETHYLATION PROTEIN	yes|down
Glyma.11G251000.Wm82.a4.v1	(1 of 12) 2.1.1.112 - Glucuronoxylan 4-O-methyltransferase	yes|down
Glyma.12G054200.Wm82.a4.v1	(1 of 38) K01188 - beta-glucosidase (E3.2.1.21)	yes|down
Glyma.10G148000.Wm82.a4.v1	(1 of 331) PF01535//PF13041 - PPR repeat (PPR) // PPR repeat family (PPR_2)	yes|down
Glyma.18G220600.Wm82.a4.v1	(1 of 11) 1.1.1.348 - Vestitone reductase	yes|down
Glyma.17G237100.Wm82.a4.v1	(1 of 3) PTHR23201//PTHR23201:SF4 - EXTENSIN, PROLINE-RICH PROTEIN // SUBFAMILY NOT NAMED	yes|up
Glyma.11G042200.Wm82.a4.v1	(1 of 2) PTHR11715:SF1 - GLYCINE CLEAVAGE SYSTEM H PROTEIN 3, MITOCHONDRIAL	yes|up
Glyma.01G090700.Wm82.a4.v1	(1 of 18) PF04759 - Protein of unknown function, DUF617 (DUF617)	yes|down
Glyma.07G003800.Wm82.a4.v1	(1 of 11) 2.4.1.168//2.4.2.39 - Xyloglucan 4-glucosyltransferase // Xyloglucan 6-xylosyltransferase / Xyloglucan 6-alpha-D-xylosyltransferase	yes|up
Glyma.07G023700.Wm82.a4.v1	(1 of 2) PTHR10366//PTHR10366:SF404 - NAD DEPENDENT EPIMERASE/DEHYDRATASE // SUBFAMILY NOT NAMED	yes|down
Glyma.02G184700.Wm82.a4.v1	(1 of 3) PTHR34960:SF1 - EMB|CAB68146.1	yes|up
Glyma.02G299100.Wm82.a4.v1	(1 of 4) PTHR23416//PTHR23416:SF56 - SIALIC ACID SYNTHASE-RELATED // SERINE ACETYLTRANSFERASE 1, CHLOROPLASTIC-RELATED	yes|down
Glyma.06G099800.Wm82.a4.v1	(1 of 17) K10664 - E3 ubiquitin-protein ligase ATL6/9/15/31/42/55 [EC:6.3.2.19] (ATL6S)	yes|down
Glyma.15G155200.Wm82.a4.v1		yes|up
Glyma.05G109200.Wm82.a4.v1	(1 of 3) PTHR10641//PTHR10641:SF565 - MYB-LIKE DNA-BINDING PROTEIN MYB // SUBFAMILY NOT NAMED	yes|down
Glyma.08G358700.Wm82.a4.v1	(1 of 3) PTHR14221//PTHR14221:SF7 - WD REPEAT DOMAIN 44 // WD-40 REPEAT PROTEIN-RELATED	yes|up
Glyma.03G130600.Wm82.a4.v1	(1 of 3) PTHR13935:SF41 - ACHAETE-SCUTE HOMOLOG 3	yes|up
Glyma.20G210100.Wm82.a4.v1	(1 of 12) PTHR13683//PTHR13683:SF268 - ASPARTYL PROTEASES // EUKARYOTIC ASPARTYL PROTEASE FAMILY PROTEIN	yes|down
Glyma.05G192200.Wm82.a4.v1		yes|up
Glyma.16G069500.Wm82.a4.v1	(1 of 12) PTHR31087:SF11 - PROTEIN LURP-ONE-RELATED 1-RELATED	yes|down
Glyma.06G157400.Wm82.a4.v1	(1 of 4) PTHR31719//PTHR31719:SF3 - FAMILY NOT NAMED // GRAB1-LIKE PROTEIN	yes|down
Glyma.07G008300.Wm82.a4.v1	(1 of 6) PTHR31250:SF13 - CALMODULIN-BINDING PROTEIN	yes|down
Glyma.15G077500.Wm82.a4.v1		yes|down
Glyma.20G235400.Wm82.a4.v1	(1 of 2) K14810 - ATP-dependent RNA helicase DDX56/DBP9 [EC:3.6.4.13] (DDX56, DBP9)	yes|up
Glyma.11G124700.Wm82.a4.v1		yes|down
Glyma.10G237100.Wm82.a4.v1		yes|down
Glyma.19G187500.Wm82.a4.v1	(1 of 12) K13496 - UDP-glucosyl transferase 73C [EC:2.4.1.-] Glc - brassinosteroid (UGT73C)	yes|down
Glyma.05G099300.Wm82.a4.v1		yes|down
Glyma.06G089300.Wm82.a4.v1		yes|up
Glyma.06G307700.Wm82.a4.v1	(1 of 176) PF03106 - WRKY DNA -binding domain (WRKY)	yes|down
Glyma.01G037200.Wm82.a4.v1	(1 of 4) 3.4.24.23 - Matrilysin / Uterine metalloendopeptidase	yes|down
Glyma.11G176000.Wm82.a4.v1	(1 of 2) PF11493 - Thylakoid soluble phosphoprotein TSP9 (TSP9)	yes|down
Glyma.12G179700.Wm82.a4.v1	(1 of 1) PTHR11010:SF47 - PROLYLCARBOXYPEPTIDASE-LIKE PROTEIN-RELATED	yes|up
Glyma.08G109500.Wm82.a4.v1	(1 of 20) 2.3.1.74 - Naringenin-chalcone synthase / Flavonone synthase	yes|down
Glyma.07G008100.Wm82.a4.v1	(1 of 4) PTHR33109:SF14 - EPIDERMAL PATTERNING FACTOR-LIKE PROTEIN 3	yes|down
Glyma.07G139700.Wm82.a4.v1	(1 of 11) PTHR11260//PTHR11260:SF314 - GLUTATHIONE S-TRANSFERASE, GST, SUPERFAMILY, GST DOMAIN CONTAINING // SUBFAMILY NOT NAMED	yes|down
Glyma.13G087200.Wm82.a4.v1	(1 of 5) K17470 - sulfate transporter 1, high-affinity (SULTR1)	yes|up
Glyma.08G134500.Wm82.a4.v1	(1 of 4) PTHR10992//PTHR10992:SF792 - ALPHA/BETA HYDROLASE FOLD-CONTAINING PROTEIN // SUBFAMILY NOT NAMED	yes|down
Glyma.07G243600.Wm82.a4.v1	(1 of 37) PF00407 - Pathogenesis-related protein Bet v I family (Bet_v_1)	yes|up
Glyma.18G202400.Wm82.a4.v1	(1 of 4) PTHR10032//PTHR10032:SF215 - ZINC FINGER PROTEIN WITH KRAB AND SCAN DOMAINS // TRIHELIX TRANSCRIPTION FACTOR GT-3A-RELATED	yes|down
Glyma.12G011400.Wm82.a4.v1	(1 of 5) PTHR13878:SF53 - CYTOKININ DEHYDROGENASE 6	yes|down
Glyma.04G035000.Wm82.a4.v1	(1 of 3) 4.2.1.92 - Hydroperoxide dehydratase / Hydroperoxide isomerase	yes|down
Glyma.15G264200.Wm82.a4.v1	(1 of 8) PTHR22835//PTHR22835:SF262 - ZINC FINGER FYVE DOMAIN CONTAINING PROTEIN // GDSL ESTERASE/LIPASE 5-RELATED	yes|down
Glyma.03G038300.Wm82.a4.v1	(1 of 154) K00430 - peroxidase (E1.11.1.7)	yes|down
Glyma.01G180500.Wm82.a4.v1	(1 of 80) PF14009 - Domain of unknown function (DUF4228) (DUF4228)	yes|up
Glyma.05G095400.Wm82.a4.v1	(1 of 5) PTHR11431//PTHR11431:SF44 - FERRITIN // SUBFAMILY NOT NAMED	yes|down
Glyma.06G133800.Wm82.a4.v1	(1 of 4) PTHR24326//PTHR24326:SF122 - FAMILY NOT NAMED // HOMEOBOX-LEUCINE ZIPPER PROTEIN ATHB-12-RELATED	yes|down
Glyma.15G201700.Wm82.a4.v1		yes|up
Glyma.04G208300.Wm82.a4.v1	(1 of 4) PTHR31719//PTHR31719:SF3 - FAMILY NOT NAMED // GRAB1-LIKE PROTEIN	yes|down
Glyma.11G163200.Wm82.a4.v1	(1 of 10) PF07107 - Wound-induced protein WI12 (WI12)	yes|down
Glyma.10G292200.Wm82.a4.v1	(1 of 4) K01859 - chalcone isomerase (E5.5.1.6)	yes|down
Glyma.13G086800.Wm82.a4.v1		yes|down
Glyma.17G238200.Wm82.a4.v1	(1 of 5) 3.5.1.1 - Asparaginase / L-asparagine amidohydrolase	yes|down
Glyma.18G107200.Wm82.a4.v1	(1 of 8) PF04450 - Peptidase of plants and bacteria (BSP)	yes|up
Glyma.05G095800.Wm82.a4.v1		yes|down
Glyma.07G190100.Wm82.a4.v1		yes|down
Glyma.16G188800.Wm82.a4.v1	(1 of 17) PTHR33044//PTHR33044:SF21 - FAMILY NOT NAMED // PROTEIN YLS3	yes|down
Glyma.07G243500.Wm82.a4.v1	(1 of 37) PF00407 - Pathogenesis-related protein Bet v I family (Bet_v_1)	yes|down
Glyma.07G164600.Wm82.a4.v1	(1 of 21) K13947 - auxin efflux carrier family (PIN)	yes|up
Glyma.01G095800.Wm82.a4.v1		yes|up
Glyma.10G150400.Wm82.a4.v1	(1 of 11) PTHR32278:SF2 - F-BOX PROTEIN PP2-B13-RELATED	yes|down
Glyma.10G047100.Wm82.a4.v1	(1 of 2) K02069 - putative ABC transport system permease protein (ABC.X2.P)	yes|up
Glyma.02G217600.Wm82.a4.v1	(1 of 7) PTHR23029//PTHR23029:SF40 - PHOSPHOGLYCERATE MUTASE // PHOSPHOGLYCERATE MUTASE-LIKE PROTEIN	yes|down
Glyma.18G285800.Wm82.a4.v1	(1 of 5) 2.3.1.170 - 6'-deoxychalcone synthase	yes|down
Glyma.13G089500.Wm82.a4.v1	(1 of 1) PTHR10992//PTHR10992:SF837 - ALPHA/BETA HYDROLASE FOLD-CONTAINING PROTEIN // ALPHA/BETA-HYDROLASES SUPERFAMILY PROTEIN	yes|up
Glyma.11G193300.Wm82.a4.v1	(1 of 4) PF07557 - Shugoshin C terminus (Shugoshin_C)	yes|up
Glyma.06G070900.Wm82.a4.v1	(1 of 14) PF04862 - Protein of unknown function (DUF642) (DUF642)	yes|up
Glyma.18G093333.Wm82.a4.v1	(1 of 39) PTHR23155//PTHR23155:SF592 - LEUCINE-RICH REPEAT-CONTAINING PROTEIN // SUBFAMILY NOT NAMED	yes|down
Glyma.19G224600.Wm82.a4.v1	(1 of 4) PTHR10641//PTHR10641:SF618 - MYB-LIKE DNA-BINDING PROTEIN MYB // MYB DOMAIN PROTEIN 55	yes|up
Glyma.12G054100.Wm82.a4.v1	(1 of 38) K01188 - beta-glucosidase (E3.2.1.21)	yes|down
Glyma.10G043800.Wm82.a4.v1		yes|down
Glyma.07G140100.Wm82.a4.v1	(1 of 11) PTHR11260//PTHR11260:SF314 - GLUTATHIONE S-TRANSFERASE, GST, SUPERFAMILY, GST DOMAIN CONTAINING // SUBFAMILY NOT NAMED	yes|down
Glyma.10G028900.Wm82.a4.v1	(1 of 4) PTHR11814//PTHR11814:SF60 - SULFATE TRANSPORTER // SULFATE TRANSPORTER 3.1-RELATED	yes|down
Glyma.20G002700.Wm82.a4.v1	(1 of 3) K15402 - fatty acid omega-hydroxylase (CYP86B1)	yes|down
Glyma.10G063700.Wm82.a4.v1	(1 of 1) PTHR24012//PTHR24012:SF455//PTHR24012:SF491 - FAMILY NOT NAMED // POLYADENYLATE-BINDING PROTEIN 7 // FOUND IN NEURONS, ISOFORM A-RELATED	yes|up
Glyma.07G151300.Wm82.a4.v1	(1 of 5) 1.14.99.33 - Delta(12)-fatty acid dehydrogenase / Linoleate Delta-12-fatty acid acetylenase (desaturase)	yes|down
Glyma.08G110460.Wm82.a4.v1	(1 of 20) 2.3.1.74 - Naringenin-chalcone synthase / Flavonone synthase	yes|down
Glyma.08G257300.Wm82.a4.v1	(1 of 349) PF00847 - AP2 domain (AP2)	yes|up
Glyma.06G003100.Wm82.a4.v1	(1 of 5) PF05278 - Arabidopsis phospholipase-like protein (PEARLI 4) (PEARLI-4)	yes|down
Glyma.03G042700.Wm82.a4.v1	(1 of 8) K13424 - WRKY transcription factor 33 (WRKY33)	yes|down
Glyma.13G251700.Wm82.a4.v1	(1 of 10) K13449 - pathogenesis-related protein 1 (PR1)	yes|down
Glyma.18G028400.Wm82.a4.v1	(1 of 2) PTHR21649//PTHR21649:SF32 - CHLOROPHYLL A/B BINDING PROTEIN // CHLOROPHYLL A-B BINDING PROTEIN CP29.3, CHLOROPLASTIC	yes|up
Glyma.19G076600.Wm82.a4.v1		yes|down
Glyma.09G234251.Wm82.a4.v1	(1 of 4) PTHR24351//PTHR24351:SF73 - RIBOSOMAL PROTEIN S6 KINASE // SUBFAMILY NOT NAMED	yes|down
Glyma.10G290200.Wm82.a4.v1	(1 of 86) PF13912 - C2H2-type zinc finger (zf-C2H2_6)	yes|down
Glyma.12G137700.Wm82.a4.v1	(1 of 111) PF03514 - GRAS domain family (GRAS)	yes|down
Glyma.19G185900.Wm82.a4.v1	(1 of 6) PTHR18952//PTHR18952:SF100 - CARBONIC ANHYDRASE // ALPHA CARBONIC ANHYDRASE 5	yes|down
Glyma.08G345500.Wm82.a4.v1	(1 of 3) PTHR24351//PTHR24351:SF69 - RIBOSOMAL PROTEIN S6 KINASE // AGC (CAMP-DEPENDENT, CGMP-DEPENDENT AND PROTEIN KINASE C) KINASE FAMILY PROTEIN-RELATED	yes|down
Glyma.13G291900.Wm82.a4.v1		yes|up
Glyma.18G158400.Wm82.a4.v1	(1 of 108) 3.6.3.44 - Xenobiotic-transporting ATPase / Steroid-transporting ATPase	yes|down
Glyma.17G158800.Wm82.a4.v1	(1 of 6) PTHR27001//PTHR27001:SF52 - FAMILY NOT NAMED // PROTEIN KINASE FAMILY PROTEIN-RELATED	yes|up
Glyma.05G023500.Wm82.a4.v1	(1 of 6) PTHR33349:SF1 - CALMODULIN-BINDING PROTEIN-LIKE PROTEIN	yes|down
Glyma.08G225800.Wm82.a4.v1	(1 of 3) K15813 - beta-amyrin synthase (LUP4)	yes|down
Glyma.19G263300.Wm82.a4.v1	(1 of 5) PTHR11771//PTHR11771:SF38 - LIPOXYGENASE // LIPOXYGENASE 3, CHLOROPLASTIC-RELATED	yes|down
Glyma.18G241000.Wm82.a4.v1	(1 of 2) PTHR31752//PTHR31752:SF2 - FAMILY NOT NAMED // AUXIN EFFLUX CARRIER COMPONENT 8-RELATED	yes|up
Glyma.15G134300.Wm82.a4.v1	(1 of 9) PTHR32448//PTHR32448:SF25 - FAMILY NOT NAMED // FAD-BINDING BERBERINE FAMILY PROTEIN-RELATED	yes|down
Glyma.08G177300.Wm82.a4.v1	(1 of 6) 4.1.99.12 - 3,4-dihydroxy-2-butanone-4-phosphate synthase / L-3,4-dihydroxybutan-2-one-4-phosphate synthase	yes|down
Glyma.04G174400.Wm82.a4.v1	(1 of 4) PF06549 - Protein of unknown function (DUF1118) (DUF1118)	yes|up
Glyma.06G119800.Wm82.a4.v1		yes|down
Glyma.14G208000.Wm82.a4.v1	(1 of 4) PTHR31852//PTHR31852:SF1 - FAMILY NOT NAMED // LATE EMBRYOGENESIS ABUNDANT (LEA) HYDROXYPROLINE-RICH GLYCOPROTEIN-RELATED	yes|down
Glyma.15G155700.Wm82.a4.v1	(1 of 3) PTHR31235:SF8 - PEROXIDASE 7	yes|up
Glyma.06G262000.Wm82.a4.v1	(1 of 57) PF00954//PF01453//PF07714//PF08276 - S-locus glycoprotein domain (S_locus_glycop) // D-mannose binding lectin (B_lectin) // Protein tyrosine kinase (Pkinase_Tyr) // PAN-like domain (PAN_2)	yes|down
Glyma.11G234900.Wm82.a4.v1	(1 of 24) K10523 - speckle-type POZ protein (SPOP)	yes|up
Glyma.02G284800.Wm82.a4.v1	(1 of 6) PTHR13683//PTHR13683:SF250 - ASPARTYL PROTEASES // ASPARTYL PROTEASE-LIKE PROTEIN	yes|down
Glyma.02G227700.Wm82.a4.v1	(1 of 12) K17871 - NADH:ubiquinone reductase (non-electrogenic) (ndh1)	yes|down
Glyma.09G269600.Wm82.a4.v1	(1 of 2) K13265 - vestitone reductase (VR)	yes|down
Glyma.03G085951.Wm82.a4.v1	(1 of 3) PTHR32227:SF65 - O-GLYCOSYL HYDROLASES FAMILY 17 PROTEIN	yes|up
Glyma.20G217100.Wm82.a4.v1	(1 of 85) PF02298 - Plastocyanin-like domain (Cu_bind_like)	yes|up
Glyma.03G201200.Wm82.a4.v1	(1 of 16) PTHR31415:SF4 - HARPIN-INDUCED PROTEIN-LIKE-RELATED	yes|down
Glyma.03G041300.Wm82.a4.v1	(1 of 10) PF07107 - Wound-induced protein WI12 (WI12)	yes|up
Glyma.05G161900.Wm82.a4.v1	(1 of 36) PTHR32077//PTHR32077:SF7 - FAMILY NOT NAMED // FASCICLIN-LIKE ARABINOGALACTAN PROTEIN 11	yes|down
Glyma.04G247600.Wm82.a4.v1	(1 of 2) PTHR11014//PTHR11014:SF62 - PEPTIDASE M20 FAMILY MEMBER // IAA-AMINO ACID HYDROLASE ILR1-LIKE 6	yes|down
Glyma.08G065800.Wm82.a4.v1	(1 of 25) PTHR27007//PTHR27007:SF24 - FAMILY NOT NAMED // L-TYPE LECTIN-DOMAIN CONTAINING RECEPTOR KINASE IX.1-RELATED	yes|down
Glyma.17G217200.Wm82.a4.v1	(1 of 17) 2.3.1.188 - Omega-hydroxypalmitate O-feruloyl transferase / O-hydroxycinnamoyltransferase	yes|up
Glyma.02G054900.Wm82.a4.v1		yes|down
Glyma.13G106533.Wm82.a4.v1	(1 of 7) PF00069//PF04564 - Protein kinase domain (Pkinase) // U-box domain (U-box)	yes|up
Glyma.07G236100.Wm82.a4.v1	(1 of 4) PTHR10209//PTHR10209:SF160 - OXIDOREDUCTASE, 2OG-FE II OXYGENASE FAMILY PROTEIN // GIBBERELLIN 2-BETA-DIOXYGENASE 4	yes|down
Glyma.04G056900.Wm82.a4.v1	(1 of 2227) 2.7.11.1 - Non-specific serine/threonine protein kinase / Threonine-specific protein kinase	yes|down
Glyma.18G228700.Wm82.a4.v1	(1 of 6) KOG2325 - Predicted transporter/transmembrane protein	yes|up
Glyma.10G021700.Wm82.a4.v1	(1 of 2) PTHR35725:SF1 - CLASSICAL ARABINOGALACTAN PROTEIN 26	yes|up
Glyma.03G073778.Wm82.a4.v1	(1 of 10) PTHR11709:SF9 - LACCASE-7-RELATED	yes|down
Glyma.07G154300.Wm82.a4.v1	(1 of 111) PF03514 - GRAS domain family (GRAS)	yes|up
Glyma.09G189500.Wm82.a4.v1	(1 of 9) K12355 - coniferyl-aldehyde dehydrogenase (REF1)	yes|down
Glyma.10G246800.Wm82.a4.v1	(1 of 3) PTHR33044//PTHR33044:SF13 - FAMILY NOT NAMED // BIFUNCTIONAL INHIBITOR/LIPID-TRANSFER PROTEIN/SEED STORAGE 2S ALBUMIN-LIKE PROTEIN-RELATED	yes|down
Glyma.08G118700.Wm82.a4.v1	(1 of 8) PTHR11260//PTHR11260:SF233 - GLUTATHIONE S-TRANSFERASE, GST, SUPERFAMILY, GST DOMAIN CONTAINING // SUBFAMILY NOT NAMED	yes|down
Glyma.17G012300.Wm82.a4.v1	(1 of 2) PTHR11709//PTHR11709:SF11 - MULTI-COPPER OXIDASE // SUBFAMILY NOT NAMED	yes|up
Glyma.07G087400.Wm82.a4.v1	(1 of 9) K12355 - coniferyl-aldehyde dehydrogenase (REF1)	yes|down
Glyma.08G017900.Wm82.a4.v1	(1 of 2) PTHR22814//PTHR22814:SF127 - COPPER TRANSPORT PROTEIN ATOX1-RELATED // SUBFAMILY NOT NAMED	yes|up
Glyma.10G066400.Wm82.a4.v1	(1 of 4) PTHR33285//PTHR33285:SF2 - FAMILY NOT NAMED // PHYTOSULFOKINES 6-RELATED	yes|up
Glyma.19G008100.Wm82.a4.v1	(1 of 13) PTHR22835//PTHR22835:SF239 - ZINC FINGER FYVE DOMAIN CONTAINING PROTEIN // SUBFAMILY NOT NAMED	yes|up
Glyma.20G090700.Wm82.a4.v1	(1 of 4) PTHR10641//PTHR10641:SF618 - MYB-LIKE DNA-BINDING PROTEIN MYB // MYB DOMAIN PROTEIN 55	yes|up
Glyma.14G201800.Wm82.a4.v1	(1 of 154) K00430 - peroxidase (E1.11.1.7)	yes|down
Glyma.14G206600.Wm82.a4.v1	(1 of 7) PTHR11562:SF45 - METAL TOLERANCE PROTEIN C3-RELATED	yes|up
Glyma.08G175200.Wm82.a4.v1	(1 of 3) PTHR11260:SF204 - GLUTATHIONE S-TRANSFERASE U21-RELATED	yes|down
Glyma.07G153800.Wm82.a4.v1	(1 of 4) PTHR11730//PTHR11730:SF38 - AMMONIUM TRANSPORTER // AMMONIUM TRANSPORTER 2	yes|down
Glyma.11G121400.Wm82.a4.v1	(1 of 20) PF04784//PF14389 - Protein of unknown function, DUF547 (DUF547) // Leucine-zipper of ternary complex factor MIP1 (Lzipper-MIP1)	yes|down
Glyma.12G069700.Wm82.a4.v1	(1 of 36) PTHR32077//PTHR32077:SF7 - FAMILY NOT NAMED // FASCICLIN-LIKE ARABINOGALACTAN PROTEIN 11	yes|down
Glyma.08G171000.Wm82.a4.v1	(1 of 11) PTHR31568:SF17 - EXPRESSED PROTEIN	yes|down
Glyma.15G237800.Wm82.a4.v1	(1 of 11) PTHR10502//PTHR10502:SF113 - ANNEXIN // SUBFAMILY NOT NAMED	yes|up
Glyma.17G127600.Wm82.a4.v1		yes|up
Glyma.10G177400.Wm82.a4.v1	(1 of 14) PF07279 - Protein of unknown function (DUF1442) (DUF1442)	yes|up
Glyma.16G205200.Wm82.a4.v1	(1 of 4) K08916 - light-harvesting complex II chlorophyll a/b binding protein 5 (LHCB5)	yes|up
Glyma.15G182000.Wm82.a4.v1	(1 of 2) PTHR11972//PTHR11972:SF44 - NADPH OXIDASE // RESPIRATORY BURST OXIDASE HOMOLOG PROTEIN E	yes|down
Glyma.01G240300.Wm82.a4.v1	(1 of 1) 3.2.2.22 - rRNA N-glycosylase / rRNA N-glycosidase	yes|down
Glyma.11G218900.Wm82.a4.v1	(1 of 51) 2.7.10.2//2.7.11.1 - Non-specific protein-tyrosine kinase / Cytoplasmic protein tyrosine kinase // Non-specific serine/threonine protein kinase / Threonine-specific protein kinase	yes|down
Glyma.04G035900.Wm82.a4.v1	(1 of 4) PF08041 - PetM family of cytochrome b6f complex subunit 7 (PetM)	yes|up
Glyma.10G245800.Wm82.a4.v1	(1 of 36) PTHR32077//PTHR32077:SF7 - FAMILY NOT NAMED // FASCICLIN-LIKE ARABINOGALACTAN PROTEIN 11	yes|down
Glyma.02G004600.Wm82.a4.v1	(1 of 4) PTHR32295//PTHR32295:SF43 - FAMILY NOT NAMED // PROTEIN IQ-DOMAIN 19	yes|up
Glyma.15G066400.Wm82.a4.v1	(1 of 3) PTHR10332//PTHR10332:SF38 - EQUILIBRATIVE NUCLEOSIDE TRANSPORTER // EQUILIBRATIVE NUCLEOTIDE TRANSPORTER 5-RELATED	yes|up
Glyma.17G194500.Wm82.a4.v1	(1 of 4) PTHR11654//PTHR11654:SF150 - OLIGOPEPTIDE TRANSPORTER-RELATED // SUBFAMILY NOT NAMED	yes|down
Glyma.18G121900.Wm82.a4.v1		yes|down
Glyma.11G181200.Wm82.a4.v1		yes|down
Glyma.06G123800.Wm82.a4.v1		yes|down
Glyma.11G253900.Wm82.a4.v1	(1 of 5) PTHR31062//PTHR31062:SF34 - FAMILY NOT NAMED // XYLOGLUCAN ENDOTRANSGLUCOSYLASE/HYDROLASE PROTEIN 15-RELATED	yes|up
Glyma.03G073702.Wm82.a4.v1	(1 of 7) PTHR11260//PTHR11260:SF303 - GLUTATHIONE S-TRANSFERASE, GST, SUPERFAMILY, GST DOMAIN CONTAINING // GLUTATHIONE S-TRANSFERASE U1-RELATED	yes|down
Glyma.15G198900.Wm82.a4.v1		yes|down
Glyma.11G179700.Wm82.a4.v1	(1 of 6) PTHR31263:SF0 - CELLULASE (GLYCOSYL HYDROLASE FAMILY 5) PROTEIN-RELATED	yes|up
Glyma.10G279551.Wm82.a4.v1	(1 of 5) 2.8.1.8 - Lipoyl synthase / Lipoate synthase	yes|down
Glyma.01G222200.Wm82.a4.v1	(1 of 5) PTHR10641//PTHR10641:SF667 - MYB-LIKE DNA-BINDING PROTEIN MYB // SUBFAMILY NOT NAMED	yes|down
Glyma.11G030900.Wm82.a4.v1	(1 of 27) PF04640 - PLATZ transcription factor (PLATZ)	yes|up
Glyma.18G260266.Wm82.a4.v1	(1 of 26) PF01535//PF13812 - PPR repeat (PPR) // Pentatricopeptide repeat domain (PPR_3)	yes|down
Glyma.13G226600.Wm82.a4.v1		yes|down
Glyma.06G123700.Wm82.a4.v1		yes|up
Glyma.07G099800.Wm82.a4.v1	(1 of 131) PF00892 - EamA-like transporter family (EamA)	yes|up
Glyma.19G248100.Wm82.a4.v1	(1 of 3) PTHR10641//PTHR10641:SF497 - MYB-LIKE DNA-BINDING PROTEIN MYB // SUBFAMILY NOT NAMED	yes|down
Glyma.08G144367.Wm82.a4.v1	(1 of 5) PTHR23091//PTHR23091:SF278 - N-TERMINAL ACETYLTRANSFERASE // ACYL-COA N-ACYLTRANSFERASES-LIKE PROTEIN	yes|up
Glyma.U031513.Wm82.a4.v1	(1 of 7) PTHR31235:SF39 - PEROXIDASE 3-RELATED	yes|down
Glyma.06G102100.Wm82.a4.v1	(1 of 7) PTHR31279//PTHR31279:SF3 - FAMILY NOT NAMED // (PHI-1) PROTEIN, PUTATIVE-RELATED	yes|up
Glyma.05G063600.Wm82.a4.v1	(1 of 4) PTHR31190//PTHR31190:SF30 - FAMILY NOT NAMED // ETHYLENE-RESPONSIVE TRANSCRIPTION FACTOR 15-RELATED	yes|down
Glyma.08G002600.Wm82.a4.v1	(1 of 4) PTHR13683//PTHR13683:SF227 - ASPARTYL PROTEASES // ASPARTYL PROTEASE FAMILY PROTEIN	yes|down
Glyma.10G184600.Wm82.a4.v1	(1 of 8) PF00280 - Potato inhibitor I family (potato_inhibit)	yes|up
Glyma.10G281600.Wm82.a4.v1	(1 of 6) PTHR21704 - NIPPED-B-LIKE PROTEIN DELANGIN SCC2-RELATED	yes|down
Glyma.13G086900.Wm82.a4.v1		yes|up
Glyma.04G089000.Wm82.a4.v1	(1 of 3) PTHR11206//PTHR11206:SF92 - MULTIDRUG RESISTANCE PROTEIN // MATE EFFLUX FAMILY PROTEIN	yes|up
Glyma.03G107500.Wm82.a4.v1	(1 of 3) PTHR24015:SF817 - EXPRESSED PROTEIN-RELATED	yes|down
Glyma.08G254600.Wm82.a4.v1		yes|up
Glyma.08G041500.Wm82.a4.v1	(1 of 4) PTHR31744//PTHR31744:SF3 - FAMILY NOT NAMED // GENOMIC DNA, CHROMOSOME 3, P1 CLONE: MYF24	yes|down
Glyma.19G120000.Wm82.a4.v1	(1 of 2) PTHR22835//PTHR22835:SF117 - ZINC FINGER FYVE DOMAIN CONTAINING PROTEIN // ALPHA-L-FUCOSIDASE 3	yes|up
Glyma.05G161300.Wm82.a4.v1	(1 of 8) PTHR11260//PTHR11260:SF233 - GLUTATHIONE S-TRANSFERASE, GST, SUPERFAMILY, GST DOMAIN CONTAINING // SUBFAMILY NOT NAMED	yes|down
Glyma.11G070700.Wm82.a4.v1	(1 of 2) PTHR11669//PTHR11669:SF25 - REPLICATION FACTOR C / DNA POLYMERASE III GAMMA-TAU SUBUNIT // SUBFAMILY NOT NAMED	yes|up
Glyma.01G046300.Wm82.a4.v1	(1 of 9) 2.4.1.272 - Soyasapogenol B glucuronide galactosyltransferase	yes|up
Glyma.02G228000.Wm82.a4.v1	(1 of 4) PTHR32285:SF14 - PROTEIN PMR5-RELATED	yes|up
Glyma.07G191400.Wm82.a4.v1		yes|down
Glyma.14G176500.Wm82.a4.v1	(1 of 21) PF04674 - Phosphate-induced protein 1 conserved region (Phi_1)	yes|up
Glyma.04G061400.Wm82.a4.v1	(1 of 8) PTHR31429:SF3 - WRKY TRANSCRIPTION FACTOR 40-RELATED	yes|down
Glyma.08G009900.Wm82.a4.v1	(1 of 10) PTHR10791:SF22 - BIDIRECTIONAL SUGAR TRANSPORTER SWEET10	yes|up
Glyma.05G236400.Wm82.a4.v1	(1 of 2) PTHR22298//PTHR22298:SF28 - ENDO-1,4-BETA-GLUCANASE // ENDOGLUCANASE 4-RELATED	yes|up
Glyma.02G097400.Wm82.a4.v1	(1 of 78) PF00069//PF00560//PF08263//PF13855 - Protein kinase domain (Pkinase) // Leucine Rich Repeat (LRR_1) // Leucine rich repeat N-terminal domain (LRRNT_2) // Leucine rich repeat (LRR_8)	yes|up
Glyma.18G295900.Wm82.a4.v1	(1 of 4) PTHR31722//PTHR31722:SF10 - FAMILY NOT NAMED // F1O19.11 PROTEIN	yes|down
Glyma.15G265900.Wm82.a4.v1	(1 of 2) PTHR33076//PTHR33076:SF4 - FAMILY NOT NAMED // NON-SPECIFIC LIPID-TRANSFER PROTEIN 8	yes|down
Glyma.16G069700.Wm82.a4.v1	(1 of 12) PTHR31087:SF11 - PROTEIN LURP-ONE-RELATED 1-RELATED	yes|down
Glyma.05G124800.Wm82.a4.v1	(1 of 43) 1.3.3.8 - Tetrahydroberberine oxidase / THB oxidase	yes|down
Glyma.05G037500.Wm82.a4.v1	(1 of 3) K00099 - 1-deoxy-D-xylulose-5-phosphate reductoisomerase (dxr)	yes|down
Glyma.11G229500.Wm82.a4.v1	(1 of 2) PTHR14209:SF8 - GDSL ESTERASE/LIPASE CPRD49	yes|down
Glyma.10G023300.Wm82.a4.v1	(1 of 4) PTHR27001:SF54 - RECEPTOR-LIKE CYTOPLASMIC KINASE VIA5	yes|down
Glyma.16G179100.Wm82.a4.v1	(1 of 4) 1.14.13.129 - Beta-carotene 3-hydroxylase / Beta-carotene 3,3'-monooxygenase	yes|down
Glyma.13G004200.Wm82.a4.v1		yes|up
Glyma.06G028900.Wm82.a4.v1	(1 of 2) PTHR13878:SF60 - CYTOKININ DEHYDROGENASE 5	yes|up
Glyma.16G133500.Wm82.a4.v1	(1 of 5) PTHR23070:SF35 - AAA DOMAIN-CONTAINING PROTEIN-RELATED	yes|down
Glyma.04G003401.Wm82.a4.v1		yes|up
Glyma.07G241600.Wm82.a4.v1	(1 of 6) 1.8.1.4 - Dihydrolipoyl dehydrogenase / Lipoyl dehydrogenase	yes|down
Glyma.15G263600.Wm82.a4.v1	(1 of 7) PTHR17204//PTHR17204:SF28 - PRE-MRNA PROCESSING PROTEIN PRP39-RELATED // F1C9.34 PROTEIN-RELATED	yes|down
Glyma.02G009800.Wm82.a4.v1	(1 of 4) PTHR10641:SF494 - TRANSCRIPTION FACTOR MYB108	yes|down
Glyma.05G109800.Wm82.a4.v1	(1 of 4) PTHR31752//PTHR31752:SF10 - FAMILY NOT NAMED // AUXIN EFFLUX CARRIER COMPONENT 5-RELATED	yes|up
Glyma.01G081600.Wm82.a4.v1	(1 of 2) PTHR11654//PTHR11654:SF178 - OLIGOPEPTIDE TRANSPORTER-RELATED // PROTEIN NRT1/ PTR FAMILY 3.1	yes|up
Glyma.06G167600.Wm82.a4.v1	(1 of 7) K15400 - omega-hydroxypalmitate O-feruloyl transferase (HHT1)	yes|down
Glyma.18G146900.Wm82.a4.v1	(1 of 3) K10703 - very-long-chain (3R)-3-hydroxyacyl-CoA dehydratase (PHS1, PAS2)	yes|down
Glyma.06G107800.Wm82.a4.v1	(1 of 5) PTHR11680:SF7 - SERINE HYDROXYMETHYLTRANSFERASE 6-RELATED	yes|down
Glyma.08G005600.Wm82.a4.v1	(1 of 9) PTHR24349//PTHR24349:SF166 - SERINE/THREONINE-PROTEIN KINASE // CALCIUM-DEPENDENT PROTEIN KINASE 11-RELATED	yes|down
Glyma.04G027300.Wm82.a4.v1	(1 of 2) PTHR31269//PTHR31269:SF9 - FAMILY NOT NAMED // S-TYPE ANION CHANNEL SLAH1-RELATED	yes|down
Glyma.18G104250.Wm82.a4.v1	(1 of 2) PF06881 - RNA polymerase II transcription factor SIII (Elongin) subunit A (Elongin_A)	yes|up
Glyma.20G010200.Wm82.a4.v1	(1 of 5) PTHR33095:SF7 - AR781	yes|down
Glyma.08G172300.Wm82.a4.v1	(1 of 11) PTHR31568:SF17 - EXPRESSED PROTEIN	yes|down
Glyma.13G196500.Wm82.a4.v1	(1 of 4) 1.6.5.2//1.6.5.3 - NAD(P)H dehydrogenase (quinone) / Vitamin-K reductase // NADH:ubiquinone reductase (H(+)-translocating) / Ubiquinone reductase	yes|down
Glyma.01G235600.Wm82.a4.v1	(1 of 6) PTHR22893//PTHR22893:SF44 - NADH OXIDOREDUCTASE-RELATED // SUBFAMILY NOT NAMED	yes|down
Glyma.10G257500.Wm82.a4.v1	(1 of 8) PTHR16223//PTHR16223:SF9 - FAMILY NOT NAMED // TRANSCRIPTION FACTOR BHLH139-RELATED	yes|up
Glyma.14G176600.Wm82.a4.v1	(1 of 4) 2.5.1.54 - 3-deoxy-7-phosphoheptulonate synthase / Phospho-2-oxo-3-deoxyheptonate aldolase	yes|down
Glyma.06G058300.Wm82.a4.v1	(1 of 1) PTHR23240//PTHR23240:SF10 - DNA CROSS-LINK REPAIR PROTEIN PSO2/SNM1-RELATED // SUBFAMILY NOT NAMED	yes|up
Glyma.15G008300.Wm82.a4.v1		yes|down
Glyma.02G102800.Wm82.a4.v1	(1 of 6) PTHR13593:SF52 - F14J22.5 PROTEIN-RELATED	yes|down
Glyma.03G153600.Wm82.a4.v1		yes|up
Glyma.10G061300.Wm82.a4.v1	(1 of 39) 2.3.1.133 - Shikimate O-hydroxycinnamoyltransferase	yes|up
Glyma.01G048400.Wm82.a4.v1	(1 of 7) PTHR11240:SF19 - F7A19.32 PROTEIN-RELATED	yes|up
Glyma.17G072200.Wm82.a4.v1	(1 of 5) PTHR13301//PTHR13301:SF28 - X-BOX TRANSCRIPTION FACTOR-RELATED // SUBFAMILY NOT NAMED	yes|down
Glyma.08G202200.Wm82.a4.v1		yes|up
Glyma.11G230600.Wm82.a4.v1	(1 of 11) PTHR27003//PTHR27003:SF102 - FAMILY NOT NAMED // SERINE/THREONINE-PROTEIN KINASE-LIKE PROTEIN CCR3-RELATED	yes|down
Glyma.06G055300.Wm82.a4.v1	(1 of 3) PTHR23257//PTHR23257:SF504 - SERINE-THREONINE PROTEIN KINASE // SUBFAMILY NOT NAMED	yes|up
Glyma.08G297000.Wm82.a4.v1	(1 of 349) PF00847 - AP2 domain (AP2)	yes|down
Glyma.06G142200.Wm82.a4.v1		yes|up
Glyma.18G039900.Wm82.a4.v1		yes|up
Glyma.05G164700.Wm82.a4.v1	(1 of 8) PTHR14255//PTHR14255:SF6 - ATP-DEPENDENT PROTEASE CEREBLON // SUBFAMILY NOT NAMED	yes|up
Glyma.02G309300.Wm82.a4.v1	(1 of 8) 4.3.1.24 - Phenylalanine ammonia-lyase	yes|down
Glyma.16G108900.Wm82.a4.v1	(1 of 4) PTHR10668//PTHR10668:SF80 - PHYTOENE DEHYDROGENASE // LONG-CHAIN-ALCOHOL OXIDASE FAO4A	yes|up
Glyma.09G269500.Wm82.a4.v1	(1 of 11) 1.1.1.348 - Vestitone reductase	yes|down
Glyma.18G025200.Wm82.a4.v1	(1 of 38) PF01190 - Pollen proteins Ole e I like (Pollen_Ole_e_I)	yes|up
Glyma.12G234500.Wm82.a4.v1	(1 of 4) PTHR10791//PTHR10791:SF57 - RAG1-ACTIVATING PROTEIN 1 // SUBFAMILY NOT NAMED	yes|down
Glyma.08G060900.Wm82.a4.v1	(1 of 2) PF00954//PF08276 - S-locus glycoprotein domain (S_locus_glycop) // PAN-like domain (PAN_2)	yes|down
Glyma.08G039400.Wm82.a4.v1	(1 of 560) PF08263 - Leucine rich repeat N-terminal domain (LRRNT_2)	yes|up
Glyma.16G015300.Wm82.a4.v1	(1 of 2) PTHR24012//PTHR24012:SF402 - FAMILY NOT NAMED // RNA RECOGNITION MOTIF RNP-1 DOMAIN-CONTAINING PROTEIN	yes|up
Glyma.18G301200.Wm82.a4.v1	(1 of 8) PTHR10791//PTHR10791:SF34 - RAG1-ACTIVATING PROTEIN 1 // BIDIRECTIONAL SUGAR TRANSPORTER SWEET15	yes|up
Glyma.07G261500.Wm82.a4.v1	(1 of 3) 1.8.4.10 - Adenylyl-sulfate reductase (thioredoxin) / Thioredoxin-dependent 5'-adenylylsulfate reductase	yes|down
Glyma.01G130500.Wm82.a4.v1	(1 of 154) K00430 - peroxidase (E1.11.1.7)	yes|down
Glyma.09G159000.Wm82.a4.v1	(1 of 20) PF04654 - Protein of unknown function, DUF599 (DUF599)	yes|down
Glyma.04G083500.Wm82.a4.v1	(1 of 3) K11159 - carotenoid cleavage dioxygenase (K11159)	yes|up
Glyma.07G199000.Wm82.a4.v1	(1 of 45) PF03110 - SBP domain (SBP)	yes|down
Glyma.15G089000.Wm82.a4.v1	(1 of 7) PTHR22835//PTHR22835:SF177 - ZINC FINGER FYVE DOMAIN CONTAINING PROTEIN // SUBFAMILY NOT NAMED	yes|up
Glyma.13G293500.Wm82.a4.v1	(1 of 2) PTHR32077//PTHR32077:SF6 - FAMILY NOT NAMED // FASCICLIN-LIKE ARABINOGALACTAN PROTEIN 13-RELATED	yes|up
Glyma.13G081100.Wm82.a4.v1	(1 of 131) PF00892 - EamA-like transporter family (EamA)	yes|up
Glyma.08G169100.Wm82.a4.v1	(1 of 2) K06892 - feruloyl-CoA ortho-hydroxylase (F6H1)	yes|up
Glyma.12G131200.Wm82.a4.v1	(1 of 35) 3.4.22.33 - Fruit bromelain	yes|up
Glyma.08G069000.Wm82.a4.v1	(1 of 20) PTHR11527:SF158 - 17.6 KDA CLASS I HEAT SHOCK PROTEIN 1-RELATED	yes|down
Glyma.09G122600.Wm82.a4.v1	(1 of 1) PTHR11562//PTHR11562:SF60 - CATION EFFLUX PROTEIN/ ZINC TRANSPORTER // SUBFAMILY NOT NAMED	yes|up
Glyma.02G184200.Wm82.a4.v1	(1 of 5) K13495 - cis-zeatin O-glucosyltransferase (CISZOG)	yes|down
Glyma.03G185400.Wm82.a4.v1	(1 of 2) PTHR31683//PTHR31683:SF21 - FAMILY NOT NAMED // PECTATE LYASE 12-RELATED	yes|up
Glyma.04G006600.Wm82.a4.v1	(1 of 155) K14488 - SAUR family protein (SAUR)	yes|down
Glyma.07G007102.Wm82.a4.v1	(1 of 32) 1.13.11.58 - Linoleate 9S-lipoxygenase / Linoleate 9-lipoxygenase	yes|up
Glyma.14G061800.Wm82.a4.v1	(1 of 39) 2.3.1.133 - Shikimate O-hydroxycinnamoyltransferase	yes|down
Glyma.04G008567.Wm82.a4.v1	(1 of 3) PTHR10209:SF107 - 2-OXOGLUTARATE (2OG) AND FE(II)-DEPENDENT OXYGENASE-LIKE PROTEIN-RELATED	yes|down
Glyma.18G241800.Wm82.a4.v1	(1 of 3) PTHR31126//PTHR31126:SF19 - FAMILY NOT NAMED // ATYPICAL DUAL-SPECIFICITY PHOSPHATASE	yes|down
Glyma.02G024900.Wm82.a4.v1	(1 of 4) 4.2.1.109 - Methylthioribulose 1-phosphate dehydratase / 1-PMT-ribulose dehydratase	yes|up
Glyma.02G100800.Wm82.a4.v1	(1 of 2) PTHR13683//PTHR13683:SF354 - ASPARTYL PROTEASES // ASPARTYL PROTEASE FAMILY PROTEIN	yes|up
Glyma.05G057200.Wm82.a4.v1	(1 of 34) PF14547 - Hydrophobic seed protein (Hydrophob_seed)	yes|up
Glyma.12G183300.Wm82.a4.v1	(1 of 5) 1.2.1.50//1.2.1.84 - Long-chain-fatty-acyl-CoA reductase / Acyl-CoA reductase // Alcohol-forming fatty acyl-CoA reductase	yes|up
Glyma.16G006300.Wm82.a4.v1	(1 of 87) PF13962 - Domain of unknown function (PGG)	yes|down
Glyma.09G003600.Wm82.a4.v1	(1 of 56) PF00314 - Thaumatin family (Thaumatin)	yes|down
Glyma.14G015100.Wm82.a4.v1	(1 of 32) 1.14.13.121 - Premnaspirodiene oxygenase / Hyoscymus muticus premnaspirodiene oxygenase	yes|down
Glyma.06G064000.Wm82.a4.v1	(1 of 8) PTHR31194//PTHR31194:SF4 - SHN SHINE , DNA BINDING / TRANSCRIPTION FACTOR // ETHYLENE-RESPONSIVE TRANSCRIPTION FACTOR ERF003	yes|up
Glyma.09G071600.Wm82.a4.v1	(1 of 8) PTHR33077:SF13 - PROTEIN TIFY 10A-RELATED	yes|down
Glyma.10G186800.Wm82.a4.v1	(1 of 2) PTHR31190:SF15 - ETHYLENE-RESPONSIVE TRANSCRIPTION FACTOR 1B	yes|down
Glyma.10G106600.Wm82.a4.v1	(1 of 5) PTHR30620//PTHR30620:SF51 - PERIPLASMIC BETA-GLUCOSIDASE-RELATED // BETA-D-GLUCAN EXOHYDROLASE-LIKE PROTEIN-RELATED	yes|down
Glyma.18G242300.Wm82.a4.v1	(1 of 2) K01823 - isopentenyl-diphosphate delta-isomerase (idi, IDI)	yes|down
Glyma.19G094600.Wm82.a4.v1		yes|up
Glyma.07G125100.Wm82.a4.v1	(1 of 5) PTHR31321//PTHR31321:SF17 - FAMILY NOT NAMED // PECTINESTERASE 53-RELATED	yes|up
Glyma.13G293700.Wm82.a4.v1	(1 of 4) PTHR10168//PTHR10168:SF111 - GLUTAREDOXIN // MONOTHIOL GLUTAREDOXIN-S13	yes|down
Glyma.19G062600.Wm82.a4.v1	(1 of 9) PTHR10209//PTHR10209:SF182 - OXIDOREDUCTASE, 2OG-FE II OXYGENASE FAMILY PROTEIN // SUBFAMILY NOT NAMED	yes|up
Glyma.09G250700.Wm82.a4.v1	(1 of 3) PTHR31126//PTHR31126:SF19 - FAMILY NOT NAMED // ATYPICAL DUAL-SPECIFICITY PHOSPHATASE	yes|down
Glyma.09G080700.Wm82.a4.v1		yes|up
Glyma.15G176900.Wm82.a4.v1	(1 of 4) PTHR31238//PTHR31238:SF21 - FAMILY NOT NAMED // GERMIN-LIKE PROTEIN SUBFAMILY 3 MEMBER 3	yes|up
Glyma.15G214100.Wm82.a4.v1		yes|down
Glyma.20G231900.Wm82.a4.v1	(1 of 17) K10664 - E3 ubiquitin-protein ligase ATL6/9/15/31/42/55 [EC:6.3.2.19] (ATL6S)	yes|down
Glyma.14G005700.Wm82.a4.v1	(1 of 2) K08243 - Polyketide reductase (PKR)	yes|down
Glyma.09G254200.Wm82.a4.v1	(1 of 2) 2.1.1.158//2.1.1.159 - 7-methylxanthosine synthase / XRS1 // Theobromine synthase / MXMT	yes|up
Glyma.08G057900.Wm82.a4.v1		yes|down
Glyma.03G147800.Wm82.a4.v1	(1 of 9) PTHR21495//PTHR21495:SF71 - NUCLEOPORIN-RELATED // DIRIGENT PROTEIN 1-RELATED	yes|down
Glyma.02G239900.Wm82.a4.v1	(1 of 2) PTHR12321//PTHR12321:SF38 - CPG BINDING PROTEIN // SUBFAMILY NOT NAMED	yes|down
Glyma.15G208600.Wm82.a4.v1	(1 of 6) PTHR31752//PTHR31752:SF4 - FAMILY NOT NAMED // AUXIN EFFLUX CARRIER COMPONENT 2	yes|down
Glyma.17G140200.Wm82.a4.v1	(1 of 8) PTHR31731//PTHR31731:SF7 - FAMILY NOT NAMED // BIFUNCTIONAL INHIBITOR/LIPID-TRANSFER PROTEIN/SEED STORAGE 2S ALBUMIN SUPERFAMILY PROTEIN	yes|up
Glyma.07G019100.Wm82.a4.v1	(1 of 2) K18660 - malonyl-CoA/methylmalonyl-CoA synthetase (ACSF3)	yes|down
Glyma.U039500.Wm82.a4.v1	(1 of 3) PTHR11142:SF9 - TRNA PSEUDOURIDINE SYNTHASE	yes|down
Glyma.18G110200.Wm82.a4.v1	(1 of 6) PTHR13683//PTHR13683:SF250 - ASPARTYL PROTEASES // ASPARTYL PROTEASE-LIKE PROTEIN	yes|down
Glyma.10G058800.Wm82.a4.v1	(1 of 5) PTHR21576//PTHR21576:SF18 - UNCHARACTERIZED NODULIN-LIKE PROTEIN // SUBFAMILY NOT NAMED	yes|up
Glyma.17G069500.Wm82.a4.v1		yes|up
Glyma.15G206300.Wm82.a4.v1	(1 of 3) PTHR12277//PTHR12277:SF53 - UNCHARACTERIZED // ALPHA/BETA-HYDROLASES SUPERFAMILY PROTEIN	yes|down
Glyma.12G059300.Wm82.a4.v1	(1 of 3) PTHR24322:SF354 - TROPINONE REDUCTASE-RELATED	yes|down
Glyma.12G072000.Wm82.a4.v1	(1 of 91) PF03195 - Protein of unknown function DUF260 (DUF260)	yes|down
Glyma.15G119100.Wm82.a4.v1	(1 of 8) PTHR31731//PTHR31731:SF7 - FAMILY NOT NAMED // BIFUNCTIONAL INHIBITOR/LIPID-TRANSFER PROTEIN/SEED STORAGE 2S ALBUMIN SUPERFAMILY PROTEIN	yes|up
Glyma.12G111800.Wm82.a4.v1	(1 of 2) PTHR23091:SF255 - ACYL-COA N-ACYLTRANSFERASES-LIKE PROTEIN	yes|down
Glyma.19G124600.Wm82.a4.v1	(1 of 6) K01209 - alpha-N-arabinofuranosidase (E3.2.1.55, abfA)	yes|up
Glyma.09G126400.Wm82.a4.v1	(1 of 4) PTHR34576:SF3 - MEMBRANE-ASSOCIATED KINASE REGULATOR 6-RELATED	yes|up
Glyma.09G238100.Wm82.a4.v1	(1 of 8) PTHR22950:SF280 - TRANSMEMBRANE AMINO ACID TRANSPORTER FAMILY PROTEIN	yes|down
Glyma.14G081500.Wm82.a4.v1	(1 of 9) 3.1.1.26 - Galactolipase	yes|up
Glyma.16G175300.Wm82.a4.v1	(1 of 10) 2.4.1.170 - Isoflavone 7-O-glucosyltransferase	yes|down
Glyma.10G241300.Wm82.a4.v1	(1 of 7) PTHR13935//PTHR13935:SF54 - ACHAETE-SCUTE TRANSCRIPTION FACTOR-RELATED // TRANSCRIPTION FACTOR BHLH118-RELATED	yes|up
Glyma.13G070900.Wm82.a4.v1	(1 of 3) K10529 - alpha-dioxygenase (DOX1)	yes|down
Glyma.13G084000.Wm82.a4.v1	(1 of 4) K10534 - nitrate reductase (NAD(P)H) (NR)	yes|down
Glyma.09G274000.Wm82.a4.v1	(1 of 176) PF03106 - WRKY DNA -binding domain (WRKY)	yes|down
Glyma.08G254500.Wm82.a4.v1	(1 of 5) 1.1.1.44 - Phosphogluconate dehydrogenase (NADP(+)-dependent, decarboxylating) / Phosphogluconic acid dehydrogenase	yes|down
Glyma.02G024000.Wm82.a4.v1	(1 of 36) PTHR11017//PTHR11017:SF162 - LEUCINE-RICH REPEAT-CONTAINING PROTEIN // SUBFAMILY NOT NAMED	yes|up
Glyma.18G234600.Wm82.a4.v1	(1 of 2) K13034 - L-3-cyanoalanine synthase/ cysteine synthase (ATCYSC1)	yes|down
Glyma.03G037600.Wm82.a4.v1	(1 of 8) PTHR33257//PTHR33257:SF5 - FAMILY NOT NAMED // EXPRESSED PROTEIN	yes|up
Glyma.17G198700.Wm82.a4.v1	(1 of 5) PTHR31517//PTHR31517:SF10 - FAMILY NOT NAMED // PEROXIDASE 16-RELATED	yes|up
Glyma.08G303800.Wm82.a4.v1	(1 of 6) 1.5.3.16//1.5.3.17 - Spermine oxidase / SMO // Non-specific polyamine oxidase / Polyamine oxidase	yes|down
Glyma.05G211200.Wm82.a4.v1	(1 of 5) PTHR10641//PTHR10641:SF667 - MYB-LIKE DNA-BINDING PROTEIN MYB // SUBFAMILY NOT NAMED	yes|down
Glyma.12G074100.Wm82.a4.v1	(1 of 3) PTHR24351//PTHR24351:SF29 - RIBOSOMAL PROTEIN S6 KINASE // FLIPPASE KINASE 1-RELATED	yes|up
Glyma.01G084000.Wm82.a4.v1	(1 of 1) PTHR15907:SF43 - PROTEIN PLANT CADMIUM RESISTANCE 2-RELATED	yes|down
Glyma.03G053100.Wm82.a4.v1	(1 of 49) PTHR11017//PTHR11017:SF163 - LEUCINE-RICH REPEAT-CONTAINING PROTEIN // SUBFAMILY NOT NAMED	yes|up
Glyma.01G179100.Wm82.a4.v1	(1 of 2227) 2.7.11.1 - Non-specific serine/threonine protein kinase / Threonine-specific protein kinase	yes|up
Glyma.12G113100.Wm82.a4.v1	(1 of 3) PTHR11615//PTHR11615:SF159 - NITRATE, FROMATE, IRON DEHYDROGENASE // SUBFAMILY NOT NAMED	yes|down
Glyma.13G180200.Wm82.a4.v1	(1 of 2) PTHR10015//PTHR10015:SF155 - HEAT SHOCK TRANSCRIPTION FACTOR // SUBFAMILY NOT NAMED	yes|down
Glyma.19G182300.Wm82.a4.v1	(1 of 8) 4.3.1.24 - Phenylalanine ammonia-lyase	yes|down
Glyma.07G052200.Wm82.a4.v1		yes|up
Glyma.13G302700.Wm82.a4.v1	(1 of 7) PTHR31625:SF2 - COUMAROYL-COA:ANTHOCYANIDIN 3-O-GLUCOSIDE-6''-O-COUMAROYLTRANSFERASE 1-RELATED	yes|down
Glyma.13G214600.Wm82.a4.v1	(1 of 6) PTHR20863//PTHR20863:SF29 - ACYL CARRIER PROTEIN/ZINC FINGER PROTEIN 593-RELATED // ACYL CARRIER PROTEIN 1, CHLOROPLASTIC-RELATED	yes|down
Glyma.02G099200.Wm82.a4.v1	(1 of 6) 5.3.99.6 - Allene-oxide cyclase	yes|down
Glyma.06G106700.Wm82.a4.v1	(1 of 5) PTHR22814//PTHR22814:SF84 - COPPER TRANSPORT PROTEIN ATOX1-RELATED // HEAVY-METAL-ASSOCIATED DOMAIN-CONTAINING PROTEIN	yes|up
Glyma.16G200800.Wm82.a4.v1	(1 of 3) 1.14.11.12 - Gibberellin-44 dioxygenase / Gibberellin A44 oxidase	yes|up
Glyma.04G013400.Wm82.a4.v1	(1 of 9) PF10950 - Protein of unknown function (DUF2775) (DUF2775)	yes|down
Glyma.08G277000.Wm82.a4.v1	(1 of 11) K01662 - 1-deoxy-D-xylulose-5-phosphate synthase (dxs)	yes|down
Glyma.02G187200.Wm82.a4.v1	(1 of 1) PTHR11260//PTHR11260:SF254 - GLUTATHIONE S-TRANSFERASE, GST, SUPERFAMILY, GST DOMAIN CONTAINING // GLUTATHIONE S-TRANSFERASE U8	yes|down
Glyma.10G184700.Wm82.a4.v1	(1 of 8) PF00280 - Potato inhibitor I family (potato_inhibit)	yes|down
Glyma.03G006900.Wm82.a4.v1	(1 of 2) PTHR19370//PTHR19370:SF111 - NADH-CYTOCHROME B5 REDUCTASE // SUBFAMILY NOT NAMED	yes|down
Glyma.13G273200.Wm82.a4.v1	(1 of 2) PTHR33785//PTHR33785:SF1 - FAMILY NOT NAMED // GENOMIC DNA, CHROMOSOME 3, BAC CLONE:F4B12	yes|up
Glyma.05G124900.Wm82.a4.v1	(1 of 10) PTHR32448//PTHR32448:SF30 - FAMILY NOT NAMED // BERBERINE BRIDGE ENZYME-LIKE PROTEIN-RELATED	yes|down
Glyma.01G090400.Wm82.a4.v1		yes|down
Glyma.14G087200.Wm82.a4.v1	(1 of 3) PTHR23201//PTHR23201:SF4 - EXTENSIN, PROLINE-RICH PROTEIN // SUBFAMILY NOT NAMED	yes|up
Glyma.07G248000.Wm82.a4.v1	(1 of 3) PTHR13832:SF309 - PROTEIN PHOSPHATASE 2C 40-RELATED	yes|down
Glyma.07G097800.Wm82.a4.v1	(1 of 2) PTHR11005//PTHR11005:SF30 - LYSOSOMAL ACID LIPASE-RELATED // SUBFAMILY NOT NAMED	yes|down
Glyma.18G038000.Wm82.a4.v1	(1 of 8) PTHR31867//PTHR31867:SF9 - FAMILY NOT NAMED // EXPANSIN-A6	yes|up
Glyma.08G273100.Wm82.a4.v1	(1 of 8) 4.1.1.49 - Phosphoenolpyruvate carboxykinase (ATP) / Phosphopyruvate carboxylase	yes|down
Glyma.09G196400.Wm82.a4.v1	(1 of 1) 2.3.1.20//2.3.1.75 - Diacylglycerol O-acyltransferase / Diglyceride acyltransferase // Long-chain-alcohol O-fatty-acyltransferase / Wax synthase	yes|down
Glyma.17G147500.Wm82.a4.v1	(1 of 12) PTHR31692:SF10 - EXPANSIN-LIKE B1	yes|down
Glyma.14G065000.Wm82.a4.v1	(1 of 4) PTHR24209//PTHR24209:SF7 - FAMILY NOT NAMED // PROTEIN DA1-RELATED 2	yes|up
Glyma.19G259000.Wm82.a4.v1	(1 of 4) PF16594 - Putative AtpZ or ATP-synthase-associated (ATP-synt_Z)	yes|up
Glyma.02G073700.Wm82.a4.v1	(1 of 8) PTHR19139//PTHR19139:SF167 - AQUAPORIN TRANSPORTER // AQUAPORIN PIP2-1-RELATED	yes|down
Glyma.06G042100.Wm82.a4.v1	(1 of 8) PTHR31729:SF0 - ETHYLENE-RESPONSIVE TRANSCRIPTION FACTOR ERF008-RELATED	yes|down
Glyma.15G037000.Wm82.a4.v1	(1 of 6) PTHR31636:SF46 - SCARECROW-LIKE PROTEIN 11-RELATED	yes|down
Glyma.17G091100.Wm82.a4.v1	(1 of 4) PTHR11558//PTHR11558:SF28 - SPERMIDINE/SPERMINE SYNTHASE // SUBFAMILY NOT NAMED	yes|up
Glyma.02G000800.Wm82.a4.v1	(1 of 1) PTHR23042:SF65 - TRANSCRIPTION FACTOR BHLH92	yes|down
Glyma.13G045700.Wm82.a4.v1	(1 of 3) K01809 - mannose-6-phosphate isomerase (manA, MPI)	yes|down
Glyma.02G083200.Wm82.a4.v1	(1 of 4) K07437 - cytochrome P450, family 26, subfamily A (CYP26A)	yes|up
Glyma.03G201700.Wm82.a4.v1	(1 of 3) PTHR36351//PTHR36351:SF1 - FAMILY NOT NAMED // EMBRYO SAC DEVELOPMENT ARREST 12 PROTEIN	yes|down
Glyma.12G111600.Wm82.a4.v1	(1 of 12) 1.1.1.8 - Glycerol-3-phosphate dehydrogenase (NAD(+)) / NADH-dihydroxyacetone phosphate reductase	yes|up
Glyma.11G070200.Wm82.a4.v1	(1 of 9) 1.3.1.45 - 2'-hydroxyisoflavone reductase	yes|down
Glyma.03G002300.Wm82.a4.v1	(1 of 176) PF03106 - WRKY DNA -binding domain (WRKY)	yes|down
Glyma.14G046500.Wm82.a4.v1		yes|down
Glyma.18G239100.Wm82.a4.v1	(1 of 10) 2.1.1.158 - 7-methylxanthosine synthase / XRS1	yes|down
Glyma.20G238100.Wm82.a4.v1	(1 of 2) PTHR13832//PTHR13832:SF276 - PROTEIN PHOSPHATASE 2C // SUBFAMILY NOT NAMED	yes|up
Glyma.11G129300.Wm82.a4.v1	(1 of 38) K01188 - beta-glucosidase (E3.2.1.21)	yes|down
Glyma.12G059600.Wm82.a4.v1	(1 of 2) PTHR14194//PTHR14194:SF38 - NITROGEN METABOLIC REGULATION PROTEIN NMR-RELATED // PROTEIN PLASTID TRANSCRIPTIONALLY ACTIVE 16	yes|up
Glyma.05G073901.Wm82.a4.v1	(1 of 4) PTHR31766//PTHR31766:SF2 - FAMILY NOT NAMED // DNA-BINDING STOREKEEPER PROTEIN-LIKE PROTEIN-RELATED	yes|down
Glyma.14G211400.Wm82.a4.v1		yes|up
Glyma.18G269800.Wm82.a4.v1		yes|up
Glyma.03G038200.Wm82.a4.v1	(1 of 154) K00430 - peroxidase (E1.11.1.7)	yes|down
Glyma.15G171000.Wm82.a4.v1	(1 of 6) PTHR31250:SF13 - CALMODULIN-BINDING PROTEIN	yes|down
Glyma.06G039000.Wm82.a4.v1	(1 of 4) PTHR13832//PTHR13832:SF25 - PROTEIN PHOSPHATASE 2C // PROTEIN PHOSPHATASE 2C 12-RELATED	yes|up
Glyma.04G123800.Wm82.a4.v1	(1 of 1) PTHR31803//PTHR31803:SF4 - FAMILY NOT NAMED // UBIQUINOL OXIDASE 1A, MITOCHONDRIAL-RELATED	yes|down
Glyma.06G185300.Wm82.a4.v1	(1 of 9) PTHR23201//PTHR23201:SF18 - EXTENSIN, PROLINE-RICH PROTEIN // SUBFAMILY NOT NAMED	yes|up
Glyma.11G238300.Wm82.a4.v1	(1 of 4) 2.6.1.1//2.6.1.78//2.6.1.79 - Aspartate transaminase / Transaminase A // Aspartate--prephenate aminotransferase / Prephenate transaminase // Glutamate--prephenate aminotransferase / Prephenate transaminase	yes|down
Glyma.05G161100.Wm82.a4.v1		yes|down
Glyma.13G087800.Wm82.a4.v1	(1 of 5) K01834 - 2,3-bisphosphoglycerate-dependent phosphoglycerate mutase (PGAM, gpmA)	yes|down
Glyma.06G305200.Wm82.a4.v1	(1 of 4) PTHR11206//PTHR11206:SF143 - MULTIDRUG RESISTANCE PROTEIN // SUBFAMILY NOT NAMED	yes|down
Glyma.18G013600.Wm82.a4.v1	(1 of 1) PTHR12735//PTHR12735:SF11 - BOLA-LIKE PROTEIN-RELATED // SUFE-LIKE PROTEIN 2, CHLOROPLASTIC	yes|down
Glyma.04G178500.Wm82.a4.v1		yes|down
Glyma.13G157000.Wm82.a4.v1	(1 of 4) PTHR35121:SF2 - GB|AAD20160.1	yes|down
Glyma.08G341200.Wm82.a4.v1	(1 of 5) PTHR23075 - PUTATIVE ATP-ASE	yes|down
Glyma.02G048666.Wm82.a4.v1		yes|down
Glyma.03G116700.Wm82.a4.v1	(1 of 3) PTHR31985//PTHR31985:SF42 - FAMILY NOT NAMED // ETHYLENE-RESPONSIVE TRANSCRIPTION FACTOR ERF034	yes|up
Glyma.02G270700.Wm82.a4.v1	(1 of 6) K13429 - chitin elicitor receptor kinase 1 (CERK1)	yes|up
Glyma.17G143100.Wm82.a4.v1	(1 of 1) 1.1.1.18 - Inositol 2-dehydrogenase / Myo-inositol 2-dehydrogenase	yes|down
Glyma.11G073700.Wm82.a4.v1	(1 of 2) PTHR11945//PTHR11945:SF173 - MADS BOX PROTEIN // MADS-BOX FAMILY PROTEIN	yes|down
Glyma.08G174900.Wm82.a4.v1	(1 of 4) PTHR11260//PTHR11260:SF195 - GLUTATHIONE S-TRANSFERASE, GST, SUPERFAMILY, GST DOMAIN CONTAINING // SUBFAMILY NOT NAMED	yes|down
Glyma.05G125200.Wm82.a4.v1	(1 of 10) PTHR32448//PTHR32448:SF30 - FAMILY NOT NAMED // BERBERINE BRIDGE ENZYME-LIKE PROTEIN-RELATED	yes|up
Glyma.10G219100.Wm82.a4.v1	(1 of 7) PTHR11709//PTHR11709:SF94 - MULTI-COPPER OXIDASE // LACCASE-15	yes|down
Glyma.19G188400.Wm82.a4.v1	(1 of 2) PTHR31614:SF13 - POLLEN OLE E 1 ALLERGEN AND EXTENSIN FAMILY PROTEIN	yes|up
Glyma.01G152800.Wm82.a4.v1		yes|down
Glyma.09G148600.Wm82.a4.v1	(1 of 3) PTHR31235:SF82 - PEROXIDASE 66	yes|down
Glyma.05G166000.Wm82.a4.v1		yes|up
Glyma.10G102100.Wm82.a4.v1	(1 of 6) PTHR11802//PTHR11802:SF94 - SERINE PROTEASE FAMILY S10 SERINE CARBOXYPEPTIDASE // SUBFAMILY NOT NAMED	yes|up
Glyma.06G050100.Wm82.a4.v1	(1 of 2) PTHR11825//PTHR11825:SF54 - SUBGROUP IIII AMINOTRANSFERASE // BRANCHED-CHAIN-AMINO-ACID AMINOTRANSFERASE 1, MITOCHONDRIAL	yes|down
Glyma.20G192600.Wm82.a4.v1	(1 of 6) PTHR24073//PTHR24073:SF536 - FAMILY NOT NAMED // RAS-RELATED PROTEIN RABC2A	yes|down
Glyma.04G070600.Wm82.a4.v1	(1 of 4) PTHR10209//PTHR10209:SF119 - OXIDOREDUCTASE, 2OG-FE II OXYGENASE FAMILY PROTEIN // SUBFAMILY NOT NAMED	yes|up
Glyma.09G014400.Wm82.a4.v1	(1 of 8) PTHR31731//PTHR31731:SF7 - FAMILY NOT NAMED // BIFUNCTIONAL INHIBITOR/LIPID-TRANSFER PROTEIN/SEED STORAGE 2S ALBUMIN SUPERFAMILY PROTEIN	yes|up
Glyma.15G143700.Wm82.a4.v1	(1 of 2) PTHR30620//PTHR30620:SF50 - PERIPLASMIC BETA-GLUCOSIDASE-RELATED // BETA-D-XYLOSIDASE 1	yes|up
Glyma.02G240000.Wm82.a4.v1	(1 of 6) 1.5.3.16//1.5.3.17 - Spermine oxidase / SMO // Non-specific polyamine oxidase / Polyamine oxidase	yes|down
Glyma.11G124500.Wm82.a4.v1	(1 of 4) PTHR22595//PTHR22595:SF61 - CHITINASE-RELATED // SUBFAMILY NOT NAMED	yes|down
Glyma.20G005600.Wm82.a4.v1	(1 of 4) PTHR11071//PTHR11071:SF200 - PEPTIDYL-PROLYL CIS-TRANS ISOMERASE // CYCLOPHILIN-LIKE PEPTIDYL-PROLYL CIS-TRANS ISOMERASE FAMILY PROTEIN-RELATED	yes|down
Glyma.08G132100.Wm82.a4.v1	(1 of 23) PF05212 - Protein of unknown function (DUF707) (DUF707)	yes|down
Glyma.05G247900.Wm82.a4.v1	(1 of 3) 1.11.1.7//3.1.3.2 - Peroxidase / Lactoperoxidase // Acid phosphatase / Phosphomonoesterase	yes|up
Glyma.08G110500.Wm82.a4.v1	(1 of 20) 2.3.1.74 - Naringenin-chalcone synthase / Flavonone synthase	yes|down
Glyma.08G034000.Wm82.a4.v1	(1 of 1) PTHR22763//PTHR22763:SF87 - RING ZINC FINGER PROTEIN // SUBFAMILY NOT NAMED	yes|up
Glyma.16G164200.Wm82.a4.v1	(1 of 154) K00430 - peroxidase (E1.11.1.7)	yes|down
Glyma.17G060000.Wm82.a4.v1	(1 of 8) KOG2210 - Oxysterol-binding protein	yes|down
Glyma.19G014600.Wm82.a4.v1	(1 of 150) KOG0156 - Cytochrome P450 CYP2 subfamily	yes|down
Glyma.11G093200.Wm82.a4.v1	(1 of 2) 1.8.7.1 - Assimilatory sulfite reductase (ferredoxin) / Sulfite reductase (ferredoxin)	yes|down
Glyma.06G100900.Wm82.a4.v1		yes|down
Glyma.03G188300.Wm82.a4.v1	(1 of 2) PTHR31614:SF13 - POLLEN OLE E 1 ALLERGEN AND EXTENSIN FAMILY PROTEIN	yes|up
Glyma.03G181600.Wm82.a4.v1	(1 of 8) 4.3.1.24 - Phenylalanine ammonia-lyase	yes|down
Glyma.11G010500.Wm82.a4.v1	(1 of 3) PTHR24096:SF169 - 4-COUMARATE--COA LIGASE 3	yes|down
Glyma.01G128100.Wm82.a4.v1	(1 of 8) K13424 - WRKY transcription factor 33 (WRKY33)	yes|down
Glyma.11G161800.Wm82.a4.v1	(1 of 154) K00430 - peroxidase (E1.11.1.7)	yes|up
Glyma.11G016600.Wm82.a4.v1	(1 of 21) 2.7.1.67 - 1-phosphatidylinositol 4-kinase / Type II phosphatidylinositol kinase	yes|up
Glyma.10G212900.Wm82.a4.v1	(1 of 6) K03231 - elongation factor 1-alpha (EEF1A)	yes|down
Glyma.11G036100.Wm82.a4.v1		yes|down
Glyma.13G251600.Wm82.a4.v1	(1 of 10) K13449 - pathogenesis-related protein 1 (PR1)	yes|down
Glyma.08G196600.Wm82.a4.v1		yes|down
Glyma.10G180800.Wm82.a4.v1	(1 of 4) PTHR10641//PTHR10641:SF650 - MYB-LIKE DNA-BINDING PROTEIN MYB // SUBFAMILY NOT NAMED	yes|down
Glyma.10G061401.Wm82.a4.v1	(1 of 5) PTHR11200//PTHR11200:SF136 - INOSITOL 5-PHOSPHATASE // PHOSPHOINOSITIDE PHOSPHATASE SAC1	yes|up
Glyma.17G219200.Wm82.a4.v1	(1 of 2227) 2.7.11.1 - Non-specific serine/threonine protein kinase / Threonine-specific protein kinase	yes|down
Glyma.06G293900.Wm82.a4.v1	(1 of 49) PF12796//PF13962 - Ankyrin repeats (3 copies) (Ank_2) // Domain of unknown function (PGG)	yes|down
Glyma.10G236600.Wm82.a4.v1	(1 of 4) PTHR10641:SF563 - MYB TRANSCRIPTION FACTOR-RELATED	yes|up
Glyma.07G129200.Wm82.a4.v1	(1 of 2) PTHR10108//PTHR10108:SF871 - METHYLTRANSFERASE // METHYLTRANSFERASE	yes|up
Glyma.16G170100.Wm82.a4.v1	(1 of 3) PF04554 - Extensin-like region (Extensin_2)	yes|down
Glyma.02G100850.Wm82.a4.v1	(1 of 2) PTHR13683//PTHR13683:SF354 - ASPARTYL PROTEASES // ASPARTYL PROTEASE FAMILY PROTEIN	yes|up
Glyma.15G062800.Wm82.a4.v1	(1 of 10) K13449 - pathogenesis-related protein 1 (PR1)	yes|down
Glyma.19G238666.Wm82.a4.v1	(1 of 14) PTHR23500:SF62 - SUGAR TRANSPORTER ERD6-LIKE 14-RELATED	yes|up
Glyma.01G043100.Wm82.a4.v1	(1 of 8) PTHR24361:SF334 - MITOGEN-ACTIVATED PROTEIN KINASE KINASE KINASE 19-RELATED	yes|down
Glyma.13G249700.Wm82.a4.v1	(1 of 19) K03809 - NAD(P)H dehydrogenase (quinone) (wrbA)	yes|down
Glyma.02G197000.Wm82.a4.v1	(1 of 28) PF07714//PF08263//PF13855 - Protein tyrosine kinase (Pkinase_Tyr) // Leucine rich repeat N-terminal domain (LRRNT_2) // Leucine rich repeat (LRR_8)	yes|up
Glyma.02G114300.Wm82.a4.v1	(1 of 4) PTHR31471//PTHR31471:SF5 - FAMILY NOT NAMED // F7A19.1 PROTEIN-RELATED	yes|up
Glyma.13G259500.Wm82.a4.v1	(1 of 5) PTHR10209:SF91 - GIBBERELLIN 2-BETA-DIOXYGENASE 1	yes|up
Glyma.15G231500.Wm82.a4.v1	(1 of 31) PTHR23155//PTHR23155:SF414 - LEUCINE-RICH REPEAT-CONTAINING PROTEIN // SUBFAMILY NOT NAMED	yes|up
Glyma.06G037000.Wm82.a4.v1	(1 of 5) PTHR33095:SF7 - AR781	yes|down
Glyma.01G142900.Wm82.a4.v1	(1 of 5) PF07386 - Protein of unknown function (DUF1499) (DUF1499)	yes|down
Glyma.02G002100.Wm82.a4.v1	(1 of 34) PTHR23050 - CALCIUM BINDING PROTEIN	yes|down
Glyma.08G118300.Wm82.a4.v1		yes|up
Glyma.03G101000.Wm82.a4.v1	(1 of 2) PTHR24223//PTHR24223:SF165 - FAMILY NOT NAMED // ABC TRANSPORTER C FAMILY MEMBER 15-RELATED	yes|down
Glyma.09G216600.Wm82.a4.v1		yes|up
Glyma.01G078800.Wm82.a4.v1	(1 of 34) PF14547 - Hydrophobic seed protein (Hydrophob_seed)	yes|up
Glyma.05G060900.Wm82.a4.v1	(1 of 331) PF01535//PF13041 - PPR repeat (PPR) // PPR repeat family (PPR_2)	yes|up
Glyma.04G225500.Wm82.a4.v1		yes|down
Glyma.03G039800.Wm82.a4.v1	(1 of 154) K00430 - peroxidase (E1.11.1.7)	yes|up
Glyma.19G184900.Wm82.a4.v1	(1 of 4) PTHR31062:SF52 - XYLOGLUCAN ENDOTRANSGLUCOSYLASE/HYDROLASE PROTEIN 31-RELATED	yes|up
Glyma.13G350000.Wm82.a4.v1	(1 of 2227) 2.7.11.1 - Non-specific serine/threonine protein kinase / Threonine-specific protein kinase	yes|up
Glyma.02G244600.Wm82.a4.v1	(1 of 2) PTHR10641//PTHR10641:SF503 - MYB-LIKE DNA-BINDING PROTEIN MYB // SUBFAMILY NOT NAMED	yes|down
Glyma.20G154300.Wm82.a4.v1	(1 of 2) PTHR10869:SF80 - IRON ION BINDING / OXIDOREDUCTASE	yes|up
Glyma.07G235900.Wm82.a4.v1	(1 of 2) PTHR10641//PTHR10641:SF594 - MYB-LIKE DNA-BINDING PROTEIN MYB // SUBFAMILY NOT NAMED	yes|down
Glyma.08G170700.Wm82.a4.v1	(1 of 11) PTHR31568:SF17 - EXPRESSED PROTEIN	yes|down
Glyma.03G171500.Wm82.a4.v1	(1 of 4) PTHR32468:SF10 - CATION/H(+) ANTIPORTER 20	yes|down
Glyma.16G071402.Wm82.a4.v1		yes|up
Glyma.08G338100.Wm82.a4.v1	(1 of 23) 2.4.1.218 - Hydroquinone glucosyltransferase / Hydroquinone:O-glucosyltransferase	yes|down
Glyma.19G113100.Wm82.a4.v1	(1 of 4) PTHR31194//PTHR31194:SF0 - SHN SHINE , DNA BINDING / TRANSCRIPTION FACTOR // ETHYLENE-RESPONSIVE TRANSCRIPTION FACTOR CRF3-RELATED	yes|up
Glyma.01G190900.Wm82.a4.v1	(1 of 4) PTHR37209//PTHR37209:SF2 - FAMILY NOT NAMED // LYSINE-RICH ARABINOGALACTAN PROTEIN 17-RELATED	yes|up
Glyma.19G163900.Wm82.a4.v1	(1 of 16) K14516 - ethylene-responsive transcription factor 1 (ERF1)	yes|down
Glyma.15G158200.Wm82.a4.v1	(1 of 74) PF05678 - VQ motif (VQ)	yes|down
Glyma.15G015900.Wm82.a4.v1	(1 of 4) PTHR11886//PTHR11886:SF47 - DYNEIN LIGHT CHAIN // SUBFAMILY NOT NAMED	yes|up
Glyma.19G053500.Wm82.a4.v1	(1 of 4) PTHR11728:SF8 - GLYCEROL-3-PHOSPHATE DEHYDROGENASE [NAD(+)], CYTOPLASMIC	yes|down
Glyma.18G208500.Wm82.a4.v1	(1 of 9) 2.4.1.272 - Soyasapogenol B glucuronide galactosyltransferase	yes|up
Glyma.05G245400.Wm82.a4.v1	(1 of 5) PTHR22952:SF47 - BASIC LEUCINE ZIPPER 1-RELATED	yes|down
Glyma.19G174400.Wm82.a4.v1	(1 of 6) PTHR33431:SF2 - GB|AAD24366.1	yes|up
Glyma.15G207833.Wm82.a4.v1	(1 of 1) PF00113//PF13378 - Enolase, C-terminal TIM barrel domain (Enolase_C) // Enolase C-terminal domain-like (MR_MLE_C)	yes|down
Glyma.18G229300.Wm82.a4.v1	(1 of 5) K00028 - malate dehydrogenase (decarboxylating) (E1.1.1.39)	yes|down
Glyma.09G181000.Wm82.a4.v1	(1 of 4) K08099 - chlorophyllase (E3.1.1.14)	yes|up
Glyma.02G164148.Wm82.a4.v1	(1 of 1) PTHR23201//PTHR23201:SF20 - EXTENSIN, PROLINE-RICH PROTEIN // GIBBERELLIN-REGULATED PROTEIN 14-RELATED	yes|up
Glyma.15G054600.Wm82.a4.v1	(1 of 4) PTHR31279//PTHR31279:SF12 - FAMILY NOT NAMED // PHI-1-LIKE PROTEIN	yes|up
Glyma.09G091100.Wm82.a4.v1	(1 of 5) PTHR14363//PTHR14363:SF16 - HEPARANASE-RELATED // HEPARANASE-LIKE PROTEIN 3	yes|up
Glyma.09G216800.Wm82.a4.v1	(1 of 7) PTHR21562//PTHR21562:SF4 - NOTUM-RELATED // PECTINACETYLESTERASE FAMILY PROTEIN	yes|up
Glyma.07G104500.Wm82.a4.v1	(1 of 4) PTHR20852//PTHR20852:SF59 - GLUTAMINE SYNTHETASE // SUBFAMILY NOT NAMED	yes|down
Glyma.17G158100.Wm82.a4.v1	(1 of 5) PTHR11751//PTHR11751:SF431 - SUBGROUP I AMINOTRANSFERASE RELATED // 1-AMINOCYCLOPROPANE-1-CARBOXYLATE SYNTHASE 4-RELATED	yes|up
Glyma.20G205800.Wm82.a4.v1	(1 of 8) PF00280 - Potato inhibitor I family (potato_inhibit)	yes|down
Glyma.02G195300.Wm82.a4.v1	(1 of 6) PTHR19957:SF69 - SYNTAXIN-121-RELATED	yes|down
Glyma.07G120900.Wm82.a4.v1	(1 of 6) PTHR11566//PTHR11566:SF80 - DYNAMIN // DYNAMIN-RELATED PROTEIN 1C	yes|down
Glyma.03G218700.Wm82.a4.v1	(1 of 4) PTHR30620//PTHR30620:SF4 - PERIPLASMIC BETA-GLUCOSIDASE-RELATED // BETA-D-XYLOSIDASE 2-RELATED	yes|up
Glyma.16G164400.Wm82.a4.v1	(1 of 154) K00430 - peroxidase (E1.11.1.7)	yes|up
Glyma.01G232901.Wm82.a4.v1		yes|down
Glyma.05G234600.Wm82.a4.v1	(1 of 2) PTHR10641//PTHR10641:SF510 - MYB-LIKE DNA-BINDING PROTEIN MYB // SUBFAMILY NOT NAMED	yes|down
Glyma.17G158000.Wm82.a4.v1	(1 of 3) PTHR10641//PTHR10641:SF565 - MYB-LIKE DNA-BINDING PROTEIN MYB // SUBFAMILY NOT NAMED	yes|down
Glyma.02G016200.Wm82.a4.v1	(1 of 3) PTHR33470//PTHR33470:SF1 - FAMILY NOT NAMED // POLLEN OLE E 1 ALLERGEN AND EXTENSIN FAMILY PROTEIN	yes|up
Glyma.20G178000.Wm82.a4.v1		yes|down
Glyma.01G235000.Wm82.a4.v1	(1 of 3) PTHR33044//PTHR33044:SF13 - FAMILY NOT NAMED // BIFUNCTIONAL INHIBITOR/LIPID-TRANSFER PROTEIN/SEED STORAGE 2S ALBUMIN-LIKE PROTEIN-RELATED	yes|down
Glyma.06G169900.Wm82.a4.v1	(1 of 12) 2.1.1.112 - Glucuronoxylan 4-O-methyltransferase	yes|down
Glyma.16G214500.Wm82.a4.v1	(1 of 2) PF13499//PF13676 - EF-hand domain pair (EF-hand_7) // TIR domain (TIR_2)	yes|down
Glyma.02G051500.Wm82.a4.v1	(1 of 2) PTHR11699//PTHR11699:SF117 - ALDEHYDE DEHYDROGENASE-RELATED // ALDEHYDE DEHYDROGENASE FAMILY 3 MEMBER F1	yes|up
Glyma.10G042950.Wm82.a4.v1	(1 of 87) PF13962 - Domain of unknown function (PGG)	yes|down
Glyma.10G142200.Wm82.a4.v1	(1 of 4) PTHR10641//PTHR10641:SF618 - MYB-LIKE DNA-BINDING PROTEIN MYB // MYB DOMAIN PROTEIN 55	yes|up
Glyma.09G128400.Wm82.a4.v1	(1 of 4) PTHR11926//PTHR11926:SF343 - GLUCOSYL/GLUCURONOSYL TRANSFERASES // UDP-GLYCOSYLTRANSFERASE 88A1	yes|down
Glyma.18G016900.Wm82.a4.v1		yes|up
Glyma.15G109600.Wm82.a4.v1	(1 of 17) PF14476 - Petal formation-expressed (Chloroplast_duf)	yes|down
Glyma.02G309200.Wm82.a4.v1		yes|up
Glyma.14G058700.Wm82.a4.v1	(1 of 11) 1.14.11.19 - Leucocyanidin oxygenase / Leucoanthocyanidin dioxygenase	yes|down
Glyma.04G160100.Wm82.a4.v1	(1 of 7) PTHR31673:SF3 - COBRA-LIKE EXTRACELLULAR GLYCOSYL-PHOSPHATIDYL INOSITOL-ANCHORED FAMILY PROTEIN-RELATED	yes|up
Glyma.12G041000.Wm82.a4.v1	(1 of 4) 1.5.1.3//2.1.1.45 - Dihydrofolate reductase / Tetrahydrofolate dehydrogenase // Thymidylate synthase	yes|down
Glyma.19G239000.Wm82.a4.v1	(1 of 14) PTHR23500:SF62 - SUGAR TRANSPORTER ERD6-LIKE 14-RELATED	yes|down
Glyma.19G137800.Wm82.a4.v1	(1 of 49) K09419 - heat shock transcription factor, other eukaryote (HSFF)	yes|down
Glyma.10G187000.Wm82.a4.v1	(1 of 6) PTHR31190//PTHR31190:SF26 - FAMILY NOT NAMED // ETHYLENE-RESPONSIVE TRANSCRIPTION FACTOR ERF096	yes|down
Glyma.04G004100.Wm82.a4.v1	(1 of 2) PTHR10641//PTHR10641:SF598 - MYB-LIKE DNA-BINDING PROTEIN MYB // SUBFAMILY NOT NAMED	yes|down
Glyma.10G016700.Wm82.a4.v1	(1 of 3) PTHR33470//PTHR33470:SF1 - FAMILY NOT NAMED // POLLEN OLE E 1 ALLERGEN AND EXTENSIN FAMILY PROTEIN	yes|up
Glyma.15G024300.Wm82.a4.v1	(1 of 2227) 2.7.11.1 - Non-specific serine/threonine protein kinase / Threonine-specific protein kinase	yes|up
Glyma.08G307600.Wm82.a4.v1	(1 of 6) PTHR13683//PTHR13683:SF250 - ASPARTYL PROTEASES // ASPARTYL PROTEASE-LIKE PROTEIN	yes|down
Glyma.13G168300.Wm82.a4.v1	(1 of 4) PTHR11886//PTHR11886:SF51 - DYNEIN LIGHT CHAIN // SUBFAMILY NOT NAMED	yes|up
Glyma.07G092700.Wm82.a4.v1	(1 of 6) PTHR12565:SF94 - TRANSCRIPTION FACTOR BEE 3	yes|up
Glyma.10G031800.Wm82.a4.v1	(1 of 55) K14484 - auxin-responsive protein IAA (IAA)	yes|down
Glyma.16G165900.Wm82.a4.v1	(1 of 6) 2.4.1.12//2.4.1.29 - Cellulose synthase (UDP-forming) / UDP-glucose-cellulose glucosyltransferase // Cellulose synthase (GDP-forming) / GDP-glucose-cellulose glucosyltransferase	yes|up
Glyma.08G119500.Wm82.a4.v1	(1 of 36) PTHR32077//PTHR32077:SF7 - FAMILY NOT NAMED // FASCICLIN-LIKE ARABINOGALACTAN PROTEIN 11	yes|down
Glyma.14G140100.Wm82.a4.v1	(1 of 3) PTHR31744//PTHR31744:SF6 - FAMILY NOT NAMED // NAC DOMAIN CONTAINING PROTEIN 38	yes|down
Glyma.10G156200.Wm82.a4.v1	(1 of 2) PTHR27001//PTHR27001:SF92 - FAMILY NOT NAMED // PROTEIN KINASE DOMAIN-CONTAINING PROTEIN	yes|up
Glyma.17G130600.Wm82.a4.v1	(1 of 20) PTHR14237 - MOLYBDOPTERIN COFACTOR SULFURASE MOSC	yes|up
Glyma.03G250200.Wm82.a4.v1		yes|up
Glyma.08G010000.Wm82.a4.v1	(1 of 10) PTHR10791:SF22 - BIDIRECTIONAL SUGAR TRANSPORTER SWEET10	yes|up
Glyma.10G116600.Wm82.a4.v1	(1 of 2) PTHR32467//PTHR32467:SF15 - FAMILY NOT NAMED // AP2-LIKE ETHYLENE-RESPONSIVE TRANSCRIPTION FACTOR SMZ-RELATED	yes|up
Glyma.19G148800.Wm82.a4.v1	(1 of 4) PTHR31388//PTHR31388:SF8 - FAMILY NOT NAMED // PEROXIDASE 53-RELATED	yes|down
Glyma.17G034900.Wm82.a4.v1	(1 of 2) PTHR10891//PTHR10891:SF629 - EF-HAND CALCIUM-BINDING DOMAIN CONTAINING PROTEIN // SUBFAMILY NOT NAMED	yes|down
Glyma.07G177600.Wm82.a4.v1	(1 of 5) PTHR33095:SF7 - AR781	yes|down
Glyma.18G122000.Wm82.a4.v1	(1 of 4) PTHR24413//PTHR24413:SF138 - FAMILY NOT NAMED // F-BOX/KELCH-REPEAT PROTEIN SKIP11	yes|down
Glyma.07G019800.Wm82.a4.v1	(1 of 26) PF03759 - PRONE (Plant-specific Rop nucleotide exchanger) (PRONE)	yes|up
Glyma.13G193800.Wm82.a4.v1	(1 of 74) PF05678 - VQ motif (VQ)	yes|down
Glyma.02G148300.Wm82.a4.v1	(1 of 4) 5.3.3.17 - Trans-2,3-dihydro-3-hydroxyanthranilate isomerase	yes|up
Glyma.11G156304.Wm82.a4.v1	(1 of 36) PTHR32077//PTHR32077:SF7 - FAMILY NOT NAMED // FASCICLIN-LIKE ARABINOGALACTAN PROTEIN 11	yes|down
Glyma.05G158900.Wm82.a4.v1	(1 of 6) PTHR31314:SF10 - HOMEODOMAIN-LIKE SUPERFAMILY PROTEIN-RELATED	yes|down
Glyma.09G144200.Wm82.a4.v1	(1 of 4) PTHR10108//PTHR10108:SF861 - METHYLTRANSFERASE // SUBFAMILY NOT NAMED	yes|up
Glyma.15G004100.Wm82.a4.v1		yes|down
Glyma.11G108400.Wm82.a4.v1	(1 of 4) PTHR10641//PTHR10641:SF671 - MYB-LIKE DNA-BINDING PROTEIN MYB // SUBFAMILY NOT NAMED	yes|down
Glyma.13G330900.Wm82.a4.v1	(1 of 4) PTHR11177//PTHR11177:SF190 - CHITINASE // SUBFAMILY NOT NAMED	yes|down
Glyma.07G105700.Wm82.a4.v1	(1 of 2) PTHR24361:SF344 - MITOGEN-ACTIVATED PROTEIN KINASE KINASE 7-RELATED	yes|down
Glyma.08G218600.Wm82.a4.v1	(1 of 8) PTHR31429:SF3 - WRKY TRANSCRIPTION FACTOR 40-RELATED	yes|down
Glyma.08G075300.Wm82.a4.v1	(1 of 171) PF02365 - No apical meristem (NAM) protein (NAM)	yes|down
Glyma.08G002500.Wm82.a4.v1	(1 of 4) PTHR23421//PTHR23421:SF73 - BETA-GALACTOSIDASE RELATED // BETA-GALACTOSIDASE 6	yes|up
Glyma.08G282600.Wm82.a4.v1	(1 of 5) PTHR11206//PTHR11206:SF79 - MULTIDRUG RESISTANCE PROTEIN // MATE EFFLUX FAMILY PROTEIN	yes|down
Glyma.01G181800.Wm82.a4.v1	(1 of 7) PTHR24298//PTHR24298:SF172 - FAMILY NOT NAMED // CYTOCHROME P450 82C2-RELATED	yes|down
Glyma.10G059200.Wm82.a4.v1	(1 of 6) PTHR18952//PTHR18952:SF100 - CARBONIC ANHYDRASE // ALPHA CARBONIC ANHYDRASE 5	yes|down
Glyma.08G341400.Wm82.a4.v1	(1 of 21) PTHR33107:SF5 - KUNITZ FAMILY TRYPSIN AND PROTEASE INHIBITOR PROTEIN-RELATED	yes|down
Glyma.13G043800.Wm82.a4.v1	(1 of 6) 3.6.3.36 - Taurine-transporting ATPase	yes|down
Glyma.11G046400.Wm82.a4.v1	(1 of 74) PF05678 - VQ motif (VQ)	yes|down
Glyma.11G036500.Wm82.a4.v1	(1 of 4) PTHR31190//PTHR31190:SF30 - FAMILY NOT NAMED // ETHYLENE-RESPONSIVE TRANSCRIPTION FACTOR 15-RELATED	yes|down
Glyma.10G041800.Wm82.a4.v1	(1 of 4) PTHR23023:SF83 - INDOLE-3-PYRUVATE MONOOXYGENASE YUCCA5-RELATED	yes|up
Glyma.16G170000.Wm82.a4.v1	(1 of 3) PF04554 - Extensin-like region (Extensin_2)	yes|down
Glyma.02G027800.Wm82.a4.v1	(1 of 8) 3.4.24.12 - Envelysin / Sea-urchin-hatching proteinase	yes|down
Glyma.12G209400.Wm82.a4.v1		yes|up
Glyma.07G023300.Wm82.a4.v1	(1 of 8) PTHR31429:SF3 - WRKY TRANSCRIPTION FACTOR 40-RELATED	yes|down
Glyma.18G208600.Wm82.a4.v1	(1 of 9) 2.4.1.272 - Soyasapogenol B glucuronide galactosyltransferase	yes|up
Glyma.08G284000.Wm82.a4.v1	(1 of 5) K02575 - MFS transporter, NNP family, nitrate/nitrite transporter (NRT, narK, nrtP, nasA)	yes|up
Glyma.03G233800.Wm82.a4.v1	(1 of 11) PTHR32278:SF2 - F-BOX PROTEIN PP2-B13-RELATED	yes|down
Glyma.13G117000.Wm82.a4.v1	(1 of 12) PTHR21562:SF5 - PECTINACETYLESTERASE FAMILY PROTEIN	yes|up
Glyma.09G066800.Wm82.a4.v1	(1 of 4) PTHR10052//PTHR10052:SF11 - 60S RIBOSOMAL PROTEIN L18A // SUBFAMILY NOT NAMED	yes|down
Glyma.10G015200.Wm82.a4.v1	(1 of 23) PF12023 - Domain of unknown function (DUF3511) (DUF3511)	yes|up
Glyma.17G254100.Wm82.a4.v1	(1 of 5) PTHR23421//PTHR23421:SF51 - BETA-GALACTOSIDASE RELATED // BETA-GALACTOSIDASE 5	yes|up
Glyma.14G070600.Wm82.a4.v1	(1 of 5) PTHR23421//PTHR23421:SF51 - BETA-GALACTOSIDASE RELATED // BETA-GALACTOSIDASE 5	yes|up
Glyma.07G243651.Wm82.a4.v1	(1 of 37) PF00407 - Pathogenesis-related protein Bet v I family (Bet_v_1)	yes|down
Glyma.06G156600.Wm82.a4.v1	(1 of 6) PTHR22950//PTHR22950:SF310 - AMINO ACID TRANSPORTER // SUBFAMILY NOT NAMED	yes|down
Glyma.08G163200.Wm82.a4.v1	(1 of 2) PTHR10641//PTHR10641:SF487 - MYB-LIKE DNA-BINDING PROTEIN MYB // SUBFAMILY NOT NAMED	yes|down
Glyma.18G292400.Wm82.a4.v1		yes|up
Glyma.02G204700.Wm82.a4.v1	(1 of 2) PTHR11802:SF87 - SERINE CARBOXYPEPTIDASE 24-RELATED	yes|up
Glyma.13G068800.Wm82.a4.v1	(1 of 150) KOG0156 - Cytochrome P450 CYP2 subfamily	yes|down
Glyma.19G144400.Wm82.a4.v1		yes|up
Glyma.07G006750.Wm82.a4.v1	(1 of 32) 1.13.11.58 - Linoleate 9S-lipoxygenase / Linoleate 9-lipoxygenase	yes|down
Glyma.11G129900.Wm82.a4.v1	(1 of 38) K01188 - beta-glucosidase (E3.2.1.21)	yes|down
Glyma.15G249800.Wm82.a4.v1	(1 of 5) PTHR34777//PTHR34777:SF1 - FAMILY NOT NAMED // VQ MOTIF-CONTAINING PROTEIN	yes|down
Glyma.14G089800.Wm82.a4.v1	(1 of 2) PTHR33088//PTHR33088:SF9 - FAMILY NOT NAMED // HYDROXYPROLINE-RICH GLYCOPROTEIN FAMILY PROTEIN	yes|down
Glyma.20G206300.Wm82.a4.v1	(1 of 5) PTHR11654//PTHR11654:SF73 - OLIGOPEPTIDE TRANSPORTER-RELATED // PROTEIN NRT1/ PTR FAMILY 5.2-RELATED	yes|down
Glyma.13G183700.Wm82.a4.v1	(1 of 4) PTHR11802//PTHR11802:SF90 - SERINE PROTEASE FAMILY S10 SERINE CARBOXYPEPTIDASE // SERINE CARBOXYPEPTIDASE-LIKE 31-RELATED	yes|up
Glyma.20G140300.Wm82.a4.v1	(1 of 7) PTHR32099//PTHR32099:SF1 - CYSTEINE-RICH REPEAT SECRETORY PROTEIN // CYSTEINE-RICH RECEPTOR-LIKE PROTEIN KINASE 9-RELATED	yes|down
Glyma.12G046500.Wm82.a4.v1	(1 of 20) PF04784//PF14389 - Protein of unknown function, DUF547 (DUF547) // Leucine-zipper of ternary complex factor MIP1 (Lzipper-MIP1)	yes|down
Glyma.02G210300.Wm82.a4.v1		yes|down
Glyma.03G027400.Wm82.a4.v1	(1 of 2) 2.5.1.19 - 3-phosphoshikimate 1-carboxyvinyltransferase / EPSP synthase	yes|down
Glyma.02G270500.Wm82.a4.v1		yes|down
Glyma.09G130400.Wm82.a4.v1	(1 of 17) PTHR22814//PTHR22814:SF129 - COPPER TRANSPORT PROTEIN ATOX1-RELATED // COPPER TRANSPORT FAMILY PROTEIN-RELATED	yes|down
Glyma.11G024200.Wm82.a4.v1	(1 of 2) PTHR11062:SF47 - EXOSTOSIN FAMILY PROTEIN-RELATED	yes|up
Glyma.17G233700.Wm82.a4.v1		yes|down
Glyma.15G112700.Wm82.a4.v1	(1 of 4) PTHR10209//PTHR10209:SF173 - OXIDOREDUCTASE, 2OG-FE II OXYGENASE FAMILY PROTEIN // SUBFAMILY NOT NAMED	yes|down
Glyma.19G011700.Wm82.a4.v1	(1 of 3) K10529 - alpha-dioxygenase (DOX1)	yes|down
Glyma.11G051800.Wm82.a4.v1	(1 of 13) PTHR24298//PTHR24298:SF61 - FAMILY NOT NAMED // CYTOCHROME P450 81D1-RELATED	yes|down
Glyma.15G187400.Wm82.a4.v1	(1 of 4) PTHR24343//PTHR24343:SF143 - SERINE/THREONINE KINASE // CBL-INTERACTING SERINE/THREONINE-PROTEIN KINASE 1-RELATED	yes|down
Glyma.20G035400.Wm82.a4.v1	(1 of 3) 2.7.11.1//3.2.1.14 - Non-specific serine/threonine protein kinase / Threonine-specific protein kinase // Chitinase / Poly-beta-glucosaminidase	yes|up
Glyma.02G208400.Wm82.a4.v1	(1 of 3) K01626 - 3-deoxy-7-phosphoheptulonate synthase (E2.5.1.54, aroF, aroG, aroH)	yes|down
Glyma.06G220700.Wm82.a4.v1	(1 of 5) PTHR33021//PTHR33021:SF55 - FAMILY NOT NAMED // BLUE COPPER PROTEIN	yes|down
Glyma.01G062400.Wm82.a4.v1	(1 of 4) PTHR10638//PTHR10638:SF36 - COPPER AMINE OXIDASE // AMINE OXIDASE-RELATED	yes|up
Glyma.05G156600.Wm82.a4.v1	(1 of 3) PTHR31250:SF4 - CALMODULIN-BINDING FAMILY PROTEIN-RELATED	yes|up
Glyma.08G351932.Wm82.a4.v1	(1 of 22) 1.14.11.20 - Deacetoxyvindoline 4-hydroxylase / Desacetyoxyvindoline-17-hydroxylase	yes|down
Glyma.11G131700.Wm82.a4.v1	(1 of 4) K09955 - hypothetical protein (K09955)	yes|up
Glyma.01G081300.Wm82.a4.v1	(1 of 3) 3.2.1.177//3.2.1.37//3.2.1.55 - Alpha-D-xyloside xylohydrolase / Alpha-xylosidase // Xylan 1,4-beta-xylosidase / Xylobiase // Non-reducing end alpha-L-arabinofuranosidase / Arabinosidase	yes|up
Glyma.08G044300.Wm82.a4.v1	(1 of 3) PF07714//PF14380 - Protein tyrosine kinase (Pkinase_Tyr) // Wall-associated receptor kinase C-terminal (WAK_assoc)	yes|down
Glyma.03G073200.Wm82.a4.v1		yes|down
Glyma.07G201700.Wm82.a4.v1	(1 of 4) PTHR27001//PTHR27001:SF39 - FAMILY NOT NAMED // PROTEIN KINASE FAMILY PROTEIN	yes|down
Glyma.12G207400.Wm82.a4.v1	(1 of 4) PTHR10168//PTHR10168:SF111 - GLUTAREDOXIN // MONOTHIOL GLUTAREDOXIN-S13	yes|down
Glyma.15G086000.Wm82.a4.v1	(1 of 36) PTHR32077//PTHR32077:SF7 - FAMILY NOT NAMED // FASCICLIN-LIKE ARABINOGALACTAN PROTEIN 11	yes|down
Glyma.16G024400.Wm82.a4.v1	(1 of 2) PTHR10509//PTHR10509:SF10 - O-METHYLTRANSFERASE-RELATED // SUBFAMILY NOT NAMED	yes|up
Glyma.18G022100.Wm82.a4.v1	(1 of 99) PF00651 - BTB/POZ domain (BTB)	yes|up
Glyma.15G128700.Wm82.a4.v1	(1 of 13) PTHR31388//PTHR31388:SF22 - FAMILY NOT NAMED // PEROXIDASE 22-RELATED	yes|down
Glyma.03G153200.Wm82.a4.v1		yes|down
Glyma.01G146000.Wm82.a4.v1	(1 of 4) PTHR31062//PTHR31062:SF55 - FAMILY NOT NAMED // XYLOGLUCAN ENDOTRANSGLUCOSYLASE/HYDROLASE PROTEIN 26-RELATED	yes|up
Glyma.15G264000.Wm82.a4.v1	(1 of 2) PTHR10641//PTHR10641:SF487 - MYB-LIKE DNA-BINDING PROTEIN MYB // SUBFAMILY NOT NAMED	yes|down
Glyma.17G030400.Wm82.a4.v1	(1 of 37) PF00407 - Pathogenesis-related protein Bet v I family (Bet_v_1)	yes|down
Glyma.18G148700.Wm82.a4.v1	(1 of 11) K01662 - 1-deoxy-D-xylulose-5-phosphate synthase (dxs)	yes|down
Glyma.01G081100.Wm82.a4.v1	(1 of 349) PF00847 - AP2 domain (AP2)	yes|down
Glyma.17G039300.Wm82.a4.v1	(1 of 1) PTHR19241//PTHR19241:SF259 - ATP-BINDING CASSETTE TRANSPORTER // ABC TRANSPORTER G FAMILY MEMBER 33-RELATED	yes|up
Glyma.18G040500.Wm82.a4.v1	(1 of 1) PTHR21493:SF112 - ALPHA/BETA-HYDROLASES SUPERFAMILY PROTEIN	yes|down
Glyma.16G200300.Wm82.a4.v1	(1 of 3) PTHR31235:SF82 - PEROXIDASE 66	yes|down
Glyma.18G060200.Wm82.a4.v1	(1 of 3) 2.3.1.82 - Aminoglycoside 6'-N-acetyltransferase / Kanamycin 6'-N-acetyltransferase	yes|down
Glyma.11G025600.Wm82.a4.v1	(1 of 56) PF00314 - Thaumatin family (Thaumatin)	yes|down
Glyma.02G242900.Wm82.a4.v1	(1 of 4) PTHR22849//PTHR22849:SF43 - WDSAM1 PROTEIN // U-BOX DOMAIN-CONTAINING PROTEIN 54-RELATED	yes|down
Glyma.01G239600.Wm82.a4.v1	(1 of 1) K13258 - 2-hydroxyisoflavanone dehydratase (HID)	yes|down
Glyma.19G008600.Wm82.a4.v1	(1 of 5) 1.3.1.105 - 2-methylene-furan-3-one reductase / Enone oxidoreductase	yes|down
Glyma.11G217800.Wm82.a4.v1	(1 of 4) PTHR23315//PTHR23315:SF65 - BETA CATENIN-RELATED ARMADILLO REPEAT-CONTAINING // ARM REPEAT SUPERFAMILY PROTEIN	yes|down
Glyma.18G187900.Wm82.a4.v1	(1 of 2) PTHR11732//PTHR11732:SF279 - ALDO/KETO REDUCTASE // SUBFAMILY NOT NAMED	yes|up
Glyma.07G074900.Wm82.a4.v1	(1 of 235) PF02519 - Auxin responsive protein (Auxin_inducible)	yes|up
Glyma.14G169700.Wm82.a4.v1	(1 of 5) K17470 - sulfate transporter 1, high-affinity (SULTR1)	yes|up
Glyma.06G322100.Wm82.a4.v1	(1 of 6) PTHR31533:SF2 - GPI-ANCHORED PROTEIN LORELEI-RELATED	yes|up
Glyma.15G272800.Wm82.a4.v1		yes|down
Glyma.10G022500.Wm82.a4.v1	(1 of 154) K00430 - peroxidase (E1.11.1.7)	yes|up
Glyma.03G240000.Wm82.a4.v1	(1 of 4) PTHR11969//PTHR11969:SF26 - MAX DIMERIZATION, MAD // TRANSCRIPTION FACTOR BHLH99	yes|up
Glyma.04G040400.Wm82.a4.v1	(1 of 137) PF02458 - Transferase family (Transferase)	yes|down
Glyma.06G143000.Wm82.a4.v1	(1 of 2) PTHR28039//PTHR28039:SF4 - FAMILY NOT NAMED // CHALCONE--FLAVONONE ISOMERASE 3-RELATED	yes|down
Glyma.01G208300.Wm82.a4.v1	(1 of 20) PF04784//PF14389 - Protein of unknown function, DUF547 (DUF547) // Leucine-zipper of ternary complex factor MIP1 (Lzipper-MIP1)	yes|up
Glyma.08G006200.Wm82.a4.v1	(1 of 4) PTHR35485//PTHR35485:SF1 - FAMILY NOT NAMED // EXPRESSED PROTEIN	yes|up
Glyma.01G106000.Wm82.a4.v1	(1 of 7) PTHR11260//PTHR11260:SF303 - GLUTATHIONE S-TRANSFERASE, GST, SUPERFAMILY, GST DOMAIN CONTAINING // GLUTATHIONE S-TRANSFERASE U1-RELATED	yes|down
Glyma.20G046800.Wm82.a4.v1	(1 of 1) 2.7.1.148//2.7.4.26 - 4-(cytidine 5'-diphospho)-2-C-methyl-D-erythritol kinase / CMK // Isopentenyl phosphate kinase	yes|down
Glyma.19G012100.Wm82.a4.v1	(1 of 2) PTHR32285:SF28 - PROTEIN ALTERED XYLOGLUCAN 4-LIKE	yes|up
Glyma.01G185800.Wm82.a4.v1	(1 of 4) PTHR10015//PTHR10015:SF166 - HEAT SHOCK TRANSCRIPTION FACTOR // HEAT STRESS TRANSCRIPTION FACTOR B-1	yes|down
Glyma.19G228000.Wm82.a4.v1	(1 of 4) PTHR33124:SF7 - TRANSCRIPTION FACTOR BHLH149	yes|down
Glyma.16G141000.Wm82.a4.v1	(1 of 11) PTHR23500:SF154 - POLYOL TRANSPORTER 3-RELATED	yes|down
Glyma.19G260000.Wm82.a4.v1	(1 of 7) K00161 - pyruvate dehydrogenase E1 component alpha subunit (PDHA, pdhA)	yes|down
Glyma.06G182700.Wm82.a4.v1	(1 of 1) PTHR11002//PTHR11002:SF18 - CARBONIC ANHYDRASE // SUBFAMILY NOT NAMED	yes|down
Glyma.11G014700.Wm82.a4.v1	(1 of 24) PF04720 - PDDEXK-like family of unknown function (PDDEXK_6)	yes|up
Glyma.U032605.Wm82.a4.v1	(1 of 2) PTHR27008//PTHR27008:SF3 - FAMILY NOT NAMED // PROBABLY INACTIVE LEUCINE-RICH REPEAT RECEPTOR-LIKE PROTEIN KINASE IMK2	yes|up
Glyma.11G069600.Wm82.a4.v1	(1 of 4) PTHR11709:SF116 - LACCASE-11	yes|up
Glyma.13G252400.Wm82.a4.v1	(1 of 10) K13449 - pathogenesis-related protein 1 (PR1)	yes|down
Glyma.06G091900.Wm82.a4.v1		yes|down
Glyma.04G106500.Wm82.a4.v1	(1 of 5) PTHR22814//PTHR22814:SF84 - COPPER TRANSPORT PROTEIN ATOX1-RELATED // HEAVY-METAL-ASSOCIATED DOMAIN-CONTAINING PROTEIN	yes|up
Glyma.02G213500.Wm82.a4.v1	(1 of 4) PTHR31100:SF1 - AT-HOOK MOTIF NUCLEAR LOCALIZED PROTEIN 17-RELATED	yes|down
Glyma.14G035600.Wm82.a4.v1	(1 of 3) PTHR31326:SF3 - CRT (CHLOROQUINE-RESISTANCE TRANSPORTER)-LIKE TRANSPORTER 1-RELATED	yes|down
Glyma.19G029300.Wm82.a4.v1	(1 of 1) PTHR11926//PTHR11926:SF376 - GLUCOSYL/GLUCURONOSYL TRANSFERASES // UDP-GLYCOSYLTRANSFERASE 79B10-RELATED	yes|up
Glyma.13G173500.Wm82.a4.v1	(1 of 3) K13257 - 2-hydroxyisoflavanone synthase (CYP93C)	yes|down
Glyma.02G294000.Wm82.a4.v1	(1 of 1) PTHR32227:SF102 - O-GLYCOSYL HYDROLASES FAMILY 17 PROTEIN	yes|down
Glyma.08G158100.Wm82.a4.v1		yes|down
Glyma.16G057400.Wm82.a4.v1	(1 of 4) 3.6.4.8 - Proteasome ATPase / RP triple-A protein	yes|up
Glyma.09G164100.Wm82.a4.v1	(1 of 36) PF02893 - GRAM domain (GRAM)	yes|down
Glyma.04G052600.Wm82.a4.v1	(1 of 4) PTHR31223:SF4 - CYTOKININ RIBOSIDE 5'-MONOPHOSPHATE PHOSPHORIBOHYDROLASE LOG8-RELATED	yes|down
Glyma.15G031300.Wm82.a4.v1	(1 of 9) KOG0626 - Beta-glucosidase, lactase phlorizinhydrolase, and related proteins	yes|up
Glyma.01G214400.Wm82.a4.v1	(1 of 4) PTHR31867:SF2 - EXPANSIN-A18-RELATED	yes|up
Glyma.10G223200.Wm82.a4.v1	(1 of 349) PF00847 - AP2 domain (AP2)	yes|down
Glyma.13G361100.Wm82.a4.v1	(1 of 4) PTHR31734:SF12 - AUXIN-RESPONSIVE PROTEIN IAA19-RELATED	yes|up
Glyma.09G063300.Wm82.a4.v1	(1 of 8) PF05553//PF14364 - Cotton fibre expressed protein (DUF761) // Domain of unknown function (DUF4408) (DUF4408)	yes|down
Glyma.13G002000.Wm82.a4.v1	(1 of 85) PF02298 - Plastocyanin-like domain (Cu_bind_like)	yes|up
Glyma.20G080700.Wm82.a4.v1	(1 of 5) PTHR27004:SF17 - RECEPTOR LIKE PROTEIN 1	yes|down
Glyma.13G212600.Wm82.a4.v1	(1 of 2227) 2.7.11.1 - Non-specific serine/threonine protein kinase / Threonine-specific protein kinase	yes|up
Glyma.02G280100.Wm82.a4.v1	(1 of 80) PF14009 - Domain of unknown function (DUF4228) (DUF4228)	yes|down
Glyma.15G089600.Wm82.a4.v1	(1 of 28) PF04520 - Senescence regulator (Senescence_reg)	yes|down
Glyma.12G099300.Wm82.a4.v1	(1 of 4) PTHR11206//PTHR11206:SF143 - MULTIDRUG RESISTANCE PROTEIN // SUBFAMILY NOT NAMED	yes|down
Glyma.14G144300.Wm82.a4.v1	(1 of 14) PF00069//PF00560//PF07714//PF08263//PF13855 - Protein kinase domain (Pkinase) // Leucine Rich Repeat (LRR_1) // Protein tyrosine kinase (Pkinase_Tyr) // Leucine rich repeat N-terminal domain (LRRNT_2) // Leucine rich repeat (LRR_8)	yes|down
Glyma.18G254000.Wm82.a4.v1	(1 of 11) PF00069//PF00560//PF13855 - Protein kinase domain (Pkinase) // Leucine Rich Repeat (LRR_1) // Leucine rich repeat (LRR_8)	yes|down
Glyma.09G200500.Wm82.a4.v1	(1 of 11) K01662 - 1-deoxy-D-xylulose-5-phosphate synthase (dxs)	yes|down
Glyma.05G008400.Wm82.a4.v1	(1 of 2) PTHR12547:SF70 - ZINC FINGER CCCH DOMAIN-CONTAINING PROTEIN 39	yes|down
Glyma.18G254100.Wm82.a4.v1	(1 of 3) PTHR23070:SF44 - AAA-TYPE ATPASE FAMILY PROTEIN-RELATED	yes|down
Glyma.01G232400.Wm82.a4.v1	(1 of 3) PTHR24096:SF169 - 4-COUMARATE--COA LIGASE 3	yes|down
Glyma.19G025200.Wm82.a4.v1	(1 of 9) K13691 - pathogen-inducible salicylic acid glucosyltransferase [EC:2.4.1.-] Glc b1-2 SA (SGT1)	yes|down
Glyma.13G005100.Wm82.a4.v1	(1 of 3) PTHR33179//PTHR33179:SF7 - FAMILY NOT NAMED // GENOMIC DNA, CHROMOSOME 3, P1 CLONE:MKA23	yes|down
Glyma.13G322100.Wm82.a4.v1	(1 of 4) PTHR31945//PTHR31945:SF17 - FAMILY NOT NAMED // TRANSCRIPTION FACTOR FER-LIKE IRON DEFICIENCY-INDUCED TRANSCRIPTION FACTOR	yes|up
Glyma.12G173700.Wm82.a4.v1	(1 of 3) PF01301//PF02140//PF02837 - Glycosyl hydrolases family 35 (Glyco_hydro_35) // Galactose binding lectin domain (Gal_Lectin) // Glycosyl hydrolases family 2, sugar binding domain (Glyco_hydro_2_N)	yes|up
Glyma.10G169800.Wm82.a4.v1	(1 of 4) PTHR10795//PTHR10795:SF394 - PROPROTEIN CONVERTASE SUBTILISIN/KEXIN // SUBFAMILY NOT NAMED	yes|up
Glyma.10G008600.Wm82.a4.v1		yes|down
Glyma.13G173401.Wm82.a4.v1	(1 of 3) K13257 - 2-hydroxyisoflavanone synthase (CYP93C)	yes|down
Glyma.11G132100.Wm82.a4.v1		yes|up
Glyma.12G144600.Wm82.a4.v1	(1 of 1) PTHR13620:SF7 - EMB|CAB82946.1-RELATED	yes|down
Glyma.01G160900.Wm82.a4.v1	(1 of 60) PF03087 - Arabidopsis protein of unknown function (DUF241)	yes|up
Glyma.02G193800.Wm82.a4.v1	(1 of 4) PTHR10168//PTHR10168:SF74 - GLUTAREDOXIN // ELECTRON CARRIER/ PROTEIN DISULFIDE OXIDOREDUCTASE-RELATED	yes|up
Glyma.18G120700.Wm82.a4.v1	(1 of 4) PTHR11177//PTHR11177:SF158 - CHITINASE // SUBFAMILY NOT NAMED	yes|up
Glyma.18G193600.Wm82.a4.v1	(1 of 2) PTHR11556:SF16 - FRUCTOSE-1,6-BISPHOSPHATASE, CHLOROPLASTIC	yes|up
Glyma.06G003500.Wm82.a4.v1	(1 of 3) PTHR10044//PTHR10044:SF112 - INHIBITOR OF APOPTOSIS // SUBFAMILY NOT NAMED	yes|down
Glyma.20G113800.Wm82.a4.v1	(1 of 2) PTHR23024:SF194 - CARBOXYLESTERASE 6-RELATED	yes|down
Glyma.11G198500.Wm82.a4.v1	(1 of 1) PTHR11260//PTHR11260:SF16 - GLUTATHIONE S-TRANSFERASE, GST, SUPERFAMILY, GST DOMAIN CONTAINING // SUBFAMILY NOT NAMED	yes|down
Glyma.16G218300.Wm82.a4.v1	(1 of 9) PTHR10217:SF475 - CYCLIC NUCLEOTIDE-GATED ION CHANNEL 19-RELATED	yes|down
Glyma.16G023000.Wm82.a4.v1	(1 of 4) PTHR10641//PTHR10641:SF613 - MYB-LIKE DNA-BINDING PROTEIN MYB // SUBFAMILY NOT NAMED	yes|down
Glyma.19G008700.Wm82.a4.v1	(1 of 5) 1.3.1.105 - 2-methylene-furan-3-one reductase / Enone oxidoreductase	yes|up
Glyma.15G206800.Wm82.a4.v1	(1 of 2) PTHR11177//PTHR11177:SF219 - CHITINASE // CHITINASE-LIKE PROTEIN-RELATED	yes|down
Glyma.13G049200.Wm82.a4.v1	(1 of 112) PF13839//PF14416 - GDSL/SGNH-like Acyl-Esterase family found in Pmr5 and Cas1p (PC-Esterase) // PMR5 N terminal Domain (PMR5N)	yes|up
Glyma.15G003200.Wm82.a4.v1	(1 of 4) PTHR31096//PTHR31096:SF16 - FAMILY NOT NAMED // ACT DOMAIN-CONTAINING PROTEIN	yes|up
Glyma.20G013400.Wm82.a4.v1	(1 of 80) PF14009 - Domain of unknown function (DUF4228) (DUF4228)	yes|down
Glyma.19G018600.Wm82.a4.v1	(1 of 3) PTHR23070:SF44 - AAA-TYPE ATPASE FAMILY PROTEIN-RELATED	yes|down
Glyma.18G051500.Wm82.a4.v1	(1 of 4) PTHR31194//PTHR31194:SF6 - SHN SHINE , DNA BINDING / TRANSCRIPTION FACTOR // SUBFAMILY NOT NAMED	yes|down
Glyma.20G215500.Wm82.a4.v1	(1 of 65) PF03140 - Plant protein of unknown function (DUF247)	yes|down
Glyma.03G026000.Wm82.a4.v1	(1 of 14) PF07279 - Protein of unknown function (DUF1442) (DUF1442)	yes|up
Glyma.08G119400.Wm82.a4.v1	(1 of 36) PTHR32077//PTHR32077:SF7 - FAMILY NOT NAMED // FASCICLIN-LIKE ARABINOGALACTAN PROTEIN 11	yes|down
Glyma.15G273300.Wm82.a4.v1	(1 of 2) PTHR31407//PTHR31407:SF20 - FAMILY NOT NAMED // THYLAKOID LUMENAL 19 KDA PROTEIN, CHLOROPLASTIC	yes|down
Glyma.11G137500.Wm82.a4.v1	(1 of 2) PTHR11709//PTHR11709:SF78 - MULTI-COPPER OXIDASE // SUBFAMILY NOT NAMED	yes|down
Glyma.05G101300.Wm82.a4.v1	(1 of 19) K14487 - auxin responsive GH3 gene family (GH3)	yes|down
Glyma.11G009400.Wm82.a4.v1	(1 of 4) PTHR10641//PTHR10641:SF671 - MYB-LIKE DNA-BINDING PROTEIN MYB // SUBFAMILY NOT NAMED	yes|down
Glyma.13G230100.Wm82.a4.v1	(1 of 112) PF13839//PF14416 - GDSL/SGNH-like Acyl-Esterase family found in Pmr5 and Cas1p (PC-Esterase) // PMR5 N terminal Domain (PMR5N)	yes|up
Glyma.16G043800.Wm82.a4.v1	(1 of 7) K09875 - aquaporin SIP (SIP)	yes|down
Glyma.10G072000.Wm82.a4.v1		yes|down
Glyma.05G155600.Wm82.a4.v1	(1 of 72) PF01344 - Kelch motif (Kelch_1)	yes|up
Glyma.05G022600.Wm82.a4.v1	(1 of 8) 1.1.1.22 - UDP-glucose 6-dehydrogenase	yes|down
Glyma.18G142600.Wm82.a4.v1	(1 of 1) PTHR11220//PTHR11220:SF36 - HEME-BINDING PROTEIN-RELATED // SUBFAMILY NOT NAMED	yes|up
Glyma.04G045800.Wm82.a4.v1	(1 of 4) PTHR23083//PTHR23083:SF431 - TETRATRICOPEPTIDE REPEAT PROTEIN, TPR // SUBFAMILY NOT NAMED	yes|up
Glyma.08G010400.Wm82.a4.v1	(1 of 155) K14488 - SAUR family protein (SAUR)	yes|down
Glyma.17G159600.Wm82.a4.v1	(1 of 74) PF05678 - VQ motif (VQ)	yes|down
Glyma.20G140200.Wm82.a4.v1	(1 of 51) PF01657//PF07714 - Salt stress response/antifungal (Stress-antifung) // Protein tyrosine kinase (Pkinase_Tyr)	yes|down
Glyma.08G124900.Wm82.a4.v1	(1 of 2) PTHR17130//PTHR17130:SF24 - MITOCHONDRIAL OUTER MEMBRANE PROTEIN 25 // GAN	yes|up
Glyma.02G149100.Wm82.a4.v1	(1 of 6) 1.11.1.9 - Glutathione peroxidase	yes|up
Glyma.10G016600.Wm82.a4.v1	(1 of 3) PTHR33470//PTHR33470:SF1 - FAMILY NOT NAMED // POLLEN OLE E 1 ALLERGEN AND EXTENSIN FAMILY PROTEIN	yes|up
Glyma.17G260200.Wm82.a4.v1	(1 of 19) PF05055 - Protein of unknown function (DUF677) (DUF677)	yes|down
Glyma.07G047400.Wm82.a4.v1	(1 of 5) KOG4650 - Predicted steroid reductase	yes|up
Glyma.01G036600.Wm82.a4.v1	(1 of 86) PF13912 - C2H2-type zinc finger (zf-C2H2_6)	yes|down
Glyma.14G174600.Wm82.a4.v1	(1 of 16) KOG0149 - Predicted RNA-binding protein SEB4 (RRM superfamily)	yes|up
Glyma.08G349200.Wm82.a4.v1	(1 of 2) K10782 - fatty acyl-ACP thioesterase A (FATA)	yes|down
Glyma.03G241500.Wm82.a4.v1	(1 of 10) K08145 - MFS transporter, SP family, solute carrier family 2 (facilitated glucose transporter), member 8 (SLC2A8, GLUT8)	yes|down
Glyma.02G094500.Wm82.a4.v1	(1 of 86) PF13912 - C2H2-type zinc finger (zf-C2H2_6)	yes|down
Glyma.02G155550.Wm82.a4.v1		yes|down
Glyma.05G015500.Wm82.a4.v1	(1 of 4) PTHR10891//PTHR10891:SF638 - EF-HAND CALCIUM-BINDING DOMAIN CONTAINING PROTEIN // CALCIUM-BINDING PROTEIN CML15-RELATED	yes|up
Glyma.06G007500.Wm82.a4.v1	(1 of 2) K01583 - arginine decarboxylase (E4.1.1.19)	yes|down
Glyma.18G118300.Wm82.a4.v1	(1 of 80) PF14009 - Domain of unknown function (DUF4228) (DUF4228)	yes|down
Glyma.01G110300.Wm82.a4.v1	(1 of 3) PTHR11132//PTHR11132:SF97 - SOLUTE CARRIER FAMILY 35 // SUBFAMILY NOT NAMED	yes|down
Glyma.20G110800.Wm82.a4.v1	(1 of 2) PTHR19370//PTHR19370:SF124 - NADH-CYTOCHROME B5 REDUCTASE // FERREDOXIN-4, CHLOROPLASTIC-RELATED	yes|down
Glyma.17G096200.Wm82.a4.v1	(1 of 6) PTHR11654:SF59 - PROTEIN NRT1/ PTR FAMILY 2.10-RELATED	yes|down
Glyma.U031105.Wm82.a4.v1	(1 of 13) PTHR21495//PTHR21495:SF77 - NUCLEOPORIN-RELATED // DIRIGENT PROTEIN 19	yes|down
Glyma.12G062000.Wm82.a4.v1	(1 of 111) PF03514 - GRAS domain family (GRAS)	yes|down
Glyma.18G047800.Wm82.a4.v1	(1 of 4) PTHR31852//PTHR31852:SF1 - FAMILY NOT NAMED // LATE EMBRYOGENESIS ABUNDANT (LEA) HYDROXYPROLINE-RICH GLYCOPROTEIN-RELATED	yes|down
Glyma.20G009300.Wm82.a4.v1	(1 of 2) PTHR10209//PTHR10209:SF142 - OXIDOREDUCTASE, 2OG-FE II OXYGENASE FAMILY PROTEIN // SUBFAMILY NOT NAMED	yes|down
Glyma.13G089800.Wm82.a4.v1	(1 of 16) KOG0149 - Predicted RNA-binding protein SEB4 (RRM superfamily)	yes|up
Glyma.02G307300.Wm82.a4.v1	(1 of 2) K08243 - Polyketide reductase (PKR)	yes|down
Glyma.20G064500.Wm82.a4.v1	(1 of 3) PTHR33179//PTHR33179:SF7 - FAMILY NOT NAMED // GENOMIC DNA, CHROMOSOME 3, P1 CLONE:MKA23	yes|down
Glyma.11G148500.Wm82.a4.v1	(1 of 36) PTHR32077//PTHR32077:SF7 - FAMILY NOT NAMED // FASCICLIN-LIKE ARABINOGALACTAN PROTEIN 11	yes|down
Glyma.13G153018.Wm82.a4.v1	(1 of 4) PTHR33601:SF7 - PROTEIN LITTLE ZIPPER 3	yes|down
Glyma.03G038100.Wm82.a4.v1	(1 of 154) K00430 - peroxidase (E1.11.1.7)	yes|down
Glyma.11G232100.Wm82.a4.v1	(1 of 38) PF01190 - Pollen proteins Ole e I like (Pollen_Ole_e_I)	yes|up
Glyma.15G139600.Wm82.a4.v1	(1 of 6) PTHR22835//PTHR22835:SF153 - ZINC FINGER FYVE DOMAIN CONTAINING PROTEIN // SUBFAMILY NOT NAMED	yes|up
Glyma.11G000800.Wm82.a4.v1	(1 of 6) 3.5.1.9 - Arylformamidase / Kynurenine formamidase	yes|down
Glyma.12G084000.Wm82.a4.v1	(1 of 2) PTHR11440//PTHR11440:SF54 - LECITHIN-CHOLESTEROL ACYLTRANSFERASE-RELATED // PHOSPHOLIPID:DIACYLGLYCEROL ACYLTRANSFERASE 2-RELATED	yes|up
Glyma.19G041300.Wm82.a4.v1	(1 of 112) PF13839//PF14416 - GDSL/SGNH-like Acyl-Esterase family found in Pmr5 and Cas1p (PC-Esterase) // PMR5 N terminal Domain (PMR5N)	yes|up
Glyma.19G247200.Wm82.a4.v1	(1 of 3) PTHR17204//PTHR17204:SF30 - PRE-MRNA PROCESSING PROTEIN PRP39-RELATED // SUBFAMILY NOT NAMED	yes|down
Glyma.08G199000.Wm82.a4.v1	(1 of 3) PTHR23429//PTHR23429:SF1 - GLUCOSE-6-PHOSPHATE 1-DEHYDROGENASE G6PD // GLUCOSE-6-PHOSPHATE 1-DEHYDROGENASE 1, CHLOROPLASTIC	yes|up
Glyma.15G232800.Wm82.a4.v1	(1 of 31) PTHR23155//PTHR23155:SF414 - LEUCINE-RICH REPEAT-CONTAINING PROTEIN // SUBFAMILY NOT NAMED	yes|up
Glyma.07G270900.Wm82.a4.v1	(1 of 2) PTHR19308//PTHR19308:SF14 - PHOSPHATIDYLCHOLINE TRANSFER PROTEIN // PROTEIN T28D6.7	yes|up
Glyma.19G052600.Wm82.a4.v1		yes|down
Glyma.09G012400.Wm82.a4.v1		yes|up
Glyma.18G278900.Wm82.a4.v1	(1 of 5) 1.5.5.2 - Proline dehydrogenase	yes|down
Glyma.09G013700.Wm82.a4.v1	(1 of 2) PTHR22814:SF117 - METAL ION BINDING PROTEIN-RELATED	yes|up
Glyma.10G201100.Wm82.a4.v1	(1 of 10) PTHR11817//PTHR11817:SF33 - PYRUVATE KINASE // SUBFAMILY NOT NAMED	yes|down
Glyma.11G203000.Wm82.a4.v1	(1 of 4) PTHR31852//PTHR31852:SF1 - FAMILY NOT NAMED // LATE EMBRYOGENESIS ABUNDANT (LEA) HYDROXYPROLINE-RICH GLYCOPROTEIN-RELATED	yes|down
Glyma.11G199300.Wm82.a4.v1	(1 of 4) PTHR31194//PTHR31194:SF6 - SHN SHINE , DNA BINDING / TRANSCRIPTION FACTOR // SUBFAMILY NOT NAMED	yes|down
Glyma.08G110380.Wm82.a4.v1	(1 of 2) PTHR10795//PTHR10795:SF346 - PROPROTEIN CONVERTASE SUBTILISIN/KEXIN // SUBFAMILY NOT NAMED	yes|down
Glyma.10G092800.Wm82.a4.v1	(1 of 1) PTHR10209//PTHR10209:SF174 - OXIDOREDUCTASE, 2OG-FE II OXYGENASE FAMILY PROTEIN // 2-OXOGLUTARATE (2OG) AND FE(II)-DEPENDENT OXYGENASE SUPERFAMILY PROTEIN-RELATED	yes|up
Glyma.13G332500.Wm82.a4.v1	(1 of 3) K15276 - solute carrier family 35 (adenosine 3'-phospho 5'-phosphosulfate transporter), member B2 (SLC35B2, PAPST1)	yes|down
Glyma.18G036500.Wm82.a4.v1		yes|down
Glyma.10G213000.Wm82.a4.v1		yes|down
Glyma.09G010500.Wm82.a4.v1		yes|down
Glyma.13G189800.Wm82.a4.v1	(1 of 2) PTHR23024//PTHR23024:SF135 - MEMBER OF 'GDXG' FAMILY OF LIPOLYTIC ENZYMES // SUBFAMILY NOT NAMED	yes|down
Glyma.05G192700.Wm82.a4.v1	(1 of 4) PTHR19241//PTHR19241:SF230 - ATP-BINDING CASSETTE TRANSPORTER // ABC TRANSPORTER G FAMILY MEMBER 5	yes|up
Glyma.04G124951.Wm82.a4.v1		yes|up
Glyma.02G002200.Wm82.a4.v1		yes|up
Glyma.03G135800.Wm82.a4.v1	(1 of 49) K09419 - heat shock transcription factor, other eukaryote (HSFF)	yes|down
Glyma.11G148501.Wm82.a4.v1	(1 of 36) PTHR32077//PTHR32077:SF7 - FAMILY NOT NAMED // FASCICLIN-LIKE ARABINOGALACTAN PROTEIN 11	yes|down
Glyma.15G065100.Wm82.a4.v1	(1 of 3) PTHR27002//PTHR27002:SF93 - FAMILY NOT NAMED // RECEPTOR-LIKE SERINE/THREONINE-PROTEIN KINASE SD1-6-RELATED	yes|down
Glyma.04G004500.Wm82.a4.v1	(1 of 5) PTHR21576:SF17 - MAJOR FACILITATOR FAMILY PROTEIN	yes|down
Glyma.13G285300.Wm82.a4.v1	(1 of 150) KOG0156 - Cytochrome P450 CYP2 subfamily	yes|down
Glyma.13G354700.Wm82.a4.v1	(1 of 7) PTHR28242//PTHR28242:SF4 - FAMILY NOT NAMED // HISTIDINE-CONTAINING PHOSPHOTRANSFER PROTEIN 4	yes|up
Glyma.09G006000.Wm82.a4.v1	(1 of 3) PTHR31683//PTHR31683:SF18 - FAMILY NOT NAMED // PECTATE LYASE 2-RELATED	yes|up
Glyma.01G173500.Wm82.a4.v1	(1 of 4) PTHR11709:SF116 - LACCASE-11	yes|up
Glyma.08G158700.Wm82.a4.v1		yes|down
Glyma.08G218100.Wm82.a4.v1	(1 of 2) PTHR10366//PTHR10366:SF404 - NAD DEPENDENT EPIMERASE/DEHYDRATASE // SUBFAMILY NOT NAMED	yes|down
Glyma.01G187700.Wm82.a4.v1	(1 of 5) PTHR10509//PTHR10509:SF23 - O-METHYLTRANSFERASE-RELATED // SUBFAMILY NOT NAMED	yes|down
Glyma.10G296600.Wm82.a4.v1	(1 of 4) PTHR11654//PTHR11654:SF146 - OLIGOPEPTIDE TRANSPORTER-RELATED // SUBFAMILY NOT NAMED	yes|up
Glyma.16G145600.Wm82.a4.v1	(1 of 6) PTHR31942//PTHR31942:SF29 - FAMILY NOT NAMED // MLO-LIKE PROTEIN 12-RELATED	yes|down
Glyma.15G256300.Wm82.a4.v1	(1 of 11) PTHR31568:SF17 - EXPRESSED PROTEIN	yes|down
Glyma.07G141600.Wm82.a4.v1	(1 of 2) PTHR12483//PTHR12483:SF24 - SOLUTE CARRIER FAMILY 31 COPPER TRANSPORTERS // COPPER TRANSPORTER 1-RELATED	yes|up
Glyma.16G021300.Wm82.a4.v1	(1 of 6) PTHR19359:SF22 - CYTOCHROME B5 ISOFORM A	yes|down
Glyma.07G265200.Wm82.a4.v1	(1 of 6) PTHR10980//PTHR10980:SF18 - RHO GDP-DISSOCIATION INHIBITOR // IMMUNOGLOBULIN E-SET SUPERFAMILY PROTEIN	yes|up
Glyma.07G051500.Wm82.a4.v1	(1 of 3) PTHR11514:SF40 - TRANSCRIPTION FACTOR BHLH14	yes|down
Glyma.13G305500.Wm82.a4.v1	(1 of 2) PTHR23042//PTHR23042:SF56 - CIRCADIAN PROTEIN CLOCK/ARNT/BMAL/PAS // SUBFAMILY NOT NAMED	yes|up
Glyma.02G063300.Wm82.a4.v1	(1 of 11) PTHR10992:SF820 - METHYLESTERASE 1-RELATED	yes|up
Glyma.13G209600.Wm82.a4.v1	(1 of 7) PTHR16007//PTHR16007:SF29 - EPIDIDYMAL MEMBRANE PROTEIN E9-RELATED // SUBFAMILY NOT NAMED	yes|down
Glyma.07G254000.Wm82.a4.v1	(1 of 4) PTHR11570//PTHR11570:SF1 - S-ADENOSYLMETHIONINE DECARBOXYLASE // S-ADENOSYLMETHIONINE DECARBOXYLASE PROENZYME	yes|down
Glyma.12G011700.Wm82.a4.v1	(1 of 18) PTHR23155//PTHR23155:SF402 - LEUCINE-RICH REPEAT-CONTAINING PROTEIN // DISEASE RESISTANCE PROTEIN RPP13-RELATED	yes|down
Glyma.05G068000.Wm82.a4.v1	(1 of 10) K01177 - beta-amylase (E3.2.1.2)	yes|down
Glyma.08G352200.Wm82.a4.v1	(1 of 9) PTHR27002:SF84 - ATP BINDING / PROTEIN KINASE-RELATED	yes|down
Glyma.16G008500.Wm82.a4.v1	(1 of 2227) 2.7.11.1 - Non-specific serine/threonine protein kinase / Threonine-specific protein kinase	yes|down
Glyma.08G109400.Wm82.a4.v1	(1 of 20) 2.3.1.74 - Naringenin-chalcone synthase / Flavonone synthase	yes|down
Glyma.08G326900.Wm82.a4.v1	(1 of 150) KOG0156 - Cytochrome P450 CYP2 subfamily	yes|up
Glyma.08G119200.Wm82.a4.v1	(1 of 9) PTHR23155//PTHR23155:SF554 - LEUCINE-RICH REPEAT-CONTAINING PROTEIN // SUBFAMILY NOT NAMED	yes|down
Glyma.14G028200.Wm82.a4.v1	(1 of 2) PTHR10536 - DNA PRIMASE SMALL SUBUNIT	yes|up
Glyma.05G096800.Wm82.a4.v1	(1 of 3) PTHR12411//PTHR12411:SF349 - CYSTEINE PROTEASE FAMILY C1-RELATED // SUBFAMILY NOT NAMED	yes|down
Glyma.03G085500.Wm82.a4.v1	(1 of 5) 3.5.4.16 - GTP cyclohydrolase I	yes|up
Glyma.15G232200.Wm82.a4.v1	(1 of 74) PF05678 - VQ motif (VQ)	yes|down
Glyma.09G022400.Wm82.a4.v1	(1 of 13) PTHR31388//PTHR31388:SF22 - FAMILY NOT NAMED // PEROXIDASE 22-RELATED	yes|down
