# Supplementary material for: GmWRKY33a is a hub gene responsive to brassinosteroid signaling that suppresses nodulation in soybean (Glycine max)
Source: Front Plant Sci. 2025 Jan 16;15:1507307. doi: 10.3389/fpls.2024.1507307 (PMC11779726; doi:10.3389/fpls.2024.1507307)
Supplement: Supplementary file 10 [file Table3.xlsx]

## Sheet: Sheet1
Supplementary table 3
Gene_id	Gene description	Log2FC(BRHH24/BRmo24)
Glyma.02G148200.Wm82.a4.v1	(1 of 6) PTHR13683//PTHR13683:SF379 - ASPARTYL PROTEASES // ASPARTYL PROTEASE-LIKE PROTEIN	1.62997
Glyma.19G229400.Wm82.a4.v1	(1 of 19) PF07887 - Calmodulin binding protein-like (Calmodulin_bind)	1.46755
Glyma.17G179400.Wm82.a4.v1	(1 of 20) PTHR23155//PTHR23155:SF543 - LEUCINE-RICH REPEAT-CONTAINING PROTEIN // SUBFAMILY NOT NAMED	4.35021
Glyma.01G195300.Wm82.a4.v1	(1 of 74) PF05678 - VQ motif (VQ)	1.64105
Glyma.10G115400.Wm82.a4.v1	(1 of 32) 1.14.13.121 - Premnaspirodiene oxygenase / Hyoscymus muticus premnaspirodiene oxygenase	3.19471
Glyma.18G202600.Wm82.a4.v1	(1 of 5) 1.14.99.33 - Delta(12)-fatty acid dehydrogenase / Linoleate Delta-12-fatty acid acetylenase (desaturase)	1.23971
Glyma.09G280200.Wm82.a4.v1	(1 of 8) K13424 - WRKY transcription factor 33 (WRKY33)	2.00637
Glyma.18G080200.Wm82.a4.v1	(1 of 150) KOG0156 - Cytochrome P450 CYP2 subfamily	1.204
Glyma.07G103700.Wm82.a4.v1	(1 of 16) PTHR31415:SF4 - HARPIN-INDUCED PROTEIN-LIKE-RELATED	1.44383
Glyma.17G017400.Wm82.a4.v1	(1 of 1) PF01715//PF01745 - IPP transferase (IPPT) // Isopentenyl transferase (IPT)	1.41574
Glyma.02G291200.Wm82.a4.v1	(1 of 249) PTHR14155 - RING FINGER DOMAIN-CONTAINING	1.09823
Glyma.10G191700.Wm82.a4.v1	(1 of 154) K00430 - peroxidase (E1.11.1.7)	2.51079
Glyma.08G110420.Wm82.a4.v1	(1 of 20) 2.3.1.74 - Naringenin-chalcone synthase / Flavonone synthase	1.59965
Glyma.02G043500.Wm82.a4.v1	(1 of 1) PTHR13710//PTHR13710:SF86 - DNA HELICASE RECQ FAMILY MEMBER // SUBFAMILY NOT NAMED	1.00433
Glyma.13G054300.Wm82.a4.v1	(1 of 35) PF07714//PF11721 - Protein tyrosine kinase (Pkinase_Tyr) // Di-glucose binding within endoplasmic reticulum (Malectin)	2.57373
Glyma.08G062800.Wm82.a4.v1	(1 of 2227) 2.7.11.1 - Non-specific serine/threonine protein kinase / Threonine-specific protein kinase	1.72912
Glyma.02G255400.Wm82.a4.v1	(1 of 4) PF07014//PF07231 - Hs1pro-1 protein C-terminus (Hs1pro-1_C) // Hs1pro-1 N-terminus (Hs1pro-1_N)	1.7498
Glyma.10G009400.Wm82.a4.v1	(1 of 154) K00430 - peroxidase (E1.11.1.7)	1.96646
Glyma.11G198300.Wm82.a4.v1	(1 of 3) 6.2.1.8 - Oxalate--CoA ligase / Oxalyl-CoA synthetase	1.6286
Glyma.20G134000.Wm82.a4.v1	-	1.05625
Glyma.09G122900.Wm82.a4.v1	(1 of 10) PTHR23421:SF49 - BETA-GALACTOSIDASE 15-RELATED	2.58661
Glyma.15G211500.Wm82.a4.v1	(1 of 44) PF00197 - Trypsin and protease inhibitor (Kunitz_legume)	1.13493
Glyma.19G033100.Wm82.a4.v1	(1 of 1) PF00069//PF07714//PF11721//PF12819 - Protein kinase domain (Pkinase) // Protein tyrosine kinase (Pkinase_Tyr) // Di-glucose binding within endoplasmic reticulum (Malectin) // Carbohydrate-binding protein of the ER (Malectin_like)	1.08641
Glyma.08G044800.Wm82.a4.v1	(1 of 3) PTHR36757//PTHR36757:SF1 - FAMILY NOT NAMED // GENOMIC DNA, CHROMOSOME 3, P1 CLONE: MYF24	1.36179
Glyma.14G200200.Wm82.a4.v1	(1 of 8) K13424 - WRKY transcription factor 33 (WRKY33)	1.07819
Glyma.03G018900.Wm82.a4.v1	(1 of 1) PF00168//PF00614 - C2 domain (C2) // Phospholipase D Active site motif (PLDc)	1.3786
Glyma.16G026400.Wm82.a4.v1	(1 of 176) PF03106 - WRKY DNA -binding domain (WRKY)	1.74833
Glyma.14G221500.Wm82.a4.v1	(1 of 5) PTHR31867//PTHR31867:SF4 - FAMILY NOT NAMED // EXPANSIN-A11	1.32841
Glyma.01G016600.Wm82.a4.v1	(1 of 3) PTHR10641//PTHR10641:SF579 - MYB-LIKE DNA-BINDING PROTEIN MYB // MYB DOMAIN PROTEIN 9	1.13845
Glyma.08G110460.Wm82.a4.v1	(1 of 20) 2.3.1.74 - Naringenin-chalcone synthase / Flavonone synthase	1.45929
Glyma.13G152202.Wm82.a4.v1	(1 of 129) KOG0157 - Cytochrome P450 CYP4/CYP19/CYP26 subfamilies	1.19293
Glyma.02G044600.Wm82.a4.v1	(1 of 2227) 2.7.11.1 - Non-specific serine/threonine protein kinase / Threonine-specific protein kinase	1.30052
Glyma.18G219300.Wm82.a4.v1	(1 of 32) PF00069//PF01657 - Protein kinase domain (Pkinase) // Salt stress response/antifungal (Stress-antifung)	1.38583
Glyma.13G267300.Wm82.a4.v1	-	1.74868
Glyma.18G219200.Wm82.a4.v1	(1 of 51) PF01657//PF07714 - Salt stress response/antifungal (Stress-antifung) // Protein tyrosine kinase (Pkinase_Tyr)	1.3884
Glyma.15G015100.Wm82.a4.v1	(1 of 3) 2.7.11.1//3.2.1.14 - Non-specific serine/threonine protein kinase / Threonine-specific protein kinase // Chitinase / Poly-beta-glucosaminidase	1.64989
Glyma.11G180500.Wm82.a4.v1	(1 of 4) PTHR10797:SF3 - CCR4-ASSOCIATED FACTOR 1 HOMOLOG 11-RELATED	1.38183
Glyma.08G273600.Wm82.a4.v1	-	3.22489
Glyma.20G033800.Wm82.a4.v1	(1 of 5) PTHR11615//PTHR11615:SF81 - NITRATE, FROMATE, IRON DEHYDROGENASE // CASPARIAN STRIP MEMBRANE PROTEIN 5	1.28044
Glyma.18G007400.Wm82.a4.v1	(1 of 2) PTHR12771//PTHR12771:SF19 - ENGULFMENT AND CELL MOTILITY // ELMO/CED-12 DOMAIN-CONTAINING PROTEIN-RELATED	1.12697
Glyma.08G169800.Wm82.a4.v1	(1 of 1) PTHR23244//PTHR23244:SF276 - KELCH REPEAT DOMAIN // SUBFAMILY NOT NAMED	1.03026
Glyma.14G222700.Wm82.a4.v1	(1 of 2) K01322 - prolyl oligopeptidase [EC:3.4.21.26] (E3.4.21.26, PREP)	1.16452
Glyma.16G080100.Wm82.a4.v1	(1 of 3) PTHR31942//PTHR31942:SF13 - FAMILY NOT NAMED // MLO-LIKE PROTEIN 15	1.12216
Glyma.11G038600.Wm82.a4.v1	(1 of 18) K13464 - jasmonate ZIM domain-containing protein (JAZ)	1.63508
Glyma.11G230400.Wm82.a4.v1	(1 of 11) PTHR27003//PTHR27003:SF102 - FAMILY NOT NAMED // SERINE/THREONINE-PROTEIN KINASE-LIKE PROTEIN CCR3-RELATED	3.18265
Glyma.11G002800.Wm82.a4.v1	(1 of 51) PF01657//PF07714 - Salt stress response/antifungal (Stress-antifung) // Protein tyrosine kinase (Pkinase_Tyr)	1.0082
Glyma.02G082700.Wm82.a4.v1	(1 of 8) PTHR11751//PTHR11751:SF126 - SUBGROUP I AMINOTRANSFERASE RELATED // TRYPTOPHAN AMINOTRANSFERASE-RELATED PROTEIN 3-RELATED	2.10827
Glyma.14G081300.Wm82.a4.v1	(1 of 20) KOG0513 - Ca2+-independent phospholipase A2	1.47668
Glyma.19G163900.Wm82.a4.v1	(1 of 16) K14516 - ethylene-responsive transcription factor 1 (ERF1)	2.8899
Glyma.04G147000.Wm82.a4.v1	(1 of 6) K14515 - EIN3-binding F-box protein (EBF1_2)	1.10996
Glyma.05G196500.Wm82.a4.v1	(1 of 4) PTHR11730//PTHR11730:SF38 - AMMONIUM TRANSPORTER // AMMONIUM TRANSPORTER 2	1.22528
Glyma.08G112800.Wm82.a4.v1	(1 of 65) PF05553 - Cotton fibre expressed protein (DUF761)	2.17246
Glyma.06G234000.Wm82.a4.v1	(1 of 4) PTHR18966//PTHR18966:SF209 - IONOTROPIC GLUTAMATE RECEPTOR // SUBFAMILY NOT NAMED	2.27708
Glyma.10G066700.Wm82.a4.v1	(1 of 13) K01623 - fructose-bisphosphate aldolase, class I (ALDO)	1.18407
Glyma.08G062900.Wm82.a4.v1	(1 of 27) PF07714//PF08263 - Protein tyrosine kinase (Pkinase_Tyr) // Leucine rich repeat N-terminal domain (LRRNT_2)	2.40355
Glyma.06G099700.Wm82.a4.v1	(1 of 3) PTHR22951//PTHR22951:SF24 - CLATHRIN ASSEMBLY PROTEIN // SUBFAMILY NOT NAMED	1.32019
Glyma.11G179100.Wm82.a4.v1	(1 of 3) PTHR31086//PTHR31086:SF22 - FAMILY NOT NAMED // ALUMINUM-ACTIVATED MALATE TRANSPORTER 1-RELATED	1.71363
Glyma.15G160300.Wm82.a4.v1	(1 of 49) PF12796//PF13962 - Ankyrin repeats (3 copies) (Ank_2) // Domain of unknown function (PGG)	1.13268
Glyma.08G138901.Wm82.a4.v1	(1 of 1) PTHR11709//PTHR11709:SF28 - MULTI-COPPER OXIDASE // SUBFAMILY NOT NAMED	2.07992
Glyma.03G248900.Wm82.a4.v1	-	1.76518
Glyma.01G199800.Wm82.a4.v1	(1 of 1) 1.14.13.134 - Beta-amyrin 11-oxidase / CYP88D6	1.03969
Glyma.08G062700.Wm82.a4.v1	(1 of 27) PF07714//PF08263 - Protein tyrosine kinase (Pkinase_Tyr) // Leucine rich repeat N-terminal domain (LRRNT_2)	1.64063
Glyma.05G033600.Wm82.a4.v1	-	1.08669
Glyma.08G110500.Wm82.a4.v1	(1 of 20) 2.3.1.74 - Naringenin-chalcone synthase / Flavonone synthase	1.08625
Glyma.16G189400.Wm82.a4.v1	(1 of 4) PTHR10641:SF563 - MYB TRANSCRIPTION FACTOR-RELATED	1.07614
Glyma.19G198700.Wm82.a4.v1	(1 of 16) PTHR31415:SF4 - HARPIN-INDUCED PROTEIN-LIKE-RELATED	4.97643
Glyma.13G092500.Wm82.a4.v1	(1 of 2) PTHR10788//PTHR10788:SF30 - TREHALOSE-6-PHOSPHATE SYNTHASE // ALPHA,ALPHA-TREHALOSE-PHOSPHATE SYNTHASE [UDP-FORMING] 11-RELATED	1.01021
Glyma.19G162900.Wm82.a4.v1	(1 of 4) PTHR31529:SF10 - LOB DOMAIN-CONTAINING PROTEIN 16	1.81037
Glyma.14G218100.Wm82.a4.v1	(1 of 21) K06966 - uncharacterized protein (K06966)	1.27643
Glyma.11G018200.Wm82.a4.v1	(1 of 2) PTHR10641//PTHR10641:SF620 - MYB-LIKE DNA-BINDING PROTEIN MYB // SUBFAMILY NOT NAMED	1.35139
Glyma.20G137400.Wm82.a4.v1	(1 of 11) PTHR27002//PTHR27002:SF51 - FAMILY NOT NAMED // CYSTEINE-RICH RECEPTOR-LIKE PROTEIN KINASE 25-RELATED	1.91541
Glyma.16G023000.Wm82.a4.v1	(1 of 4) PTHR10641//PTHR10641:SF613 - MYB-LIKE DNA-BINDING PROTEIN MYB // SUBFAMILY NOT NAMED	1.08517
Glyma.12G080100.Wm82.a4.v1	(1 of 57) K08235 - xyloglucan:xyloglucosyl transferase (E2.4.1.207)	1.28003
Glyma.08G217400.Wm82.a4.v1	(1 of 6) PTHR19139//PTHR19139:SF170 - AQUAPORIN TRANSPORTER // AQUAPORIN NIP6-1	1.10801
Glyma.18G254100.Wm82.a4.v1	(1 of 3) PTHR23070:SF44 - AAA-TYPE ATPASE FAMILY PROTEIN-RELATED	1.1795
Glyma.18G042100.Wm82.a4.v1	(1 of 4) PTHR22849//PTHR22849:SF43 - WDSAM1 PROTEIN // U-BOX DOMAIN-CONTAINING PROTEIN 54-RELATED	1.51907
Glyma.15G071300.Wm82.a4.v1	(1 of 3) PF12481//PF13537 - Aluminium induced protein (DUF3700) // Glutamine amidotransferase domain (GATase_7)	1.69822
Glyma.13G301900.Wm82.a4.v1	(1 of 36) PF12609 - Wound-induced protein (DUF3774)	2.65543
Glyma.07G052700.Wm82.a4.v1	(1 of 7) PTHR23070//PTHR23070:SF13 - BCS1 AAA-TYPE ATPASE // P-LOOP CONTAINING NUCLEOSIDE TRIPHOSPHATE HYDROLASES SUPERFAMILY PROTEIN	1.24591
Glyma.02G130400.Wm82.a4.v1	(1 of 20) 2.3.1.74 - Naringenin-chalcone synthase / Flavonone synthase	1.19074
Glyma.10G007000.Wm82.a4.v1	(1 of 16) K14516 - ethylene-responsive transcription factor 1 (ERF1)	1.38041
Glyma.12G011700.Wm82.a4.v1	(1 of 18) PTHR23155//PTHR23155:SF402 - LEUCINE-RICH REPEAT-CONTAINING PROTEIN // DISEASE RESISTANCE PROTEIN RPP13-RELATED	1.65078
Glyma.01G036900.Wm82.a4.v1	(1 of 6) 3.4.24.7 - Interstitial collagenase / Vertebrate collagenase	1.12287
Glyma.12G063200.Wm82.a4.v1	(1 of 6) PTHR12276//PTHR12276:SF10 - EPSIN/ENT-RELATED // ENTH/VHS FAMILY PROTEIN	1.03755
Glyma.20G030600.Wm82.a4.v1	(1 of 4) PTHR33133:SF7 - F26K24.10 PROTEIN	1.3089
Glyma.15G089100.Wm82.a4.v1	(1 of 7) PTHR22835//PTHR22835:SF177 - ZINC FINGER FYVE DOMAIN CONTAINING PROTEIN // SUBFAMILY NOT NAMED	3.1675
Glyma.06G207751.Wm82.a4.v1	(1 of 8) PTHR12601//PTHR12601:SF6 - EUKARYOTIC TRANSLATION INITIATION FACTOR 3 SUBUNIT EIF-3 // CLUSTERED MITOCHONDRIA PROTEIN HOMOLOG	1.52051
Glyma.17G105300.Wm82.a4.v1	-	1.00994
Glyma.07G086200.Wm82.a4.v1	(1 of 4) PTHR23023//PTHR23023:SF108 - DIMETHYLANILINE MONOOXYGENASE // SUBFAMILY NOT NAMED	1.55397
Glyma.08G320200.Wm82.a4.v1	(1 of 176) PF03106 - WRKY DNA -binding domain (WRKY)	1.07129
Glyma.13G248500.Wm82.a4.v1	(1 of 5) PTHR27002//PTHR27002:SF157 - FAMILY NOT NAMED // G-TYPE LECTIN S-RECEPTOR-LIKE SERINE/THREONINE-PROTEIN KINASE SD1-13	1.05419
Glyma.14G061200.Wm82.a4.v1	(1 of 1) PTHR34795:SF1 - NEMATODE RESISTANCE PROTEIN-LIKE HSPRO1-RELATED	1.24993
Glyma.20G009000.Wm82.a4.v1	(1 of 80) PF14009 - Domain of unknown function (DUF4228) (DUF4228)	1.06752
Glyma.11G071100.Wm82.a4.v1	-	1.11538
Glyma.02G007400.Wm82.a4.v1	(1 of 2) PTHR22595//PTHR22595:SF35 - CHITINASE-RELATED // SUBFAMILY NOT NAMED	1.7971
Glyma.02G023100.Wm82.a4.v1	(1 of 8) PTHR10438:SF278 - THIOREDOXIN H7-RELATED	1.69902
Glyma.10G128932.Wm82.a4.v1	-	2.27676
Glyma.17G230500.Wm82.a4.v1	(1 of 5) PF01439 - Metallothionein (Metallothio_2)	1.04105
Glyma.09G102800.Wm82.a4.v1	(1 of 6) PTHR11206:SF156 - MATE EFFLUX FAMILY PROTEIN FRD3	1.17538
Glyma.01G055700.Wm82.a4.v1	(1 of 4) PTHR11453//PTHR11453:SF48 - ANION EXCHANGE PROTEIN // BORON TRANSPORTER 4-RELATED	1.43639
Glyma.19G196400.Wm82.a4.v1	(1 of 87) PF12937 - F-box-like (F-box-like)	1.27402
Glyma.07G033700.Wm82.a4.v1	(1 of 5) PTHR10209:SF211 - 2-OXOGLUTARATE (2OG) AND FE(II)-DEPENDENT OXYGENASE SUPERFAMILY PROTEIN-RELATED	1.36558
Glyma.12G007400.Wm82.a4.v1	-	1.04962
Glyma.04G149300.Wm82.a4.v1	(1 of 4) PTHR31561//PTHR31561:SF3 - FAMILY NOT NAMED // 3-KETOACYL-COA SYNTHASE 11	1.05126
Glyma.20G119300.Wm82.a4.v1	(1 of 10) PTHR27005//PTHR27005:SF28 - FAMILY NOT NAMED // PROTEIN KINASE-LIKE PROTEIN	1.99609
Glyma.09G159900.Wm82.a4.v1	(1 of 65) PF03140 - Plant protein of unknown function (DUF247)	2.21013
Glyma.16G136900.Wm82.a4.v1	(1 of 50) PTHR11017//PTHR11017:SF171 - LEUCINE-RICH REPEAT-CONTAINING PROTEIN // SUBFAMILY NOT NAMED	1.30944
Glyma.11G230300.Wm82.a4.v1	(1 of 11) PTHR27003//PTHR27003:SF102 - FAMILY NOT NAMED // SERINE/THREONINE-PROTEIN KINASE-LIKE PROTEIN CCR3-RELATED	2.99321
Glyma.06G079500.Wm82.a4.v1	(1 of 20) PF04654 - Protein of unknown function, DUF599 (DUF599)	1.06114
Glyma.19G229500.Wm82.a4.v1	(1 of 19) PF07887 - Calmodulin binding protein-like (Calmodulin_bind)	1.85536
Glyma.06G144000.Wm82.a4.v1	(1 of 2) PTHR33599//PTHR33599:SF4 - FAMILY NOT NAMED // GB|AAF01528.1	1.24128
Glyma.19G157000.Wm82.a4.v1	(1 of 3) K04120 - ent-copalyl diphosphate synthase (E5.5.1.13)	1.11232
Glyma.15G090500.Wm82.a4.v1	-	1.07921
Glyma.05G119200.Wm82.a4.v1	(1 of 233) PTHR24078 - DNAJ HOMOLOG SUBFAMILY C MEMBER	1.91841
Glyma.12G084950.Wm82.a4.v1	-	4.00273
Glyma.02G202600.Wm82.a4.v1	(1 of 310) PF00010 - Helix-loop-helix DNA-binding domain (HLH)	1.20193
Glyma.08G324300.Wm82.a4.v1	(1 of 8) PTHR23344//PTHR23344:SF8 - GLYCEROPHOSPHORYL DIESTER PHOSPHODIESTERASE // GLYCEROPHOSPHODIESTER PHOSPHODIESTERASE-LIKE PROTEIN-RELATED	1.01123
Glyma.10G115300.Wm82.a4.v1	(1 of 32) 1.14.13.121 - Premnaspirodiene oxygenase / Hyoscymus muticus premnaspirodiene oxygenase	2.92888
Glyma.03G208200.Wm82.a4.v1	(1 of 154) K00430 - peroxidase (E1.11.1.7)	1.85561
Glyma.14G118700.Wm82.a4.v1	(1 of 73) 3.1.4.46 - Glycerophosphodiester phosphodiesterase / Glycerophosphoryl diester phosphodiesterase	3.31807
Glyma.04G171101.Wm82.a4.v1	-	1.06645
Glyma.12G188500.Wm82.a4.v1	(1 of 13) PF13515 - Fusaric acid resistance protein-like (FUSC_2)	1.25494
Glyma.02G008900.Wm82.a4.v1	(1 of 154) K00430 - peroxidase (E1.11.1.7)	1.12015
Glyma.02G183000.Wm82.a4.v1	(1 of 4) PTHR31375//PTHR31375:SF3 - FAMILY NOT NAMED // POLYGALACTURONASE ADPG1-RELATED	2.87076
Glyma.08G200700.Wm82.a4.v1	(1 of 4) PTHR31734//PTHR31734:SF2 - FAMILY NOT NAMED // AUXIN-RESPONSIVE PROTEIN IAA18-RELATED	1.50365
Glyma.11G129900.Wm82.a4.v1	(1 of 38) K01188 - beta-glucosidase (E3.2.1.21)	1.70425
Glyma.15G123700.Wm82.a4.v1	-	1.17161
Glyma.03G264300.Wm82.a4.v1	(1 of 5) PTHR11771//PTHR11771:SF38 - LIPOXYGENASE // LIPOXYGENASE 3, CHLOROPLASTIC-RELATED	1.20992
Glyma.07G223200.Wm82.a4.v1	(1 of 2) PTHR11040:SF48 - ZINC TRANSPORTER 10-RELATED	3.3556
Glyma.06G220700.Wm82.a4.v1	(1 of 5) PTHR33021//PTHR33021:SF55 - FAMILY NOT NAMED // BLUE COPPER PROTEIN	1.29195
Glyma.07G051800.Wm82.a4.v1	(1 of 235) PF02519 - Auxin responsive protein (Auxin_inducible)	1.11813
Glyma.13G180200.Wm82.a4.v1	(1 of 2) PTHR10015//PTHR10015:SF155 - HEAT SHOCK TRANSCRIPTION FACTOR // SUBFAMILY NOT NAMED	1.85576
Glyma.07G138100.Wm82.a4.v1	-	4.21359
Glyma.08G099800.Wm82.a4.v1	-	1.52609
Glyma.10G010400.Wm82.a4.v1	(1 of 4) PTHR10641:SF494 - TRANSCRIPTION FACTOR MYB108	1.06327
Glyma.12G206700.Wm82.a4.v1	-	1.83759
Glyma.14G048600.Wm82.a4.v1	(1 of 10) PTHR11017//PTHR11017:SF174 - LEUCINE-RICH REPEAT-CONTAINING PROTEIN // SUBFAMILY NOT NAMED	1.05547
Glyma.10G010800.Wm82.a4.v1	(1 of 4) PTHR24096//PTHR24096:SF111 - FAMILY NOT NAMED // LONG CHAIN ACYL-COA SYNTHETASE 1	1.27982
Glyma.07G087200.Wm82.a4.v1	(1 of 5) PTHR33374//PTHR33374:SF6 - FAMILY NOT NAMED // ARABINOGALACTAN PEPTIDE 16-RELATED	1.94981
Glyma.07G211700.Wm82.a4.v1	(1 of 4) PTHR31722//PTHR31722:SF5 - FAMILY NOT NAMED // EMB|CAB62433.1|-RELATED	1.45285
Glyma.14G012800.Wm82.a4.v1	(1 of 2) PTHR13301//PTHR13301:SF57 - X-BOX TRANSCRIPTION FACTOR-RELATED // SUBFAMILY NOT NAMED	1.23275
Glyma.13G249200.Wm82.a4.v1	(1 of 1) PTHR27002//PTHR27002:SF51//PTHR27002:SF97 - FAMILY NOT NAMED // CYSTEINE-RICH RECEPTOR-LIKE PROTEIN KINASE 25-RELATED // SUBFAMILY NOT NAMED	1.34418
Glyma.08G216300.Wm82.a4.v1	(1 of 5) PTHR24006//PTHR24006:SF492 - FAMILY NOT NAMED // F-BOX/LRR-REPEAT PROTEIN 5	1.15291
Glyma.18G026700.Wm82.a4.v1	(1 of 11) PTHR27003//PTHR27003:SF102 - FAMILY NOT NAMED // SERINE/THREONINE-PROTEIN KINASE-LIKE PROTEIN CCR3-RELATED	1.85305
Glyma.07G176800.Wm82.a4.v1	(1 of 7) PTHR10209//PTHR10209:SF130 - OXIDOREDUCTASE, 2OG-FE II OXYGENASE FAMILY PROTEIN // SUBFAMILY NOT NAMED	1.59259
Glyma.08G321200.Wm82.a4.v1	(1 of 7) PTHR13683:SF246 - ASPARTYL PROTEASE FAMILY PROTEIN	1.07972
Glyma.17G211300.Wm82.a4.v1	-	3.7446
Glyma.20G159700.Wm82.a4.v1	(1 of 6) PTHR24282//PTHR24282:SF15 - CYTOCHROME P450 FAMILY MEMBER // CYTOCHROME P450, FAMILY 715, SUBFAMILY A, POLYPEPTIDE 1	1.87359
Glyma.13G301600.Wm82.a4.v1	(1 of 36) PF12609 - Wound-induced protein (DUF3774)	1.48372
Glyma.03G035300.Wm82.a4.v1	(1 of 2227) 2.7.11.1 - Non-specific serine/threonine protein kinase / Threonine-specific protein kinase	1.0005
Glyma.13G282200.Wm82.a4.v1	(1 of 36) PF12609 - Wound-induced protein (DUF3774)	1.48541
Glyma.03G160400.Wm82.a4.v1	-	2.25544
Glyma.08G109500.Wm82.a4.v1	(1 of 20) 2.3.1.74 - Naringenin-chalcone synthase / Flavonone synthase	1.14218
Glyma.19G160100.Wm82.a4.v1	(1 of 4) PTHR23050//PTHR23050:SF211 - CALCIUM BINDING PROTEIN // SUBFAMILY NOT NAMED	1.27413
Glyma.18G297500.Wm82.a4.v1	(1 of 4) PTHR12161:SF23 - REGULATOR OF VPS4 ACTIVITY IN THE MVB PATHWAY PROTEIN	1.85448
Glyma.07G013700.Wm82.a4.v1	(1 of 9) PF07714//PF12819//PF13855 - Protein tyrosine kinase (Pkinase_Tyr) // Carbohydrate-binding protein of the ER (Malectin_like) // Leucine rich repeat (LRR_8)	1.47642
Glyma.16G136600.Wm82.a4.v1	(1 of 50) PTHR11017//PTHR11017:SF171 - LEUCINE-RICH REPEAT-CONTAINING PROTEIN // SUBFAMILY NOT NAMED	1.32363
Glyma.13G251500.Wm82.a4.v1	(1 of 1) PTHR32099//PTHR32099:SF3 - CYSTEINE-RICH REPEAT SECRETORY PROTEIN // SUBFAMILY NOT NAMED	1.5603
Glyma.08G364700.Wm82.a4.v1	(1 of 4) PTHR12161:SF23 - REGULATOR OF VPS4 ACTIVITY IN THE MVB PATHWAY PROTEIN	1.67914
Glyma.15G268200.Wm82.a4.v1	-	1.64429
Glyma.15G123800.Wm82.a4.v1	(1 of 2) PTHR13683//PTHR13683:SF267 - ASPARTYL PROTEASES // ASPARTYL PROTEASE FAMILY PROTEIN-RELATED	1.50563
Glyma.05G159200.Wm82.a4.v1	(1 of 4) PTHR27000:SF154 - LEUCINE-RICH REPEAT RECEPTOR-LIKE PROTEIN KINASE	1.01571
Glyma.06G259800.Wm82.a4.v1	(1 of 25) PF00931//PF07725//PF13676 - NB-ARC domain (NB-ARC) // Leucine Rich Repeat (LRR_3) // TIR domain (TIR_2)	1.47658
Glyma.04G029900.Wm82.a4.v1	(1 of 8) PTHR23324//PTHR23324:SF43 - SEC14 RELATED PROTEIN // PHOSPHATIDYLINOSITOL/PHOSPHATIDYLCHOLINE TRANSFER PROTEIN SFH6-RELATED	1.01337
Glyma.06G306200.Wm82.a4.v1	(1 of 65) PF03140 - Plant protein of unknown function (DUF247)	2.81971
Glyma.10G272000.Wm82.a4.v1	(1 of 3) PTHR31042//PTHR31042:SF10 - FAMILY NOT NAMED // CORE-2/I-BRANCHING BETA-1,6-N-ACETYLGLUCOSAMINYLTRANSFERASE-LIKE PROTEIN	1.72502
Glyma.10G046000.Wm82.a4.v1	(1 of 4) PTHR12542//PTHR12542:SF38 - EXOCYST COMPLEX PROTEIN EXO70 // EXOCYST SUBUNIT EXO70 FAMILY PROTEIN-RELATED	1.26773
Glyma.14G078000.Wm82.a4.v1	(1 of 3) PTHR11206//PTHR11206:SF115 - MULTIDRUG RESISTANCE PROTEIN // MATE EFFLUX FAMILY PROTEIN	4.15073
Glyma.04G238300.Wm82.a4.v1	(1 of 176) PF03106 - WRKY DNA -binding domain (WRKY)	3.56313
Glyma.09G204350.Wm82.a4.v1	-	1.6562
Glyma.20G137900.Wm82.a4.v1	(1 of 29) PTHR27002//PTHR27002:SF122 - FAMILY NOT NAMED // CYSTEINE-RICH RECEPTOR-LIKE PROTEIN KINASE 28-RELATED	1.13816
Glyma.06G061900.Wm82.a4.v1	(1 of 8) PTHR31429:SF3 - WRKY TRANSCRIPTION FACTOR 40-RELATED	1.99197
Glyma.17G037300.Wm82.a4.v1	(1 of 4) PTHR10209//PTHR10209:SF160 - OXIDOREDUCTASE, 2OG-FE II OXYGENASE FAMILY PROTEIN // GIBBERELLIN 2-BETA-DIOXYGENASE 4	1.21039
Glyma.06G300100.Wm82.a4.v1	(1 of 10) PTHR10641//PTHR10641:SF584 - MYB-LIKE DNA-BINDING PROTEIN MYB // SUBFAMILY NOT NAMED	2.13297
Glyma.08G044400.Wm82.a4.v1	(1 of 4) PTHR31713//PTHR31713:SF15 - FAMILY NOT NAMED // PROTEIN SAR DEFICIENT 1	2.14222
Glyma.14G148100.Wm82.a4.v1	(1 of 131) PF00892 - EamA-like transporter family (EamA)	1.09228
Glyma.19G174000.Wm82.a4.v1	(1 of 12) PTHR26374//PTHR26374:SF198 - FAMILY NOT NAMED // ZINC FINGER PROTEIN ZAT11	2.09961
Glyma.19G086000.Wm82.a4.v1	(1 of 21) PTHR31238//PTHR31238:SF42 - FAMILY NOT NAMED // GERMIN-LIKE PROTEIN SUBFAMILY 1 MEMBER 10-RELATED	2.1365
Glyma.13G122500.Wm82.a4.v1	(1 of 6) PTHR31190//PTHR31190:SF26 - FAMILY NOT NAMED // ETHYLENE-RESPONSIVE TRANSCRIPTION FACTOR ERF096	2.52907
Glyma.09G051900.Wm82.a4.v1	(1 of 74) PF05678 - VQ motif (VQ)	1.43364
Glyma.15G264300.Wm82.a4.v1	(1 of 8) PTHR22835//PTHR22835:SF262 - ZINC FINGER FYVE DOMAIN CONTAINING PROTEIN // GDSL ESTERASE/LIPASE 5-RELATED	1.63848
Glyma.09G065000.Wm82.a4.v1	(1 of 6) PTHR31250:SF13 - CALMODULIN-BINDING PROTEIN	1.07557
Glyma.11G040600.Wm82.a4.v1	(1 of 17) PTHR32246:SF20 - BON1-ASSOCIATED PROTEIN 1-RELATED	1.29005
Glyma.12G184000.Wm82.a4.v1	(1 of 6) PTHR11362:SF13 - PROTEIN TERMINAL FLOWER 1	1.24806
Glyma.06G276500.Wm82.a4.v1	-	1.25694
Glyma.02G028600.Wm82.a4.v1	(1 of 6) 3.4.24.7 - Interstitial collagenase / Vertebrate collagenase	1.9484
Glyma.20G047400.Wm82.a4.v1	(1 of 1) PF10143//PF13921 - 2,3-bisphosphoglycerate-independent phosphoglycerate mutase (PhosphMutase) // Myb-like DNA-binding domain (Myb_DNA-bind_6)	3.70658
Glyma.08G164400.Wm82.a4.v1	(1 of 2) PTHR11040//PTHR11040:SF59 - ZINC/IRON TRANSPORTER // SUBFAMILY NOT NAMED	1.42881
Glyma.17G214700.Wm82.a4.v1	(1 of 73) 3.1.4.46 - Glycerophosphodiester phosphodiesterase / Glycerophosphoryl diester phosphodiesterase	2.15293
Glyma.19G196600.Wm82.a4.v1	(1 of 4) PTHR31140//PTHR31140:SF2 - FAMILY NOT NAMED // B3 DOMAIN-CONTAINING TRANSCRIPTION FACTOR VAL3	1.52464
Glyma.17G214600.Wm82.a4.v1	(1 of 73) 3.1.4.46 - Glycerophosphodiester phosphodiesterase / Glycerophosphoryl diester phosphodiesterase	1.3654
Glyma.07G266500.Wm82.a4.v1	(1 of 4) PTHR31636:SF45 - SCARECROW-LIKE PROTEIN 13	1.10891
Glyma.09G208200.Wm82.a4.v1	(1 of 2) 2.4.1.12//2.4.2.24 - Cellulose synthase (UDP-forming) / UDP-glucose-cellulose glucosyltransferase // 1,4-beta-D-xylan synthase	1.20282
Glyma.12G130200.Wm82.a4.v1	(1 of 38) K01188 - beta-glucosidase (E3.2.1.21)	2.56381
Glyma.03G173300.Wm82.a4.v1	(1 of 12) PTHR26374//PTHR26374:SF198 - FAMILY NOT NAMED // ZINC FINGER PROTEIN ZAT11	2.64649
Glyma.13G314100.Wm82.a4.v1	(1 of 4) PTHR10797:SF3 - CCR4-ASSOCIATED FACTOR 1 HOMOLOG 11-RELATED	1.29964
Glyma.08G234500.Wm82.a4.v1	(1 of 4) PF01753//PF13920 - MYND finger (zf-MYND) // Zinc finger, C3HC4 type (RING finger) (zf-C3HC4_3)	1.69224
Glyma.11G124700.Wm82.a4.v1	-	2.13786
Glyma.04G190700.Wm82.a4.v1	(1 of 3) PTHR12411//PTHR12411:SF346 - CYSTEINE PROTEASE FAMILY C1-RELATED // KDEL-TAILED CYSTEINE ENDOPEPTIDASE CEP1-RELATED	1.31767
Glyma.03G181700.Wm82.a4.v1	(1 of 8) 4.3.1.24 - Phenylalanine ammonia-lyase	1.51695
Glyma.16G041100.Wm82.a4.v1	(1 of 4) PTHR34132//PTHR34132:SF1 - FAMILY NOT NAMED // EMB|CAB87627.1	1.16727
Glyma.01G036300.Wm82.a4.v1	-	1.16424
Glyma.13G333400.Wm82.a4.v1	(1 of 4) PTHR26374//PTHR26374:SF162 - FAMILY NOT NAMED // C2H2-TYPE ZINC FINGER FAMILY PROTEIN-RELATED	1.53346
Glyma.17G214500.Wm82.a4.v1	(1 of 73) 3.1.4.46 - Glycerophosphodiester phosphodiesterase / Glycerophosphoryl diester phosphodiesterase	1.84824
Glyma.08G109400.Wm82.a4.v1	(1 of 20) 2.3.1.74 - Naringenin-chalcone synthase / Flavonone synthase	1.97153
Glyma.07G248600.Wm82.a4.v1	(1 of 191) PF00168 - C2 domain (C2)	1.03165
Glyma.13G033400.Wm82.a4.v1	(1 of 11) PF00069//PF13947 - Protein kinase domain (Pkinase) // Wall-associated receptor kinase galacturonan-binding (GUB_WAK_bind)	1.06579
Glyma.03G197200.Wm82.a4.v1	(1 of 155) K14488 - SAUR family protein (SAUR)	1.89019
Glyma.02G149900.Wm82.a4.v1	(1 of 4) PTHR31447:SF2 - OXIDOREDUCTASE, 2OG-FE(II) OXYGENASE FAMILY PROTEIN	1.06762
Glyma.11G184800.Wm82.a4.v1	(1 of 5) PTHR10795//PTHR10795:SF427 - PROPROTEIN CONVERTASE SUBTILISIN/KEXIN // SUBFAMILY NOT NAMED	1.66216
Glyma.17G096900.Wm82.a4.v1	(1 of 1) PTHR21319:SF17 - ZINC ION BINDING PROTEIN	1.16578
Glyma.15G109600.Wm82.a4.v1	(1 of 17) PF14476 - Petal formation-expressed (Chloroplast_duf)	1.82464
Glyma.08G018000.Wm82.a4.v1	(1 of 3) PTHR11751//PTHR11751:SF380 - SUBGROUP I AMINOTRANSFERASE RELATED // 1-AMINOCYCLOPROPANE-1-CARBOXYLATE SYNTHASE 2-RELATED	1.63217
Glyma.04G043800.Wm82.a4.v1	(1 of 1) PTHR11945//PTHR11945:SF200 - MADS BOX PROTEIN // SUBFAMILY NOT NAMED	2.37544
Glyma.18G004200.Wm82.a4.v1	(1 of 20) PF01823 - MAC/Perforin domain (MACPF)	1.04809
Glyma.08G094400.Wm82.a4.v1	(1 of 10) PTHR27005//PTHR27005:SF28 - FAMILY NOT NAMED // PROTEIN KINASE-LIKE PROTEIN	1.35404
Glyma.17G128900.Wm82.a4.v1	(1 of 6) PTHR10891//PTHR10891:SF621 - EF-HAND CALCIUM-BINDING DOMAIN CONTAINING PROTEIN // SUBFAMILY NOT NAMED	3.52696
Glyma.20G062000.Wm82.a4.v1	(1 of 3) PTHR13994//PTHR13994:SF15 - NUDIX HYDROLASE RELATED // SUBFAMILY NOT NAMED	1.24558
Glyma.16G133800.Wm82.a4.v1	(1 of 19) 1.14.13.109 - Abieta-7,13-dien-18-ol hydroxylase / CYP720B1	1.04036
Glyma.07G154100.Wm82.a4.v1	(1 of 51) PF00069//PF00139 - Protein kinase domain (Pkinase) // Legume lectin domain (Lectin_legB)	1.69369
Glyma.02G296600.Wm82.a4.v1	(1 of 2) PTHR14493:SF51 - ZINC FINGER CCCH DOMAIN-CONTAINING PROTEIN 29-RELATED	1.20725
Glyma.10G169300.Wm82.a4.v1	(1 of 1) PF12937//PF14299 - F-box-like (F-box-like) // Phloem protein 2 (PP2)	2.17719
Glyma.06G200400.Wm82.a4.v1	(1 of 13) PTHR12542//PTHR12542:SF29 - EXOCYST COMPLEX PROTEIN EXO70 // SUBFAMILY NOT NAMED	1.48899
Glyma.18G260700.Wm82.a4.v1	(1 of 9) PTHR10891//PTHR10891:SF574 - EF-HAND CALCIUM-BINDING DOMAIN CONTAINING PROTEIN // CALCIUM-BINDING PROTEIN CML30-RELATED	2.48654
Glyma.01G089800.Wm82.a4.v1	(1 of 2) PTHR10696//PTHR10696:SF29 - GAMMA-BUTYROBETAINE HYDROXYLASE-RELATED // SUBFAMILY NOT NAMED	1.56223
Glyma.08G169451.Wm82.a4.v1	(1 of 2) PTHR31719//PTHR31719:SF42 - FAMILY NOT NAMED // GENOMIC DNA, CHROMOSOME 3, P1 CLONE: MGH6	1.83156
Glyma.15G002500.Wm82.a4.v1	-	1.22028
Glyma.09G139000.Wm82.a4.v1	(1 of 4) PTHR10641:SF563 - MYB TRANSCRIPTION FACTOR-RELATED	1.29749
Glyma.10G008600.Wm82.a4.v1	-	1.05988
Glyma.08G321500.Wm82.a4.v1	(1 of 7) PTHR13683:SF246 - ASPARTYL PROTEASE FAMILY PROTEIN	1.66631
Glyma.17G019500.Wm82.a4.v1	(1 of 7) PTHR11926//PTHR11926:SF152 - GLUCOSYL/GLUCURONOSYL TRANSFERASES // UDP-GLUCOSYL TRANSFERASE 73B2-RELATED	1.13877
Glyma.10G116000.Wm82.a4.v1	(1 of 32) 1.14.13.121 - Premnaspirodiene oxygenase / Hyoscymus muticus premnaspirodiene oxygenase	1.66284
Glyma.06G045400.Wm82.a4.v1	(1 of 86) PF13912 - C2H2-type zinc finger (zf-C2H2_6)	1.16945
Glyma.03G199800.Wm82.a4.v1	-	1.08905
Glyma.08G019000.Wm82.a4.v1	(1 of 106) PF03168 - Late embryogenesis abundant protein (LEA_2)	1.1134
Glyma.18G128000.Wm82.a4.v1	(1 of 223) PTHR11017 - LEUCINE-RICH REPEAT-CONTAINING PROTEIN	2.46803
Glyma.15G090400.Wm82.a4.v1	(1 of 5) PTHR12553//PTHR12553:SF7 - RIBONUCLEASE Z // METALLO-BETA-LACTAMASE DOMAIN-CONTAINING PROTEIN	1.20993
Glyma.05G175800.Wm82.a4.v1	-	1.64004
Glyma.14G044400.Wm82.a4.v1	(1 of 120) PF00560//PF08263//PF13855 - Leucine Rich Repeat (LRR_1) // Leucine rich repeat N-terminal domain (LRRNT_2) // Leucine rich repeat (LRR_8)	2.43736
Glyma.07G195300.Wm82.a4.v1	(1 of 3) PF12481//PF13537 - Aluminium induced protein (DUF3700) // Glutamine amidotransferase domain (GATase_7)	2.25401
Glyma.16G069700.Wm82.a4.v1	(1 of 12) PTHR31087:SF11 - PROTEIN LURP-ONE-RELATED 1-RELATED	1.53444
Glyma.13G370100.Wm82.a4.v1	(1 of 8) PTHR31429:SF3 - WRKY TRANSCRIPTION FACTOR 40-RELATED	2.13319
Glyma.10G253100.Wm82.a4.v1	(1 of 29) PTHR27002//PTHR27002:SF122 - FAMILY NOT NAMED // CYSTEINE-RICH RECEPTOR-LIKE PROTEIN KINASE 28-RELATED	1.51333
Glyma.19G016100.Wm82.a4.v1	(1 of 2) PTHR13778//PTHR13778:SF7 - GLYCOSYLTRANSFERASE 8 DOMAIN-CONTAINING PROTEIN // GALACTURONOSYLTRANSFERASE-LIKE 8-RELATED	1.85013
Glyma.19G086200.Wm82.a4.v1	(1 of 21) PTHR31238//PTHR31238:SF42 - FAMILY NOT NAMED // GERMIN-LIKE PROTEIN SUBFAMILY 1 MEMBER 10-RELATED	1.7777
Glyma.15G109500.Wm82.a4.v1	(1 of 17) PF14476 - Petal formation-expressed (Chloroplast_duf)	1.98079
Glyma.10G170900.Wm82.a4.v1	(1 of 3) PTHR31126//PTHR31126:SF19 - FAMILY NOT NAMED // ATYPICAL DUAL-SPECIFICITY PHOSPHATASE	2.45034
Glyma.20G134200.Wm82.a4.v1	(1 of 5) PTHR31490:SF18 - 1,4-BETA-XYLAN ENDOHYDROLASE-RELATED	1.24241
Glyma.U031413.Wm82.a4.v1	(1 of 7) PTHR31235:SF39 - PEROXIDASE 3-RELATED	1.20087
Glyma.02G184300.Wm82.a4.v1	(1 of 36) PTHR23155//PTHR23155:SF563 - LEUCINE-RICH REPEAT-CONTAINING PROTEIN // SUBFAMILY NOT NAMED	1.45723
Glyma.11G119000.Wm82.a4.v1	(1 of 9) PF10950 - Protein of unknown function (DUF2775) (DUF2775)	1.09698
Glyma.13G267600.Wm82.a4.v1	(1 of 176) PF03106 - WRKY DNA -binding domain (WRKY)	1.1627
Glyma.13G267500.Wm82.a4.v1	(1 of 176) PF03106 - WRKY DNA -binding domain (WRKY)	1.33385
Glyma.09G284700.Wm82.a4.v1	(1 of 154) K00430 - peroxidase (E1.11.1.7)	1.05917
Glyma.15G264200.Wm82.a4.v1	(1 of 8) PTHR22835//PTHR22835:SF262 - ZINC FINGER FYVE DOMAIN CONTAINING PROTEIN // GDSL ESTERASE/LIPASE 5-RELATED	2.41142
Glyma.10G156500.Wm82.a4.v1	(1 of 17) K10664 - E3 ubiquitin-protein ligase ATL6/9/15/31/42/55 [EC:6.3.2.19] (ATL6S)	1.10508
Glyma.11G185700.Wm82.a4.v1	(1 of 2) PTHR24296//PTHR24296:SF7 - FAMILY NOT NAMED // CYTOCHROME P450 94C1	2.16945
Glyma.17G229500.Wm82.a4.v1	(1 of 3) PTHR23056:SF26 - CALCINEURIN B-LIKE PROTEIN 10	1.44076
Glyma.10G005400.Wm82.a4.v1	(1 of 5) PTHR11654//PTHR11654:SF73 - OLIGOPEPTIDE TRANSPORTER-RELATED // PROTEIN NRT1/ PTR FAMILY 5.2-RELATED	1.63354
Glyma.03G263000.Wm82.a4.v1	(1 of 5) PTHR14155//PTHR14155:SF99 - RING FINGER DOMAIN-CONTAINING // RING-H2 FINGER PROTEIN ATL3	1.11995
Glyma.03G160300.Wm82.a4.v1	(1 of 4) K13407 - fatty acid omega-hydroxylase (CYP94A1)	1.21928
Glyma.03G138700.Wm82.a4.v1	-	1.02426
Glyma.11G214500.Wm82.a4.v1	(1 of 4) PTHR22849//PTHR22849:SF43 - WDSAM1 PROTEIN // U-BOX DOMAIN-CONTAINING PROTEIN 54-RELATED	1.95395
Glyma.01G179600.Wm82.a4.v1	(1 of 32) 1.14.13.121 - Premnaspirodiene oxygenase / Hyoscymus muticus premnaspirodiene oxygenase	1.02617
Glyma.04G092100.Wm82.a4.v1	(1 of 6) K15104 - solute carrier family 25 (mitochondrial oxoglutarate transporter), member 11 (SLC25A11, OGC)	1.06936
Glyma.07G035067.Wm82.a4.v1	(1 of 3) PTHR11533//PTHR11533:SF177 - PROTEASE M1 ZINC METALLOPROTEASE // SUBFAMILY NOT NAMED	1.7367
Glyma.18G271233.Wm82.a4.v1	(1 of 48) PF12819 - Carbohydrate-binding protein of the ER (Malectin_like)	1.84505
Glyma.20G063100.Wm82.a4.v1	(1 of 2) PTHR11040:SF35 - ZINC TRANSPORTER 3-RELATED	1.21226
Glyma.18G290300.Wm82.a4.v1	(1 of 5) PTHR10891//PTHR10891:SF615 - EF-HAND CALCIUM-BINDING DOMAIN CONTAINING PROTEIN // SUBFAMILY NOT NAMED	1.68974
Glyma.19G233900.Wm82.a4.v1	(1 of 4) PTHR11972:SF57 - RESPIRATORY BURST OXIDASE HOMOLOG PROTEIN B	1.02828
Glyma.17G053600.Wm82.a4.v1	-	2.45352
Glyma.19G086100.Wm82.a4.v1	(1 of 21) PTHR31238//PTHR31238:SF42 - FAMILY NOT NAMED // GERMIN-LIKE PROTEIN SUBFAMILY 1 MEMBER 10-RELATED	1.27722
Glyma.01G091400.Wm82.a4.v1	(1 of 20) 2.3.1.74 - Naringenin-chalcone synthase / Flavonone synthase	1.54308
Glyma.10G151300.Wm82.a4.v1	(1 of 4) KOG4431 - Uncharacterized protein, induced by hypoxia	1.2175
Glyma.17G180000.Wm82.a4.v1	(1 of 20) PTHR23155//PTHR23155:SF543 - LEUCINE-RICH REPEAT-CONTAINING PROTEIN // SUBFAMILY NOT NAMED	3.95465
Glyma.11G129700.Wm82.a4.v1	(1 of 38) K01188 - beta-glucosidase (E3.2.1.21)	2.85006
Glyma.11G022800.Wm82.a4.v1	-	1.15574
Glyma.01G011500.Wm82.a4.v1	(1 of 10) PTHR21493//PTHR21493:SF2 - CGI-141-RELATED/LIPASE CONTAINING PROTEIN // SUBFAMILY NOT NAMED	2.29351
Glyma.14G116400.Wm82.a4.v1	-	5.85081
Glyma.06G321600.Wm82.a4.v1	(1 of 9) PTHR32448//PTHR32448:SF25 - FAMILY NOT NAMED // FAD-BINDING BERBERINE FAMILY PROTEIN-RELATED	1.14165
Glyma.01G032300.Wm82.a4.v1	-	1.71191
Glyma.12G024000.Wm82.a4.v1	(1 of 27) 3.2.1.26 - Beta-fructofuranosidase / Saccharase	1.58109
Glyma.19G198600.Wm82.a4.v1	(1 of 16) PTHR31415:SF4 - HARPIN-INDUCED PROTEIN-LIKE-RELATED	2.50181
Glyma.15G163500.Wm82.a4.v1	(1 of 5) PTHR31517//PTHR31517:SF10 - FAMILY NOT NAMED // PEROXIDASE 16-RELATED	1.47653
Glyma.02G020300.Wm82.a4.v1	(1 of 176) PF03106 - WRKY DNA -binding domain (WRKY)	1.20561
Glyma.06G084800.Wm82.a4.v1	(1 of 5) PTHR14155//PTHR14155:SF95 - RING FINGER DOMAIN-CONTAINING // E3 UBIQUITIN-PROTEIN LIGASE ATL42-RELATED	1.00077
Glyma.16G193800.Wm82.a4.v1	(1 of 17) PTHR33044//PTHR33044:SF21 - FAMILY NOT NAMED // PROTEIN YLS3	1.46474
Glyma.01G030300.Wm82.a4.v1	(1 of 25) PF07816 - Protein of unknown function (DUF1645) (DUF1645)	1.14527
Glyma.17G020900.Wm82.a4.v1	(1 of 4) PTHR31621//PTHR31621:SF1 - FAMILY NOT NAMED // DUF679 DOMAIN MEMBRANE PROTEIN 1	2.31312
Glyma.01G035400.Wm82.a4.v1	(1 of 19) PTHR23155//PTHR23155:SF505 - LEUCINE-RICH REPEAT-CONTAINING PROTEIN // SUBFAMILY NOT NAMED	1.70424
Glyma.08G130800.Wm82.a4.v1	(1 of 6) PTHR10857:SF34 - COPINE (CALCIUM-DEPENDENT PHOSPHOLIPID-BINDING PROTEIN) FAMILY PROTEIN	1.0234
Glyma.03G118200.Wm82.a4.v1	(1 of 3) K12604 - CCR4-NOT transcription complex subunit 1 (CNOT1, NOT1)	1.32248
Glyma.06G200300.Wm82.a4.v1	(1 of 13) PTHR12542//PTHR12542:SF29 - EXOCYST COMPLEX PROTEIN EXO70 // SUBFAMILY NOT NAMED	1.50582
Glyma.03G016400.Wm82.a4.v1	(1 of 17) PTHR32246:SF20 - BON1-ASSOCIATED PROTEIN 1-RELATED	3.0975
Glyma.13G301800.Wm82.a4.v1	(1 of 36) PF12609 - Wound-induced protein (DUF3774)	1.31957
Glyma.05G153200.Wm82.a4.v1	(1 of 20) 2.3.1.74 - Naringenin-chalcone synthase / Flavonone synthase	1.53316
Glyma.17G209000.Wm82.a4.v1	(1 of 4) K13422 - transcription factor MYC2 (MYC2)	1.00651
Glyma.02G005600.Wm82.a4.v1	(1 of 4) PTHR10641//PTHR10641:SF650 - MYB-LIKE DNA-BINDING PROTEIN MYB // SUBFAMILY NOT NAMED	1.41145
Glyma.20G169000.Wm82.a4.v1	(1 of 2227) 2.7.11.1 - Non-specific serine/threonine protein kinase / Threonine-specific protein kinase	1.05203
Glyma.20G133200.Wm82.a4.v1	(1 of 4) PTHR26374:SF208 - ZINC FINGER PROTEIN AZF3-RELATED	1.43739
Glyma.03G201302.Wm82.a4.v1	(1 of 16) PTHR31415:SF4 - HARPIN-INDUCED PROTEIN-LIKE-RELATED	1.35123
Glyma.10G257200.Wm82.a4.v1	-	1.17866
Glyma.18G026900.Wm82.a4.v1	(1 of 11) PTHR27003//PTHR27003:SF102 - FAMILY NOT NAMED // SERINE/THREONINE-PROTEIN KINASE-LIKE PROTEIN CCR3-RELATED	2.08599
Glyma.07G212400.Wm82.a4.v1	(1 of 349) PF00847 - AP2 domain (AP2)	6.87146
Glyma.08G045200.Wm82.a4.v1	(1 of 4) PTHR12629:SF4 - NUDIX HYDROLASE 17, MITOCHONDRIAL-RELATED	1.70494
Glyma.16G136200.Wm82.a4.v1	(1 of 50) PTHR11017//PTHR11017:SF171 - LEUCINE-RICH REPEAT-CONTAINING PROTEIN // SUBFAMILY NOT NAMED	1.32268
Glyma.03G048500.Wm82.a4.v1	(1 of 49) PTHR11017//PTHR11017:SF163 - LEUCINE-RICH REPEAT-CONTAINING PROTEIN // SUBFAMILY NOT NAMED	1.07264
Glyma.04G182600.Wm82.a4.v1	(1 of 4) PTHR13935//PTHR13935:SF59 - ACHAETE-SCUTE TRANSCRIPTION FACTOR-RELATED // SUBFAMILY NOT NAMED	1.57756
Glyma.08G146900.Wm82.a4.v1	(1 of 111) PF03514 - GRAS domain family (GRAS)	1.05626
Glyma.10G022300.Wm82.a4.v1	-	1.49767
Glyma.04G190400.Wm82.a4.v1	(1 of 2) PTHR27000//PTHR27000:SF9 - FAMILY NOT NAMED // LEUCINE-RICH REPEAT RECEPTOR-LIKE SERINE/THREONINE/TYROSINE-PROTEIN KINASE SOBIR1	1.31342
Glyma.12G217500.Wm82.a4.v1	(1 of 6) PTHR23050//PTHR23050:SF170 - CALCIUM BINDING PROTEIN // SUBFAMILY NOT NAMED	1.39729
Glyma.20G061100.Wm82.a4.v1	(1 of 1) PTHR22298//PTHR22298:SF39 - ENDO-1,4-BETA-GLUCANASE // ENDOGLUCANASE 7	1.76258
Glyma.11G182000.Wm82.a4.v1	(1 of 4) PTHR31989//PTHR31989:SF4 - FAMILY NOT NAMED // NAC DOMAIN-CONTAINING PROTEIN 61-RELATED	2.80404
Glyma.18G148700.Wm82.a4.v1	(1 of 11) K01662 - 1-deoxy-D-xylulose-5-phosphate synthase (dxs)	2.44257
Glyma.10G200800.Wm82.a4.v1	(1 of 14) 1.14.13.152 - Geraniol 8-hydroxylase / G10H	1.25771
Glyma.16G214200.Wm82.a4.v1	(1 of 2) PF00931//PF04450//PF13676 - NB-ARC domain (NB-ARC) // Peptidase of plants and bacteria (BSP) // TIR domain (TIR_2)	1.31796
Glyma.19G254800.Wm82.a4.v1	(1 of 176) PF03106 - WRKY DNA -binding domain (WRKY)	2.75677
Glyma.09G161400.Wm82.a4.v1	(1 of 1) PF00931//PF13191//PF13456//PF13676//PF13966 - NB-ARC domain (NB-ARC) // AAA ATPase domain (AAA_16) // Reverse transcriptase-like (RVT_3) // TIR domain (TIR_2) // zinc-binding in reverse transcriptase (zf-RVT)	1.6219
Glyma.11G178800.Wm82.a4.v1	(1 of 2) 1.3.1.3//1.3.99.6 - Delta(4)-3-oxosteroid 5-beta-reductase / Testosterone 5-beta-reductase // 3-oxo-5-beta-steroid 4-dehydrogenase / Delta(4)-3-ketosteroid 5-beta-reductase	1.18344
Glyma.18G110700.Wm82.a4.v1	(1 of 4) PTHR31719//PTHR31719:SF5 - FAMILY NOT NAMED // NAC DOMAIN-CONTAINING PROTEIN 6-RELATED	1.76043
Glyma.19G205300.Wm82.a4.v1	(1 of 1) PTHR31235//PTHR31235:SF43 - FAMILY NOT NAMED // PEROXIDASE 24	2.31506
Glyma.03G002700.Wm82.a4.v1	(1 of 25) PF00069//PF00954//PF01453 - Protein kinase domain (Pkinase) // S-locus glycoprotein domain (S_locus_glycop) // D-mannose binding lectin (B_lectin)	1.77382
Glyma.03G201000.Wm82.a4.v1	(1 of 16) PTHR31415:SF4 - HARPIN-INDUCED PROTEIN-LIKE-RELATED	1.58438
Glyma.11G043700.Wm82.a4.v1	(1 of 4) PTHR23042:SF25 - TRANSCRIPTION FACTOR NAI1	1.13451
Glyma.01G011600.Wm82.a4.v1	(1 of 10) PTHR21493//PTHR21493:SF2 - CGI-141-RELATED/LIPASE CONTAINING PROTEIN // SUBFAMILY NOT NAMED	1.44557
Glyma.03G206800.Wm82.a4.v1	(1 of 1) PTHR10992//PTHR10992:SF822 - ALPHA/BETA HYDROLASE FOLD-CONTAINING PROTEIN // SUBFAMILY NOT NAMED	6.00646
Glyma.07G058800.Wm82.a4.v1	(1 of 2) PTHR23416//PTHR23416:SF2 - SIALIC ACID SYNTHASE-RELATED // SERINE ACETYLTRANSFERASE 5	1.15333
Glyma.03G225900.Wm82.a4.v1	(1 of 4) PTHR31867:SF34 - EXPANSIN-A17-RELATED	2.81671
Glyma.07G039700.Wm82.a4.v1	(1 of 63) K04733 - interleukin-1 receptor-associated kinase 4 (IRAK4)	1.19467
Glyma.18G287000.Wm82.a4.v1	(1 of 18) PTHR23155//PTHR23155:SF402 - LEUCINE-RICH REPEAT-CONTAINING PROTEIN // DISEASE RESISTANCE PROTEIN RPP13-RELATED	1.10246
Glyma.03G116300.Wm82.a4.v1	(1 of 24) KOG1987 - Speckle-type POZ protein SPOP and related proteins with TRAF, MATH and BTB/POZ domains	1.08785
Glyma.04G020700.Wm82.a4.v1	-	1.67536
Glyma.01G027100.Wm82.a4.v1	(1 of 10) PF00069//PF01476 - Protein kinase domain (Pkinase) // LysM domain (LysM)	1.55249
Glyma.13G052800.Wm82.a4.v1	(1 of 5) PTHR10209//PTHR10209:SF124 - OXIDOREDUCTASE, 2OG-FE II OXYGENASE FAMILY PROTEIN // SUBFAMILY NOT NAMED	1.00131
Glyma.20G089100.Wm82.a4.v1	(1 of 4) PTHR31867:SF34 - EXPANSIN-A17-RELATED	1.50026
Glyma.17G147500.Wm82.a4.v1	(1 of 12) PTHR31692:SF10 - EXPANSIN-LIKE B1	1.76578
Glyma.07G126600.Wm82.a4.v1	(1 of 5) 1.13.99.1 - Inositol oxygenase / Myo-inositol oxygenase	1.85615
Glyma.16G060700.Wm82.a4.v1	(1 of 21) PTHR31238//PTHR31238:SF42 - FAMILY NOT NAMED // GERMIN-LIKE PROTEIN SUBFAMILY 1 MEMBER 10-RELATED	1.68152
Glyma.16G119500.Wm82.a4.v1	(1 of 60) PF03087 - Arabidopsis protein of unknown function (DUF241)	1.06474
Glyma.13G152814.Wm82.a4.v1	(1 of 12) 2.5.1.36 - Trihydroxypterocarpan dimethylallyltransferase / Glyceollin synthase	2.12424
Glyma.12G214100.Wm82.a4.v1	(1 of 3) PTHR31415//PTHR31415:SF22 - FAMILY NOT NAMED // LATE EMBRYOGENESIS ABUNDANT HYDROXYPROLINE-RICH GLYCOPROTEIN-RELATED	1.08168
Glyma.16G033900.Wm82.a4.v1	(1 of 10) PTHR11017//PTHR11017:SF174 - LEUCINE-RICH REPEAT-CONTAINING PROTEIN // SUBFAMILY NOT NAMED	1.46079
Glyma.18G271400.Wm82.a4.v1	(1 of 63) K04733 - interleukin-1 receptor-associated kinase 4 (IRAK4)	1.12613
Glyma.02G040700.Wm82.a4.v1	(1 of 6) K15104 - solute carrier family 25 (mitochondrial oxoglutarate transporter), member 11 (SLC25A11, OGC)	1.18387
Glyma.15G087300.Wm82.a4.v1	(1 of 6) PTHR19139:SF144 - AQUAPORIN NIP1-1-RELATED	1.82763
Glyma.09G064200.Wm82.a4.v1	(1 of 4) PTHR12565//PTHR12565:SF180 - STEROL REGULATORY ELEMENT-BINDING PROTEIN // SUBFAMILY NOT NAMED	1.62843
Glyma.15G159800.Wm82.a4.v1	-	5.94186
Glyma.13G146100.Wm82.a4.v1	(1 of 6) PTHR18952//PTHR18952:SF100 - CARBONIC ANHYDRASE // ALPHA CARBONIC ANHYDRASE 5	1.29181
Glyma.07G076600.Wm82.a4.v1	(1 of 17) PTHR32246:SF20 - BON1-ASSOCIATED PROTEIN 1-RELATED	2.3377
Glyma.U008800.Wm82.a4.v1	(1 of 18) PTHR23155//PTHR23155:SF402 - LEUCINE-RICH REPEAT-CONTAINING PROTEIN // DISEASE RESISTANCE PROTEIN RPP13-RELATED	3.61711
Glyma.U031513.Wm82.a4.v1	(1 of 7) PTHR31235:SF39 - PEROXIDASE 3-RELATED	1.11022
Glyma.06G142100.Wm82.a4.v1	(1 of 2) PTHR31282:SF1 - WRKY TRANSCRIPTION FACTOR 38-RELATED	1.99121
Glyma.03G038500.Wm82.a4.v1	(1 of 154) K00430 - peroxidase (E1.11.1.7)	2.3968
Glyma.20G195100.Wm82.a4.v1	(1 of 1) PTHR22952//PTHR22952:SF172//PTHR22952:SF180 - CAMP-RESPONSE ELEMENT BINDING PROTEIN-RELATED // SUBFAMILY NOT NAMED // TRANSCRIPTION FACTOR TGA1-RELATED	1.21342
Glyma.19G094100.Wm82.a4.v1	(1 of 3) PTHR31221:SF25 - WRKY TRANSCRIPTION FACTOR 45-RELATED	1.3092
Glyma.13G233300.Wm82.a4.v1	(1 of 5) PTHR18966//PTHR18966:SF233 - IONOTROPIC GLUTAMATE RECEPTOR // SUBFAMILY NOT NAMED	1.11115
Glyma.10G115201.Wm82.a4.v1	(1 of 32) 1.14.13.121 - Premnaspirodiene oxygenase / Hyoscymus muticus premnaspirodiene oxygenase	3.74772
Glyma.07G268400.Wm82.a4.v1	(1 of 8) PTHR23180:SF249 - ADP-RIBOSYLATION FACTOR GTPASE-ACTIVATING PROTEIN AGD11-RELATED	2.23467
Glyma.16G148600.Wm82.a4.v1	(1 of 3) PTHR12629:SF11 - NUDIX HYDROLASE 12, MITOCHONDRIAL	1.08552
Glyma.19G123451.Wm82.a4.v1	(1 of 3) PTHR16201:SF34 - LYSOSOMAL AMINO ACID TRANSPORTER 1	1.04509
Glyma.15G023500.Wm82.a4.v1	(1 of 4) PTHR18896//PTHR18896:SF79 - PHOSPHOLIPASE D // PHOSPHOLIPASE D EPSILON	1.09401
Glyma.08G021900.Wm82.a4.v1	(1 of 176) PF03106 - WRKY DNA -binding domain (WRKY)	2.82632
Glyma.09G047700.Wm82.a4.v1	-	1.18231
Glyma.13G032600.Wm82.a4.v1	(1 of 73) 3.1.4.46 - Glycerophosphodiester phosphodiesterase / Glycerophosphoryl diester phosphodiesterase	1.3061
Glyma.03G162400.Wm82.a4.v1	(1 of 349) PF00847 - AP2 domain (AP2)	1.75094
Glyma.10G041200.Wm82.a4.v1	(1 of 3) PTHR33271//PTHR33271:SF3 - FAMILY NOT NAMED // CUPIN DOMAIN-CONTAINING PROTEIN	1.07798
Glyma.07G094700.Wm82.a4.v1	(1 of 3) PF07714//PF14380 - Protein tyrosine kinase (Pkinase_Tyr) // Wall-associated receptor kinase C-terminal (WAK_assoc)	1.04316
Glyma.08G151100.Wm82.a4.v1	-	1.54067
Glyma.09G190700.Wm82.a4.v1	(1 of 4) PTHR23023//PTHR23023:SF108 - DIMETHYLANILINE MONOOXYGENASE // SUBFAMILY NOT NAMED	1.56822
Glyma.05G215900.Wm82.a4.v1	(1 of 176) PF03106 - WRKY DNA -binding domain (WRKY)	3.00006
Glyma.19G162100.Wm82.a4.v1	(1 of 4) K13407 - fatty acid omega-hydroxylase (CYP94A1)	1.58788
Glyma.10G062600.Wm82.a4.v1	(1 of 17) PTHR11926//PTHR11926:SF248 - GLUCOSYL/GLUCURONOSYL TRANSFERASES // UDP-GLYCOSYLTRANSFERASE 73C7	1.26178
Glyma.08G074200.Wm82.a4.v1	(1 of 233) PTHR24078 - DNAJ HOMOLOG SUBFAMILY C MEMBER	1.61559
Glyma.10G290500.Wm82.a4.v1	-	1.92797
Glyma.08G301500.Wm82.a4.v1	(1 of 80) PF14009 - Domain of unknown function (DUF4228) (DUF4228)	2.11025
Glyma.10G128866.Wm82.a4.v1	(1 of 5) PTHR27004:SF17 - RECEPTOR LIKE PROTEIN 1	1.20879
Glyma.18G029300.Wm82.a4.v1	(1 of 4) PF07014//PF07231 - Hs1pro-1 protein C-terminus (Hs1pro-1_C) // Hs1pro-1 N-terminus (Hs1pro-1_N)	1.73896
Glyma.15G016800.Wm82.a4.v1	(1 of 2) PTHR15907:SF46 - PROTEIN PLANT CADMIUM RESISTANCE 8	1.17228
Glyma.13G323800.Wm82.a4.v1	(1 of 5) K02575 - MFS transporter, NNP family, nitrate/nitrite transporter (NRT, narK, nrtP, nasA)	1.03811
Glyma.17G103767.Wm82.a4.v1	-	1.31669
Glyma.10G196900.Wm82.a4.v1	(1 of 7) PF04578//PF13968 - Protein of unknown function, DUF594 (DUF594) // Domain of unknown function (DUF4220) (DUF4220)	1.51913
Glyma.11G129600.Wm82.a4.v1	(1 of 38) K01188 - beta-glucosidase (E3.2.1.21)	2.73917
Glyma.05G238100.Wm82.a4.v1	(1 of 4) PTHR12629:SF4 - NUDIX HYDROLASE 17, MITOCHONDRIAL-RELATED	2.85124
Glyma.08G128800.Wm82.a4.v1	(1 of 78) PF00069//PF00560//PF08263//PF13855 - Protein kinase domain (Pkinase) // Leucine Rich Repeat (LRR_1) // Leucine rich repeat N-terminal domain (LRRNT_2) // Leucine rich repeat (LRR_8)	1.11125
Glyma.15G077100.Wm82.a4.v1	(1 of 349) PF00847 - AP2 domain (AP2)	1.05146
Glyma.19G076000.Wm82.a4.v1	(1 of 24) PF01107 - Viral movement protein (MP) (MP)	2.49639
Glyma.18G044900.Wm82.a4.v1	(1 of 12) 6.2.1.12 - 4-coumarate--CoA ligase / 4-coumaryl-CoA synthetase	1.15947
Glyma.06G300200.Wm82.a4.v1	(1 of 10) PTHR10641//PTHR10641:SF584 - MYB-LIKE DNA-BINDING PROTEIN MYB // SUBFAMILY NOT NAMED	3.61987
Glyma.15G078600.Wm82.a4.v1	(1 of 3) PTHR10168:SF69 - GLUTAREDOXIN-C9	1.4018
Glyma.04G045200.Wm82.a4.v1	(1 of 273) PF00646 - F-box domain (F-box)	1.06498
Glyma.20G241800.Wm82.a4.v1	(1 of 154) K00430 - peroxidase (E1.11.1.7)	1.06146
Glyma.09G039900.Wm82.a4.v1	(1 of 3) PTHR31052//PTHR31052:SF3 - FAMILY NOT NAMED // COBRA-LIKE PROTEIN 7-RELATED	1.77689
Glyma.10G119400.Wm82.a4.v1	(1 of 14) PTHR10795//PTHR10795:SF348 - PROPROTEIN CONVERTASE SUBTILISIN/KEXIN // SUBFAMILY NOT NAMED	1.04924
Glyma.14G042800.Wm82.a4.v1	(1 of 4) PTHR11695//PTHR11695:SF490 - ALCOHOL DEHYDROGENASE RELATED // SUBFAMILY NOT NAMED	3.8468
Glyma.10G194200.Wm82.a4.v1	(1 of 3) PTHR31677//PTHR31677:SF24 - FAMILY NOT NAMED // ETHYLENE-RESPONSIVE TRANSCRIPTION FACTOR ERF106	1.08482
Glyma.20G213700.Wm82.a4.v1	(1 of 13) 2.1.1.150 - Isoflavone 7-O-methyltransferase	1.12226
Glyma.16G173400.Wm82.a4.v1	(1 of 4) PTHR34576:SF3 - MEMBRANE-ASSOCIATED KINASE REGULATOR 6-RELATED	1.11025
Glyma.05G063200.Wm82.a4.v1	-	1.53663
Glyma.11G157200.Wm82.a4.v1	(1 of 7) PTHR10891//PTHR10891:SF590 - EF-HAND CALCIUM-BINDING DOMAIN CONTAINING PROTEIN // SUBFAMILY NOT NAMED	4.75413
Glyma.16G207700.Wm82.a4.v1	(1 of 3) K15777 - 4,5-DOPA dioxygenase extradiol (DOPA)	1.29558
Glyma.03G157700.Wm82.a4.v1	(1 of 1) PF00122//PF00689//PF12710 - E1-E2 ATPase (E1-E2_ATPase) // Cation transporting ATPase, C-terminus (Cation_ATPase_C) // haloacid dehalogenase-like hydrolase (HAD)	1.04496
Glyma.03G165900.Wm82.a4.v1	(1 of 3) PTHR11654//PTHR11654:SF132 - OLIGOPEPTIDE TRANSPORTER-RELATED // SUBFAMILY NOT NAMED	1.15724
Glyma.09G072000.Wm82.a4.v1	(1 of 8) PTHR31985:SF34 - ETHYLENE-RESPONSIVE TRANSCRIPTION FACTOR ERF018	1.31749
Glyma.09G131100.Wm82.a4.v1	(1 of 17) PTHR22814//PTHR22814:SF129 - COPPER TRANSPORT PROTEIN ATOX1-RELATED // COPPER TRANSPORT FAMILY PROTEIN-RELATED	1.76206
Glyma.10G079700.Wm82.a4.v1	(1 of 16) PTHR31415:SF4 - HARPIN-INDUCED PROTEIN-LIKE-RELATED	1.35668
Glyma.06G023900.Wm82.a4.v1	(1 of 56) PF00314 - Thaumatin family (Thaumatin)	1.0566
Glyma.01G105300.Wm82.a4.v1	(1 of 2) PTHR34558//PTHR34558:SF1 - FAMILY NOT NAMED // F3L24.15 PROTEIN	3.0661
Glyma.14G158600.Wm82.a4.v1	(1 of 6) PF00069//PF07645//PF13947 - Protein kinase domain (Pkinase) // Calcium-binding EGF domain (EGF_CA) // Wall-associated receptor kinase galacturonan-binding (GUB_WAK_bind)	1.25774
Glyma.12G200600.Wm82.a4.v1	(1 of 36) PF12609 - Wound-induced protein (DUF3774)	1.33315
Glyma.06G051900.Wm82.a4.v1	(1 of 12) PTHR12374//PTHR12374:SF19 - TRANSCRIPTIONAL ADAPTOR 2 ADA2 -RELATED // SUBFAMILY NOT NAMED	2.03174
Glyma.13G070450.Wm82.a4.v1	-	1.17603
Glyma.16G059300.Wm82.a4.v1	(1 of 6) PTHR10891//PTHR10891:SF621 - EF-HAND CALCIUM-BINDING DOMAIN CONTAINING PROTEIN // SUBFAMILY NOT NAMED	2.03585
Glyma.05G107600.Wm82.a4.v1	(1 of 4) PTHR31096//PTHR31096:SF7 - FAMILY NOT NAMED // ACR1	1.73134
Glyma.07G017200.Wm82.a4.v1	-	1.69107
Glyma.01G231000.Wm82.a4.v1	(1 of 349) PF00847 - AP2 domain (AP2)	1.29993
Glyma.02G109600.Wm82.a4.v1	(1 of 5) PTHR11615//PTHR11615:SF81 - NITRATE, FROMATE, IRON DEHYDROGENASE // CASPARIAN STRIP MEMBRANE PROTEIN 5	1.30173
Glyma.10G227700.Wm82.a4.v1	(1 of 29) K01183 - chitinase (E3.2.1.14)	1.02831
Glyma.17G105000.Wm82.a4.v1	-	2.41054
Glyma.14G068400.Wm82.a4.v1	(1 of 11) PTHR10774//PTHR10774:SF58 - EXTENDED SYNAPTOTAGMIN-RELATED // SUBFAMILY NOT NAMED	1.786
Glyma.16G076400.Wm82.a4.v1	(1 of 30) PF06749 - Protein of unknown function (DUF1218) (DUF1218)	1.12741
Glyma.09G119900.Wm82.a4.v1	-	1.15663
Glyma.11G205400.Wm82.a4.v1	(1 of 32) PF00069//PF01657 - Protein kinase domain (Pkinase) // Salt stress response/antifungal (Stress-antifung)	1.35726
Glyma.01G074500.Wm82.a4.v1	(1 of 3) KOG3734 - Predicted phosphoglycerate mutase	1.19576
Glyma.10G002200.Wm82.a4.v1	(1 of 34) PTHR23050 - CALCIUM BINDING PROTEIN	1.32366
Glyma.13G132800.Wm82.a4.v1	(1 of 12) PTHR26374//PTHR26374:SF198 - FAMILY NOT NAMED // ZINC FINGER PROTEIN ZAT11	1.24031
Glyma.05G049900.Wm82.a4.v1	(1 of 3) PTHR31839//PTHR31839:SF0 - FAMILY NOT NAMED // DEHYDRATION-RESPONSIVE ELEMENT-BINDING PROTEIN 1E-RELATED	4.81973
Glyma.20G140600.Wm82.a4.v1	(1 of 2) PTHR27002//PTHR27002:SF51//PTHR32099//PTHR32099:SF1 - FAMILY NOT NAMED // CYSTEINE-RICH RECEPTOR-LIKE PROTEIN KINASE 25-RELATED // CYSTEINE-RICH REPEAT SECRETORY PROTEIN // CYSTEINE-RICH RECEPTOR-LIKE PROTEIN KINASE 9-RELATED	2.00427
Glyma.15G097300.Wm82.a4.v1	(1 of 4) PTHR21319//PTHR21319:SF5 - RING FINGER AND CHY ZINC FINGER DOMAIN-CONTAINING PROTEIN 1 // SUBFAMILY NOT NAMED	1.47947
Glyma.12G188900.Wm82.a4.v1	(1 of 4) PTHR22849//PTHR22849:SF0 - WDSAM1 PROTEIN // WD REPEAT, SAM AND U-BOX DOMAIN-CONTAINING PROTEIN 1	1.36228
Glyma.04G230400.Wm82.a4.v1	-	2.6251
Glyma.06G020800.Wm82.a4.v1	-	3.86423
Glyma.09G004800.Wm82.a4.v1	(1 of 17) PF14476 - Petal formation-expressed (Chloroplast_duf)	2.76296
Glyma.17G246500.Wm82.a4.v1	(1 of 3) 4.2.1.92 - Hydroperoxide dehydratase / Hydroperoxide isomerase	1.16604
Glyma.02G210300.Wm82.a4.v1	-	1.02567
Glyma.13G133000.Wm82.a4.v1	(1 of 12) PTHR26374//PTHR26374:SF198 - FAMILY NOT NAMED // ZINC FINGER PROTEIN ZAT11	2.94935
Glyma.03G016200.Wm82.a4.v1	(1 of 17) PTHR32246:SF20 - BON1-ASSOCIATED PROTEIN 1-RELATED	3.19412
Glyma.19G059100.Wm82.a4.v1	(1 of 21) PTHR31238//PTHR31238:SF42 - FAMILY NOT NAMED // GERMIN-LIKE PROTEIN SUBFAMILY 1 MEMBER 10-RELATED	5.10262
Glyma.17G164700.Wm82.a4.v1	(1 of 4) PTHR22904//PTHR22904:SF381 - TPR REPEAT CONTAINING PROTEIN // SUBFAMILY NOT NAMED	1.08029
Glyma.16G078900.Wm82.a4.v1	(1 of 78) PF00069//PF08263//PF13855 - Protein kinase domain (Pkinase) // Leucine rich repeat N-terminal domain (LRRNT_2) // Leucine rich repeat (LRR_8)	1.45676
Glyma.12G239700.Wm82.a4.v1	(1 of 2) PTHR11017:SF169 - DISEASE RESISTANCE PROTEIN-RELATED	1.07457
Glyma.12G140400.Wm82.a4.v1	(1 of 57) PF00954//PF01453//PF07714//PF08276 - S-locus glycoprotein domain (S_locus_glycop) // D-mannose binding lectin (B_lectin) // Protein tyrosine kinase (Pkinase_Tyr) // PAN-like domain (PAN_2)	1.02443
Glyma.15G128800.Wm82.a4.v1	(1 of 13) PTHR31388//PTHR31388:SF22 - FAMILY NOT NAMED // PEROXIDASE 22-RELATED	1.20158
Glyma.17G011700.Wm82.a4.v1	(1 of 17) PF14476 - Petal formation-expressed (Chloroplast_duf)	2.07336
Glyma.16G220900.Wm82.a4.v1	(1 of 4) PTHR31284:SF9 - HAD SUPERFAMILY, SUBFAMILY IIIB ACID PHOSPHATASE	1.8129
Glyma.10G115850.Wm82.a4.v1	-	3.37978
Glyma.07G215500.Wm82.a4.v1	(1 of 3) 2.4.1.263 - Abscisate beta-glucosyltransferase / ABA-GTase	1.03213
Glyma.06G187300.Wm82.a4.v1	(1 of 4) K18875 - enhanced disease susceptibility 1 protein (EDS1)	1.20542
Glyma.04G213900.Wm82.a4.v1	(1 of 1) PTHR11695:SF576 - ALCOHOL DEHYDROGENASE CLASS-P	1.38864
Glyma.01G217600.Wm82.a4.v1	(1 of 56) PF00314 - Thaumatin family (Thaumatin)	1.15461
Glyma.12G110100.Wm82.a4.v1	-	1.01744
Glyma.15G159500.Wm82.a4.v1	-	3.82636
Glyma.02G245700.Wm82.a4.v1	(1 of 10) PTHR10891:SF573 - CALCIUM-BINDING PROTEIN CML24-RELATED	1.01837
Glyma.15G160000.Wm82.a4.v1	-	3.5772
Glyma.07G199800.Wm82.a4.v1	(1 of 2) PTHR33199//PTHR33199:SF8 - FAMILY NOT NAMED // MACPF DOMAIN-CONTAINING PROTEIN NSL1	1.30841
Glyma.06G135900.Wm82.a4.v1	-	3.45079
Glyma.16G135500.Wm82.a4.v1	(1 of 50) PTHR11017//PTHR11017:SF171 - LEUCINE-RICH REPEAT-CONTAINING PROTEIN // SUBFAMILY NOT NAMED	1.51497
Glyma.04G051000.Wm82.a4.v1	(1 of 12) PTHR12374//PTHR12374:SF19 - TRANSCRIPTIONAL ADAPTOR 2 ADA2 -RELATED // SUBFAMILY NOT NAMED	2.24408
Glyma.09G023000.Wm82.a4.v1	(1 of 13) PTHR31388//PTHR31388:SF22 - FAMILY NOT NAMED // PEROXIDASE 22-RELATED	1.04168
Glyma.19G246500.Wm82.a4.v1	-	2.1157
Glyma.20G036100.Wm82.a4.v1	(1 of 7) PTHR11240:SF19 - F7A19.32 PROTEIN-RELATED	1.76579
Glyma.11G048300.Wm82.a4.v1	(1 of 28) K01537 - Ca2+-transporting ATPase (E3.6.3.8)	1.20227
Glyma.15G031000.Wm82.a4.v1	-	1.01299
Glyma.16G104800.Wm82.a4.v1	-	4.92816
Glyma.04G014000.Wm82.a4.v1	(1 of 4) PTHR23500//PTHR23500:SF109 - FAMILY NOT NAMED // POLYOL TRANSPORTER 5	1.24542
Glyma.15G152900.Wm82.a4.v1	(1 of 191) PF00168 - C2 domain (C2)	1.17276
Glyma.11G203200.Wm82.a4.v1	-	1.2846
Glyma.15G204933.Wm82.a4.v1	(1 of 6) PTHR21596//PTHR21596:SF3 - RIBONUCLEASE P SUBUNIT P38 // F16A14.2-RELATED	1.13744
Glyma.14G222400.Wm82.a4.v1	-	1.34286
Glyma.10G234600.Wm82.a4.v1	(1 of 6) PTHR24282//PTHR24282:SF15 - CYTOCHROME P450 FAMILY MEMBER // CYTOCHROME P450, FAMILY 715, SUBFAMILY A, POLYPEPTIDE 1	1.60133
Glyma.10G060800.Wm82.a4.v1	(1 of 56) PF00314 - Thaumatin family (Thaumatin)	1.05575
Glyma.08G338200.Wm82.a4.v1	(1 of 7) PTHR11926//PTHR11926:SF189 - GLUCOSYL/GLUCURONOSYL TRANSFERASES // UDP-GLYCOSYLTRANSFERASE 72B2-RELATED	1.23027
Glyma.07G209900.Wm82.a4.v1	(1 of 4) PTHR31388//PTHR31388:SF35 - FAMILY NOT NAMED // PEROXIDASE 10	1.14636
Glyma.20G173800.Wm82.a4.v1	(1 of 49) 3.1.3.48 - Protein-tyrosine-phosphatase / PTPase	1.25448
Glyma.16G072000.Wm82.a4.v1	(1 of 9) PTHR10209//PTHR10209:SF182 - OXIDOREDUCTASE, 2OG-FE II OXYGENASE FAMILY PROTEIN // SUBFAMILY NOT NAMED	1.26002
Glyma.02G125600.Wm82.a4.v1	(1 of 1) PTHR31901:SF4 - INDOLE-3-ACETIC ACID-AMIDO SYNTHETASE GH3.2-RELATED	1.43965
Glyma.03G038700.Wm82.a4.v1	(1 of 154) K00430 - peroxidase (E1.11.1.7)	1.4872
Glyma.12G143000.Wm82.a4.v1	(1 of 57) PF00954//PF01453//PF07714//PF08276 - S-locus glycoprotein domain (S_locus_glycop) // D-mannose binding lectin (B_lectin) // Protein tyrosine kinase (Pkinase_Tyr) // PAN-like domain (PAN_2)	1.03841
Glyma.17G047300.Wm82.a4.v1	(1 of 8) PTHR31985:SF34 - ETHYLENE-RESPONSIVE TRANSCRIPTION FACTOR ERF018	4.44411
Glyma.03G162600.Wm82.a4.v1	(1 of 349) PF00847 - AP2 domain (AP2)	2.51072
Glyma.01G172100.Wm82.a4.v1	-	1.63986
Glyma.09G275400.Wm82.a4.v1	(1 of 2) PTHR21495//PTHR21495:SF48 - NUCLEOPORIN-RELATED // SUBFAMILY NOT NAMED	1.27046
Glyma.07G076400.Wm82.a4.v1	(1 of 17) PTHR32246:SF20 - BON1-ASSOCIATED PROTEIN 1-RELATED	3.05946
Glyma.06G017600.Wm82.a4.v1	(1 of 51) 2.7.10.2//2.7.11.1 - Non-specific protein-tyrosine kinase / Cytoplasmic protein tyrosine kinase // Non-specific serine/threonine protein kinase / Threonine-specific protein kinase	1.46668
Glyma.06G264200.Wm82.a4.v1	(1 of 55) PTHR11017//PTHR11017:SF155 - LEUCINE-RICH REPEAT-CONTAINING PROTEIN // SUBFAMILY NOT NAMED	1.29109
Glyma.01G133600.Wm82.a4.v1	-	1.68257
Glyma.12G186200.Wm82.a4.v1	(1 of 4) PTHR31989//PTHR31989:SF4 - FAMILY NOT NAMED // NAC DOMAIN-CONTAINING PROTEIN 61-RELATED	4.64142
Glyma.06G256400.Wm82.a4.v1	(1 of 27) PTHR27002//PTHR27002:SF9 - FAMILY NOT NAMED // CYSTEINE-RICH RECEPTOR-LIKE PROTEIN KINASE 27-RELATED	1.19341
Glyma.01G173900.Wm82.a4.v1	(1 of 20) PTHR24078:SF177 - PROTEIN DNJ-23-RELATED	1.30071
Glyma.20G044100.Wm82.a4.v1	(1 of 5) PTHR10992//PTHR10992:SF841 - ALPHA/BETA HYDROLASE FOLD-CONTAINING PROTEIN // SUBFAMILY NOT NAMED	1.15375
Glyma.08G084900.Wm82.a4.v1	-	4.09221
Glyma.09G130400.Wm82.a4.v1	(1 of 17) PTHR22814//PTHR22814:SF129 - COPPER TRANSPORT PROTEIN ATOX1-RELATED // COPPER TRANSPORT FAMILY PROTEIN-RELATED	1.12209
Glyma.19G255400.Wm82.a4.v1	(1 of 15) 1.1.1.317 - Perakine reductase	2.51732
Glyma.08G260500.Wm82.a4.v1	(1 of 4) PTHR12161:SF23 - REGULATOR OF VPS4 ACTIVITY IN THE MVB PATHWAY PROTEIN	1.52293
Glyma.09G015200.Wm82.a4.v1	(1 of 7) PTHR31964:SF10 - ADENINE NUCLEOTIDE ALPHA HYDROLASES-LIKE SUPERFAMILY PROTEIN	1.09817
Glyma.09G022800.Wm82.a4.v1	(1 of 13) PTHR31388//PTHR31388:SF22 - FAMILY NOT NAMED // PEROXIDASE 22-RELATED	3.18695
Glyma.15G158200.Wm82.a4.v1	(1 of 74) PF05678 - VQ motif (VQ)	1.25587
Glyma.13G364700.Wm82.a4.v1	(1 of 91) 3.2.1.15 - Polygalacturonase / Pectinase	1.20507
Glyma.15G160700.Wm82.a4.v1	(1 of 49) PF12796//PF13962 - Ankyrin repeats (3 copies) (Ank_2) // Domain of unknown function (PGG)	1.0201
Glyma.09G053300.Wm82.a4.v1	-	3.81711
Glyma.08G145500.Wm82.a4.v1	-	2.12983
Glyma.10G150600.Wm82.a4.v1	(1 of 4) PTHR31707//PTHR31707:SF33 - FAMILY NOT NAMED // INVERTASE/PECTIN METHYLESTERASE INHIBITOR FAMILY PROTEIN	1.92285
Glyma.10G066100.Wm82.a4.v1	(1 of 4) PTHR10015//PTHR10015:SF164 - HEAT SHOCK TRANSCRIPTION FACTOR // HEAT STRESS TRANSCRIPTION FACTOR A-3	1.08464
Glyma.07G186000.Wm82.a4.v1	(1 of 8) K00826 - branched-chain amino acid aminotransferase (E2.6.1.42, ilvE)	1.69304
Glyma.13G098400.Wm82.a4.v1	(1 of 5) PTHR31517//PTHR31517:SF10 - FAMILY NOT NAMED // PEROXIDASE 16-RELATED	2.44546
Glyma.09G251600.Wm82.a4.v1	(1 of 2) PTHR31752//PTHR31752:SF2 - FAMILY NOT NAMED // AUXIN EFFLUX CARRIER COMPONENT 8-RELATED	1.4796
Glyma.09G229300.Wm82.a4.v1	-	1.59608
Glyma.10G061000.Wm82.a4.v1	(1 of 56) PF00314 - Thaumatin family (Thaumatin)	1.45334
Glyma.11G230600.Wm82.a4.v1	(1 of 11) PTHR27003//PTHR27003:SF102 - FAMILY NOT NAMED // SERINE/THREONINE-PROTEIN KINASE-LIKE PROTEIN CCR3-RELATED	1.94422
Glyma.03G016000.Wm82.a4.v1	(1 of 17) PTHR32246:SF20 - BON1-ASSOCIATED PROTEIN 1-RELATED	5.67052
Glyma.11G036500.Wm82.a4.v1	(1 of 4) PTHR31190//PTHR31190:SF30 - FAMILY NOT NAMED // ETHYLENE-RESPONSIVE TRANSCRIPTION FACTOR 15-RELATED	1.07723
Glyma.13G314400.Wm82.a4.v1	-	3.08396
Glyma.18G289900.Wm82.a4.v1	(1 of 82) PF04535 - Domain of unknown function (DUF588) (DUF588)	1.07455
Glyma.04G228800.Wm82.a4.v1	-	2.26763
Glyma.09G179800.Wm82.a4.v1	(1 of 5) PTHR22814:SF34 - COPPER TRANSPORT PROTEIN-RELATED	2.28256
Glyma.10G273300.Wm82.a4.v1	(1 of 74) PF05678 - VQ motif (VQ)	1.14483
Glyma.13G053700.Wm82.a4.v1	(1 of 35) PF07714//PF11721 - Protein tyrosine kinase (Pkinase_Tyr) // Di-glucose binding within endoplasmic reticulum (Malectin)	1.24205
Glyma.19G132700.Wm82.a4.v1	-	1.3069
Glyma.15G159300.Wm82.a4.v1	-	3.79828
Glyma.15G203500.Wm82.a4.v1	(1 of 150) KOG0156 - Cytochrome P450 CYP2 subfamily	2.09994
Glyma.15G093100.Wm82.a4.v1	(1 of 7) PTHR33077:SF17 - PROTEIN TIFY 5A-RELATED	1.03878
Glyma.10G231700.Wm82.a4.v1	(1 of 1) PTHR11972//PTHR11972:SF79 - NADPH OXIDASE // SUBFAMILY NOT NAMED	1.26776
Glyma.10G239000.Wm82.a4.v1	(1 of 4) PTHR11206:SF103 - MATE EFFLUX FAMILY PROTEIN	2.37613
Glyma.12G096400.Wm82.a4.v1	(1 of 3) PTHR23024//PTHR23024:SF189 - MEMBER OF 'GDXG' FAMILY OF LIPOLYTIC ENZYMES // SUBFAMILY NOT NAMED	1.49346
Glyma.16G178000.Wm82.a4.v1	(1 of 17) PTHR22814//PTHR22814:SF129 - COPPER TRANSPORT PROTEIN ATOX1-RELATED // COPPER TRANSPORT FAMILY PROTEIN-RELATED	2.58857
Glyma.01G240800.Wm82.a4.v1	(1 of 51) PF01657//PF07714 - Salt stress response/antifungal (Stress-antifung) // Protein tyrosine kinase (Pkinase_Tyr)	1.4904
Glyma.05G133000.Wm82.a4.v1	(1 of 74) PF05678 - VQ motif (VQ)	2.0639
Glyma.01G185000.Wm82.a4.v1	-	2.94251
Glyma.19G010400.Wm82.a4.v1	(1 of 5) PTHR14155//PTHR14155:SF103 - RING FINGER DOMAIN-CONTAINING // SUBFAMILY NOT NAMED	1.82201
Glyma.20G129900.Wm82.a4.v1	(1 of 8) PF04450 - Peptidase of plants and bacteria (BSP)	1.10353
Glyma.13G122800.Wm82.a4.v1	(1 of 16) K14516 - ethylene-responsive transcription factor 1 (ERF1)	1.03993
Glyma.13G267100.Wm82.a4.v1	-	1.20778
Glyma.11G228100.Wm82.a4.v1	(1 of 4) PF07014//PF07231 - Hs1pro-1 protein C-terminus (Hs1pro-1_C) // Hs1pro-1 N-terminus (Hs1pro-1_N)	1.09897
Glyma.02G006200.Wm82.a4.v1	(1 of 16) K14516 - ethylene-responsive transcription factor 1 (ERF1)	1.12404
Glyma.02G023800.Wm82.a4.v1	(1 of 36) PTHR11017//PTHR11017:SF162 - LEUCINE-RICH REPEAT-CONTAINING PROTEIN // SUBFAMILY NOT NAMED	1.43385
Glyma.15G232200.Wm82.a4.v1	(1 of 74) PF05678 - VQ motif (VQ)	3.20374
Glyma.08G142400.Wm82.a4.v1	(1 of 2) PTHR31221//PTHR31221:SF36 - FAMILY NOT NAMED // WRKY TRANSCRIPTION FACTOR 50-RELATED	1.4112
Glyma.14G093100.Wm82.a4.v1	(1 of 5) PF01439 - Metallothionein (Metallothio_2)	1.01456
Glyma.20G118100.Wm82.a4.v1	(1 of 3) PTHR31042//PTHR31042:SF10 - FAMILY NOT NAMED // CORE-2/I-BRANCHING BETA-1,6-N-ACETYLGLUCOSAMINYLTRANSFERASE-LIKE PROTEIN	1.60322
Glyma.09G093800.Wm82.a4.v1	(1 of 7) K00485 - dimethylaniline monooxygenase (N-oxide forming) (FMO)	1.67392
Glyma.12G054100.Wm82.a4.v1	(1 of 38) K01188 - beta-glucosidase (E3.2.1.21)	2.41969
Glyma.10G230600.Wm82.a4.v1	(1 of 17) PTHR22814//PTHR22814:SF129 - COPPER TRANSPORT PROTEIN ATOX1-RELATED // COPPER TRANSPORT FAMILY PROTEIN-RELATED	1.9763
Glyma.04G020500.Wm82.a4.v1	(1 of 4) PTHR23504:SF36 - MAJOR FACILITATOR PROTEIN	1.06963
Glyma.18G195200.Wm82.a4.v1	(1 of 120) PF00560//PF08263//PF13855 - Leucine Rich Repeat (LRR_1) // Leucine rich repeat N-terminal domain (LRRNT_2) // Leucine rich repeat (LRR_8)	2.26605
Glyma.07G170900.Wm82.a4.v1	(1 of 1) PTHR13871//PTHR13871:SF40 - THIOREDOXIN // SUBFAMILY NOT NAMED	3.07588
Glyma.14G118800.Wm82.a4.v1	(1 of 73) 3.1.4.46 - Glycerophosphodiester phosphodiesterase / Glycerophosphoryl diester phosphodiesterase	1.77946
Glyma.03G030500.Wm82.a4.v1	(1 of 4) PTHR11177//PTHR11177:SF190 - CHITINASE // SUBFAMILY NOT NAMED	1.76522
Glyma.13G039200.Wm82.a4.v1	(1 of 5) PTHR10219:SF34 - GENOMIC DNA, CHROMOSOME 3, P1 CLONE: MXL8	1.42483
Glyma.09G029900.Wm82.a4.v1	(1 of 4) 6.2.1.1//6.2.1.2 - Acetate--CoA ligase / Acyl-activating enzyme // Butyrate--CoA ligase / Fatty acid thiokinase (medium chain)	1.40649
Glyma.17G214900.Wm82.a4.v1	(1 of 73) 3.1.4.46 - Glycerophosphodiester phosphodiesterase / Glycerophosphoryl diester phosphodiesterase	1.28546
Glyma.08G138600.Wm82.a4.v1	(1 of 8) K17469 - sulfate transporter 2, low-affinity (SULTR2)	1.45104
Glyma.08G053500.Wm82.a4.v1	(1 of 10) PTHR10891:SF573 - CALCIUM-BINDING PROTEIN CML24-RELATED	1.11099
Glyma.13G123000.Wm82.a4.v1	(1 of 349) PF00847 - AP2 domain (AP2)	1.53182
Glyma.20G074400.Wm82.a4.v1	(1 of 6) 4.2.3.27 - Isoprene synthase / ISPS	2.32421
Glyma.07G151300.Wm82.a4.v1	(1 of 5) 1.14.99.33 - Delta(12)-fatty acid dehydrogenase / Linoleate Delta-12-fatty acid acetylenase (desaturase)	1.99718
Glyma.13G352700.Wm82.a4.v1	(1 of 2) PTHR27003//PTHR27003:SF44 - FAMILY NOT NAMED // LRR RECEPTOR-LIKE SERINE/THREONINE-PROTEIN KINASE MEE39-RELATED	1.02418
Glyma.06G186200.Wm82.a4.v1	-	1.00139
Glyma.08G022800.Wm82.a4.v1	-	1.35757
Glyma.19G086500.Wm82.a4.v1	(1 of 21) PTHR31238//PTHR31238:SF42 - FAMILY NOT NAMED // GERMIN-LIKE PROTEIN SUBFAMILY 1 MEMBER 10-RELATED	1.94839
Glyma.05G211700.Wm82.a4.v1	(1 of 3) PTHR11751//PTHR11751:SF380 - SUBGROUP I AMINOTRANSFERASE RELATED // 1-AMINOCYCLOPROPANE-1-CARBOXYLATE SYNTHASE 2-RELATED	1.66318
Glyma.18G110200.Wm82.a4.v1	(1 of 6) PTHR13683//PTHR13683:SF250 - ASPARTYL PROTEASES // ASPARTYL PROTEASE-LIKE PROTEIN	1.09219
Glyma.03G015800.Wm82.a4.v1	(1 of 17) PTHR32246:SF20 - BON1-ASSOCIATED PROTEIN 1-RELATED	2.08353
Glyma.05G131000.Wm82.a4.v1	-	4.74094
Glyma.06G241300.Wm82.a4.v1	(1 of 8) PTHR24128:SF24 - ANKYRIN REPEAT FAMILY PROTEIN-RELATED	2.62599
Glyma.17G146900.Wm82.a4.v1	(1 of 12) PTHR31692:SF10 - EXPANSIN-LIKE B1	4.79635
Glyma.14G016300.Wm82.a4.v1	(1 of 2) PTHR14493:SF51 - ZINC FINGER CCCH DOMAIN-CONTAINING PROTEIN 29-RELATED	1.23733
Glyma.20G137700.Wm82.a4.v1	(1 of 29) PTHR27002//PTHR27002:SF122 - FAMILY NOT NAMED // CYSTEINE-RICH RECEPTOR-LIKE PROTEIN KINASE 28-RELATED	1.02097
Glyma.13G332900.Wm82.a4.v1	(1 of 6) PTHR33431:SF2 - GB|AAD24366.1	1.89102
Glyma.08G031700.Wm82.a4.v1	(1 of 15) K00850 - 6-phosphofructokinase 1 (pfkA, PFK)	1.49521
Glyma.05G136100.Wm82.a4.v1	(1 of 4) PTHR11999//PTHR11999:SF105 - GROUP II PYRIDOXAL-5-PHOSPHATE DECARBOXYLASE // SUBFAMILY NOT NAMED	2.06538
Glyma.13G283600.Wm82.a4.v1	(1 of 6) PTHR23050//PTHR23050:SF170 - CALCIUM BINDING PROTEIN // SUBFAMILY NOT NAMED	1.64359
Glyma.19G058900.Wm82.a4.v1	(1 of 21) PTHR31238//PTHR31238:SF42 - FAMILY NOT NAMED // GERMIN-LIKE PROTEIN SUBFAMILY 1 MEMBER 10-RELATED	3.07389
Glyma.19G021300.Wm82.a4.v1	(1 of 3) PTHR10168//PTHR10168:SF110 - GLUTAREDOXIN // SUBFAMILY NOT NAMED	1.42254
Glyma.02G078300.Wm82.a4.v1	(1 of 65) PF03140 - Plant protein of unknown function (DUF247)	1.39957
Glyma.18G000600.Wm82.a4.v1	(1 of 8) K02291 - phytoene synthase (crtB)	1.18793
Glyma.02G248100.Wm82.a4.v1	(1 of 11) PTHR10774//PTHR10774:SF58 - EXTENDED SYNAPTOTAGMIN-RELATED // SUBFAMILY NOT NAMED	1.56802
Glyma.05G072600.Wm82.a4.v1	(1 of 3) PTHR10641//PTHR10641:SF509 - MYB-LIKE DNA-BINDING PROTEIN MYB // MYB TRANSCRIPTION FACTOR	1.17899
Glyma.15G013900.Wm82.a4.v1	(1 of 6) K17302 - coatomer, subunit beta' (COPB2, SEC27)	1.31489
Glyma.07G103900.Wm82.a4.v1	(1 of 16) PTHR31415:SF4 - HARPIN-INDUCED PROTEIN-LIKE-RELATED	1.52458
Glyma.15G252700.Wm82.a4.v1	(1 of 2) PTHR24351//PTHR24351:SF82 - RIBOSOMAL PROTEIN S6 KINASE // SERINE/THREONINE-PROTEIN KINASE WAG1	1.15972
Glyma.10G045400.Wm82.a4.v1	(1 of 12) PTHR26374//PTHR26374:SF198 - FAMILY NOT NAMED // ZINC FINGER PROTEIN ZAT11	1.18811
Glyma.05G147000.Wm82.a4.v1	(1 of 2) 2.1.1.267 - Flavonoid 3',5'-methyltransferase	1.12049
Glyma.13G033900.Wm82.a4.v1	(1 of 73) 3.1.4.46 - Glycerophosphodiester phosphodiesterase / Glycerophosphoryl diester phosphodiesterase	1.73026
Glyma.13G032100.Wm82.a4.v1	(1 of 2227) 2.7.11.1 - Non-specific serine/threonine protein kinase / Threonine-specific protein kinase	1.44431
Glyma.16G013000.Wm82.a4.v1	(1 of 38) PF04570 - zinc-finger of the FCS-type, C2-C2 (zf-FLZ)	2.20126
Glyma.09G238200.Wm82.a4.v1	(1 of 2) PTHR19139//PTHR19139:SF142 - AQUAPORIN TRANSPORTER // SUBFAMILY NOT NAMED	1.18135
Glyma.10G035100.Wm82.a4.v1	(1 of 4) PTHR31529:SF2 - LOB DOMAIN-CONTAINING PROTEIN 17-RELATED	1.19309
Glyma.11G148989.Wm82.a4.v1	-	1.00929
Glyma.13G112000.Wm82.a4.v1	(1 of 8) PTHR33077:SF13 - PROTEIN TIFY 10A-RELATED	1.06168
Glyma.03G003000.Wm82.a4.v1	(1 of 25) PF00069//PF00954//PF01453 - Protein kinase domain (Pkinase) // S-locus glycoprotein domain (S_locus_glycop) // D-mannose binding lectin (B_lectin)	1.93538
Glyma.09G006700.Wm82.a4.v1	(1 of 17) PF14476 - Petal formation-expressed (Chloroplast_duf)	2.46025
Glyma.15G172800.Wm82.a4.v1	(1 of 4) PTHR10052//PTHR10052:SF11 - 60S RIBOSOMAL PROTEIN L18A // SUBFAMILY NOT NAMED	1.04583
Glyma.19G222900.Wm82.a4.v1	(1 of 4) PTHR31867:SF34 - EXPANSIN-A17-RELATED	5.34513
Glyma.19G132500.Wm82.a4.v1	(1 of 3) PTHR13935:SF41 - ACHAETE-SCUTE HOMOLOG 3	1.16714
Glyma.05G129200.Wm82.a4.v1	-	1.98247
Glyma.06G155000.Wm82.a4.v1	(1 of 2) PTHR10209//PTHR10209:SF129 - OXIDOREDUCTASE, 2OG-FE II OXYGENASE FAMILY PROTEIN // SUBFAMILY NOT NAMED	6.20845
Glyma.01G129100.Wm82.a4.v1	(1 of 12) PTHR31087:SF11 - PROTEIN LURP-ONE-RELATED 1-RELATED	1.89151
Glyma.14G018500.Wm82.a4.v1	(1 of 7) PTHR19321//PTHR19321:SF11 - PROTEIN REGULATOR OF CYTOKINESIS 1 PRC1-RELATED // SUBFAMILY NOT NAMED	1.19933
Glyma.01G166100.Wm82.a4.v1	(1 of 4) PTHR24349:SF87 - CALCIUM-DEPENDENT PROTEIN KINASE 16-RELATED	1.05107
Glyma.11G219000.Wm82.a4.v1	(1 of 11) PTHR10774//PTHR10774:SF58 - EXTENDED SYNAPTOTAGMIN-RELATED // SUBFAMILY NOT NAMED	1.29263
Glyma.15G200200.Wm82.a4.v1	(1 of 7) PTHR10110//PTHR10110:SF117 - SODIUM/HYDROGEN EXCHANGER // SODIUM/HYDROGEN EXCHANGER 1-RELATED	4.21146
Glyma.14G103100.Wm82.a4.v1	(1 of 8) PTHR31429:SF3 - WRKY TRANSCRIPTION FACTOR 40-RELATED	1.85442
Glyma.10G036300.Wm82.a4.v1	(1 of 16) K14516 - ethylene-responsive transcription factor 1 (ERF1)	1.46223
Glyma.10G036200.Wm82.a4.v1	(1 of 6) PTHR31190//PTHR31190:SF26 - FAMILY NOT NAMED // ETHYLENE-RESPONSIVE TRANSCRIPTION FACTOR ERF096	4.7814
Glyma.U031424.Wm82.a4.v1	(1 of 27) PTHR27002//PTHR27002:SF9 - FAMILY NOT NAMED // CYSTEINE-RICH RECEPTOR-LIKE PROTEIN KINASE 27-RELATED	1.1554
Glyma.12G142300.Wm82.a4.v1	(1 of 8) PTHR27002//PTHR27002:SF129 - FAMILY NOT NAMED // INACTIVE G-TYPE LECTIN S-RECEPTOR-LIKE SERINE/THREONINE-PROTEIN KINASE SRK-RELATED	1.07709
Glyma.10G180500.Wm82.a4.v1	(1 of 12) PTHR13683//PTHR13683:SF268 - ASPARTYL PROTEASES // EUKARYOTIC ASPARTYL PROTEASE FAMILY PROTEIN	2.07717
Glyma.12G054300.Wm82.a4.v1	(1 of 38) K01188 - beta-glucosidase (E3.2.1.21)	1.48672
Glyma.12G054200.Wm82.a4.v1	(1 of 38) K01188 - beta-glucosidase (E3.2.1.21)	1.28765
Glyma.13G294200.Wm82.a4.v1	-	2.23752
Glyma.08G050300.Wm82.a4.v1	(1 of 2) PTHR20961//PTHR20961:SF5 - GLYCOSYLTRANSFERASE // GENOMIC DNA, CHROMOSOME 3, P1 CLONE: MRC8	1.05796
Glyma.03G003100.Wm82.a4.v1	(1 of 25) PF00069//PF00954//PF01453 - Protein kinase domain (Pkinase) // S-locus glycoprotein domain (S_locus_glycop) // D-mannose binding lectin (B_lectin)	1.61485
Glyma.13G067900.Wm82.a4.v1	(1 of 2) PTHR13778//PTHR13778:SF7 - GLYCOSYLTRANSFERASE 8 DOMAIN-CONTAINING PROTEIN // GALACTURONOSYLTRANSFERASE-LIKE 8-RELATED	1.43554
Glyma.18G181800.Wm82.a4.v1	(1 of 4) PTHR22936:SF38 - RHOMBOID-LIKE PROTEIN 4	1.09362
Glyma.15G223900.Wm82.a4.v1	(1 of 6) PTHR22893//PTHR22893:SF44 - NADH OXIDOREDUCTASE-RELATED // SUBFAMILY NOT NAMED	1.77007
Glyma.13G219100.Wm82.a4.v1	(1 of 7) PTHR33077:SF17 - PROTEIN TIFY 5A-RELATED	2.04413
Glyma.07G044900.Wm82.a4.v1	(1 of 38) PF04570 - zinc-finger of the FCS-type, C2-C2 (zf-FLZ)	4.19591
Glyma.17G081300.Wm82.a4.v1	(1 of 1) PTHR31964:SF5 - ADENINE NUCLEOTIDE ALPHA HYDROLASES-LIKE PROTEIN-RELATED	1.02952
Glyma.16G163900.Wm82.a4.v1	(1 of 23) PF12023 - Domain of unknown function (DUF3511) (DUF3511)	1.18589
Glyma.03G236300.Wm82.a4.v1	(1 of 4) PTHR11972:SF57 - RESPIRATORY BURST OXIDASE HOMOLOG PROTEIN B	1.7539
Glyma.02G156100.Wm82.a4.v1	(1 of 32) 1.14.13.121 - Premnaspirodiene oxygenase / Hyoscymus muticus premnaspirodiene oxygenase	3.4019
Glyma.16G178100.Wm82.a4.v1	(1 of 17) PTHR22814//PTHR22814:SF129 - COPPER TRANSPORT PROTEIN ATOX1-RELATED // COPPER TRANSPORT FAMILY PROTEIN-RELATED	4.55837
Glyma.17G007200.Wm82.a4.v1	(1 of 32) 1.14.13.121 - Premnaspirodiene oxygenase / Hyoscymus muticus premnaspirodiene oxygenase	1.06011
Glyma.05G236300.Wm82.a4.v1	(1 of 37) PF04749 - PLAC8 family (PLAC8)	1.53321
Glyma.06G317800.Wm82.a4.v1	(1 of 6) K13989 - Derlin-2/3 (DERL2_3)	1.24769
Glyma.09G147200.Wm82.a4.v1	(1 of 4) PTHR31839//PTHR31839:SF8 - FAMILY NOT NAMED // DEHYDRATION-RESPONSIVE ELEMENT-BINDING PROTEIN 1A-RELATED	4.20601
Glyma.18G249700.Wm82.a4.v1	(1 of 14) PF00069//PF00560//PF07714//PF08263//PF13855 - Protein kinase domain (Pkinase) // Leucine Rich Repeat (LRR_1) // Protein tyrosine kinase (Pkinase_Tyr) // Leucine rich repeat N-terminal domain (LRRNT_2) // Leucine rich repeat (LRR_8)	1.03083
Glyma.15G026400.Wm82.a4.v1	(1 of 20) K15718 - linoleate 9S-lipoxygenase (LOX1_5)	1.12381
Glyma.01G004000.Wm82.a4.v1	(1 of 2) PTHR11716//PTHR11716:SF47 - PHOSPHOLIPASE A2 // PROTEIN C07E3.9	1.22728
Glyma.19G203700.Wm82.a4.v1	(1 of 1) PTHR24007//PTHR24007:SF9 - BRCA1-ASSOCIATED PROTEIN // SUBFAMILY NOT NAMED	1.06805
Glyma.12G036450.Wm82.a4.v1	-	1.03255
Glyma.07G200900.Wm82.a4.v1	(1 of 3) KOG3416 - Predicted nucleic acid binding protein	1.37067
Glyma.05G022100.Wm82.a4.v1	(1 of 5) K05280 - flavonoid 3'-monooxygenase (E1.14.13.21)	2.37492
Glyma.03G256700.Wm82.a4.v1	(1 of 176) PF03106 - WRKY DNA -binding domain (WRKY)	1.6242
Glyma.03G216000.Wm82.a4.v1	(1 of 6) PTHR31707:SF38 - PECTINESTERASE/PECTINESTERASE INHIBITOR 20-RELATED	2.09851
Glyma.15G200100.Wm82.a4.v1	(1 of 4) PTHR31065//PTHR31065:SF11 - FAMILY NOT NAMED // PLATZ TRANSCRIPTION FACTOR FAMILY PROTEIN	1.28726
Glyma.12G091200.Wm82.a4.v1	(1 of 4) PTHR31989//PTHR31989:SF4 - FAMILY NOT NAMED // NAC DOMAIN-CONTAINING PROTEIN 61-RELATED	2.38564
Glyma.03G254300.Wm82.a4.v1	(1 of 3) PTHR11177//PTHR11177:SF170 - CHITINASE // SUBFAMILY NOT NAMED	1.29759
Glyma.19G063400.Wm82.a4.v1	(1 of 5) PTHR33203:SF6 - OLEOSIN 21.2 KDA-RELATED	1.00957
Glyma.08G015700.Wm82.a4.v1	(1 of 2) PTHR14499:SF11 - PROTEIN VM106R.1	1.24556
Glyma.09G042400.Wm82.a4.v1	(1 of 5) PTHR14155//PTHR14155:SF99 - RING FINGER DOMAIN-CONTAINING // RING-H2 FINGER PROTEIN ATL3	1.37945
Glyma.02G054900.Wm82.a4.v1	-	1.96482
Glyma.U031111.Wm82.a4.v1	(1 of 36) PF12609 - Wound-induced protein (DUF3774)	2.07675
Glyma.07G008800.Wm82.a4.v1	(1 of 5) PTHR31953:SF16 - BETA-FRUCTOFURANOSIDASE, INSOLUBLE ISOENZYME CWINV1-RELATED	1.02276
Glyma.04G121700.Wm82.a4.v1	(1 of 12) 1.10.3.1 - Catechol oxidase / Tyrosinase	1.52244
Glyma.17G172800.Wm82.a4.v1	(1 of 6) PTHR12154 - GLYCOSYL TRANSFERASE-RELATED	1.59172
Glyma.15G172600.Wm82.a4.v1	(1 of 4) PTHR24361//PTHR24361:SF385 - MITOGEN-ACTIVATED KINASE KINASE KINASE // MITOGEN-ACTIVATED PROTEIN KINASE KINASE 1-RELATED	1.24295
Glyma.01G128100.Wm82.a4.v1	(1 of 8) K13424 - WRKY transcription factor 33 (WRKY33)	2.23432
Glyma.10G266300.Wm82.a4.v1	(1 of 80) PF14009 - Domain of unknown function (DUF4228) (DUF4228)	1.35978
Glyma.17G011900.Wm82.a4.v1	-	2.54498
Glyma.07G040000.Wm82.a4.v1	(1 of 2) PTHR34788:SF1 - F15I1.22	1.70399
Glyma.20G097800.Wm82.a4.v1	(1 of 2) PTHR33494:SF2 - F10A16.6 PROTEIN	2.72089
Glyma.07G255800.Wm82.a4.v1	(1 of 8) PTHR17630//PTHR17630:SF48 - DIENELACTONE HYDROLASE // DIENELACTONE HYDROLASE-LIKE PROTEIN	1.71968
Glyma.09G236800.Wm82.a4.v1	(1 of 9) PTHR10891//PTHR10891:SF574 - EF-HAND CALCIUM-BINDING DOMAIN CONTAINING PROTEIN // CALCIUM-BINDING PROTEIN CML30-RELATED	1.67907
Glyma.01G005100.Wm82.a4.v1	(1 of 5) 1.13.99.1 - Inositol oxygenase / Myo-inositol oxygenase	2.365
Glyma.12G142100.Wm82.a4.v1	(1 of 2) KOG0580//KOG0984//KOG1187//KOG2345 - Serine/threonine protein kinase // Mitogen-activated protein kinase (MAPK) kinase MKK3/MKK6 // Serine/threonine protein kinase // Serine/threonine protein kinase/TGF-beta stimulated factor	1.21962
Glyma.03G003300.Wm82.a4.v1	(1 of 25) PF00069//PF00954//PF01453 - Protein kinase domain (Pkinase) // S-locus glycoprotein domain (S_locus_glycop) // D-mannose binding lectin (B_lectin)	1.51734
Glyma.10G230500.Wm82.a4.v1	(1 of 17) PTHR22814//PTHR22814:SF129 - COPPER TRANSPORT PROTEIN ATOX1-RELATED // COPPER TRANSPORT FAMILY PROTEIN-RELATED	2.12823
Glyma.03G112700.Wm82.a4.v1	(1 of 14) PTHR31190//PTHR31190:SF21 - FAMILY NOT NAMED // ETHYLENE-RESPONSIVE TRANSCRIPTION FACTOR 13	3.96472
Glyma.05G099300.Wm82.a4.v1	-	1.78527
Glyma.19G029700.Wm82.a4.v1	(1 of 6) PTHR11926//PTHR11926:SF400 - GLUCOSYL/GLUCURONOSYL TRANSFERASES // SUBFAMILY NOT NAMED	1.65216
Glyma.18G127900.Wm82.a4.v1	(1 of 36) PTHR11017//PTHR11017:SF162 - LEUCINE-RICH REPEAT-CONTAINING PROTEIN // SUBFAMILY NOT NAMED	1.72893
Glyma.18G055400.Wm82.a4.v1	(1 of 154) K00430 - peroxidase (E1.11.1.7)	1.1443
Glyma.07G096000.Wm82.a4.v1	(1 of 8) PF13947//PF14380 - Wall-associated receptor kinase galacturonan-binding (GUB_WAK_bind) // Wall-associated receptor kinase C-terminal (WAK_assoc)	1.3296
Glyma.15G223800.Wm82.a4.v1	(1 of 3) PTHR31707//PTHR31707:SF48 - FAMILY NOT NAMED // PECTINESTERASE/PECTINESTERASE INHIBITOR 24-RELATED	1.05473
Glyma.12G231300.Wm82.a4.v1	-	2.93958
Glyma.13G186000.Wm82.a4.v1	(1 of 3) PTHR31707//PTHR31707:SF21 - FAMILY NOT NAMED // PECTINESTERASE/PECTINESTERASE INHIBITOR 25-RELATED	1.96708
Glyma.03G201500.Wm82.a4.v1	(1 of 16) PTHR31415:SF4 - HARPIN-INDUCED PROTEIN-LIKE-RELATED	1.23731
Glyma.11G085400.Wm82.a4.v1	(1 of 8) PTHR27001:SF32 - INTERLEUKIN-1 RECEPTOR-ASSOCIATED KINASE 4 PROTEIN-RELATED	2.06541
Glyma.17G011800.Wm82.a4.v1	(1 of 17) PF14476 - Petal formation-expressed (Chloroplast_duf)	1.54561
Glyma.11G026300.Wm82.a4.v1	(1 of 4) PTHR11206:SF127 - MATE EFFLUX FAMILY PROTEIN	1.61464
Glyma.11G151000.Wm82.a4.v1	(1 of 8) PF00280 - Potato inhibitor I family (potato_inhibit)	1.0805
Glyma.05G184500.Wm82.a4.v1	(1 of 2) PTHR31221//PTHR31221:SF36 - FAMILY NOT NAMED // WRKY TRANSCRIPTION FACTOR 50-RELATED	1.08636
Glyma.16G180300.Wm82.a4.v1	(1 of 191) PF00168 - C2 domain (C2)	1.12026
Glyma.10G140200.Wm82.a4.v1	(1 of 4) PTHR31867:SF34 - EXPANSIN-A17-RELATED	1.93547
Glyma.03G063400.Wm82.a4.v1	(1 of 65) PF03140 - Plant protein of unknown function (DUF247)	1.70381
Glyma.08G352300.Wm82.a4.v1	(1 of 9) PTHR27002:SF84 - ATP BINDING / PROTEIN KINASE-RELATED	1.03586
Glyma.12G197400.Wm82.a4.v1	(1 of 3) 3.1.7.11 - Geranyl diphosphate diphosphatase / Geranyl pyrophosphate pyrophosphatase	2.30221
Glyma.03G130400.Wm82.a4.v1	(1 of 3) PTHR13935:SF41 - ACHAETE-SCUTE HOMOLOG 3	1.05629
Glyma.09G130500.Wm82.a4.v1	(1 of 17) PTHR22814//PTHR22814:SF129 - COPPER TRANSPORT PROTEIN ATOX1-RELATED // COPPER TRANSPORT FAMILY PROTEIN-RELATED	2.56806
Glyma.09G182250.Wm82.a4.v1	(1 of 36) PF14380 - Wall-associated receptor kinase C-terminal (WAK_assoc)	1.17485
Glyma.17G236200.Wm82.a4.v1	(1 of 4) PTHR26374:SF208 - ZINC FINGER PROTEIN AZF3-RELATED	1.36671
Glyma.07G098500.Wm82.a4.v1	(1 of 5) PTHR22814:SF34 - COPPER TRANSPORT PROTEIN-RELATED	2.16902
Glyma.18G015000.Wm82.a4.v1	-	1.98798
Glyma.08G198900.Wm82.a4.v1	(1 of 9) PF07714//PF12819//PF13855 - Protein tyrosine kinase (Pkinase_Tyr) // Carbohydrate-binding protein of the ER (Malectin_like) // Leucine rich repeat (LRR_8)	1.65631
Glyma.04G245000.Wm82.a4.v1	(1 of 3) PTHR10891//PTHR10891:SF530 - EF-HAND CALCIUM-BINDING DOMAIN CONTAINING PROTEIN // SUBFAMILY NOT NAMED	1.29509
Glyma.17G062300.Wm82.a4.v1	(1 of 2227) 2.7.11.1 - Non-specific serine/threonine protein kinase / Threonine-specific protein kinase	1.1539
Glyma.06G175100.Wm82.a4.v1	(1 of 2) PTHR27000//PTHR27000:SF9 - FAMILY NOT NAMED // LEUCINE-RICH REPEAT RECEPTOR-LIKE SERINE/THREONINE/TYROSINE-PROTEIN KINASE SOBIR1	1.20936
Glyma.19G255500.Wm82.a4.v1	(1 of 8) PTHR10217//PTHR10217:SF465 - VOLTAGE AND LIGAND GATED POTASSIUM CHANNEL // CYCLIC NUCLEOTIDE-GATED ION CHANNEL 11-RELATED	1.49588
Glyma.12G073000.Wm82.a4.v1	(1 of 2) PTHR24055:SF214 - MITOGEN-ACTIVATED PROTEIN KINASE 3	1.21082
Glyma.18G015400.Wm82.a4.v1	-	2.59903
Glyma.06G030300.Wm82.a4.v1	-	1.73801
Glyma.10G253700.Wm82.a4.v1	(1 of 3) PTHR32099//PTHR32099:SF4 - CYSTEINE-RICH REPEAT SECRETORY PROTEIN // CYSTEINE-RICH REPEAT SECRETORY PROTEIN 1-RELATED	1.80919
Glyma.13G153154.Wm82.a4.v1	(1 of 2) PTHR31238:SF48 - GERMIN-LIKE PROTEIN SUBFAMILY 3 MEMBER 2	1.49213
Glyma.15G170500.Wm82.a4.v1	(1 of 4) PTHR12565//PTHR12565:SF180 - STEROL REGULATORY ELEMENT-BINDING PROTEIN // SUBFAMILY NOT NAMED	1.82958
Glyma.17G046600.Wm82.a4.v1	(1 of 3) PTHR23023//PTHR23023:SF143 - DIMETHYLANILINE MONOOXYGENASE // FLAVIN-CONTAINING MONOOXYGENASE 1-RELATED	3.04046
Glyma.08G356900.Wm82.a4.v1	(1 of 310) PF00010 - Helix-loop-helix DNA-binding domain (HLH)	2.05207
Glyma.08G066200.Wm82.a4.v1	(1 of 25) PTHR27007//PTHR27007:SF24 - FAMILY NOT NAMED // L-TYPE LECTIN-DOMAIN CONTAINING RECEPTOR KINASE IX.1-RELATED	2.32096
Glyma.12G104600.Wm82.a4.v1	(1 of 10) PTHR10641//PTHR10641:SF584 - MYB-LIKE DNA-BINDING PROTEIN MYB // SUBFAMILY NOT NAMED	2.98949
Glyma.04G177900.Wm82.a4.v1	(1 of 8) PTHR26402:SF526 - TWO-COMPONENT RESPONSE REGULATOR ARR15-RELATED	1.09922
Glyma.02G092500.Wm82.a4.v1	(1 of 82) PF04535 - Domain of unknown function (DUF588) (DUF588)	1.46684
Glyma.11G083800.Wm82.a4.v1	(1 of 4) PTHR24095:SF119 - ACYL-ACTIVATING ENZYME 1, PEROXISOMAL-RELATED	1.0372
Glyma.11G085300.Wm82.a4.v1	(1 of 8) PTHR27001:SF32 - INTERLEUKIN-1 RECEPTOR-ASSOCIATED KINASE 4 PROTEIN-RELATED	1.28109
Glyma.15G262800.Wm82.a4.v1	(1 of 2) PTHR11040//PTHR11040:SF59 - ZINC/IRON TRANSPORTER // SUBFAMILY NOT NAMED	1.54369
Glyma.14G003800.Wm82.a4.v1	-	1.21118
Glyma.03G002300.Wm82.a4.v1	(1 of 176) PF03106 - WRKY DNA -binding domain (WRKY)	1.28231
Glyma.02G228100.Wm82.a4.v1	(1 of 7) K01953 - asparagine synthase (glutamine-hydrolysing) (asnB, ASNS)	1.18866
Glyma.16G145600.Wm82.a4.v1	(1 of 6) PTHR31942//PTHR31942:SF29 - FAMILY NOT NAMED // MLO-LIKE PROTEIN 12-RELATED	1.0451
Glyma.14G212200.Wm82.a4.v1	(1 of 4) PTHR22849//PTHR22849:SF43 - WDSAM1 PROTEIN // U-BOX DOMAIN-CONTAINING PROTEIN 54-RELATED	2.38148
Glyma.03G204900.Wm82.a4.v1	(1 of 74) PF05678 - VQ motif (VQ)	2.27016
Glyma.01G114400.Wm82.a4.v1	(1 of 65) PF03140 - Plant protein of unknown function (DUF247)	1.71347
Glyma.16G161200.Wm82.a4.v1	(1 of 65) PF03140 - Plant protein of unknown function (DUF247)	1.96232
Glyma.13G028100.Wm82.a4.v1	(1 of 36) PTHR11017//PTHR11017:SF162 - LEUCINE-RICH REPEAT-CONTAINING PROTEIN // SUBFAMILY NOT NAMED	1.29334
Glyma.13G151800.Wm82.a4.v1	(1 of 13) K01623 - fructose-bisphosphate aldolase, class I (ALDO)	1.29585
Glyma.02G100400.Wm82.a4.v1	(1 of 11) PF00069//PF13947 - Protein kinase domain (Pkinase) // Wall-associated receptor kinase galacturonan-binding (GUB_WAK_bind)	1.12109
Glyma.13G204400.Wm82.a4.v1	(1 of 310) PF00010 - Helix-loop-helix DNA-binding domain (HLH)	1.07069
Glyma.U031124.Wm82.a4.v1	(1 of 1) PTHR31087:SF17 - PROTEIN LURP-ONE-RELATED 14-RELATED	1.93989
Glyma.03G042700.Wm82.a4.v1	(1 of 8) K13424 - WRKY transcription factor 33 (WRKY33)	2.41474
Glyma.10G108400.Wm82.a4.v1	(1 of 5) K13495 - cis-zeatin O-glucosyltransferase (CISZOG)	1.3059
Glyma.01G202301.Wm82.a4.v1	(1 of 3) PTHR11702//PTHR11702:SF31 - DEVELOPMENTALLY REGULATED GTP-BINDING PROTEIN-RELATED // MITOCHONDRIAL RIBOSOME-ASSOCIATED GTPASE 2	2.55109
Glyma.12G093100.Wm82.a4.v1	(1 of 4) PTHR10797:SF3 - CCR4-ASSOCIATED FACTOR 1 HOMOLOG 11-RELATED	1.65077
Glyma.20G124200.Wm82.a4.v1	(1 of 80) PF14009 - Domain of unknown function (DUF4228) (DUF4228)	1.87717
Glyma.08G158100.Wm82.a4.v1	-	1.68864
Glyma.16G146700.Wm82.a4.v1	(1 of 8) K15102 - solute carrier family 25 (mitochondrial phosphate transporter), member 3 (SLC25A3, PHC, PIC)	1.07121
Glyma.01G131100.Wm82.a4.v1	(1 of 2) K14455 - aspartate aminotransferase, mitochondrial (GOT2)	1.08924
Glyma.02G298100.Wm82.a4.v1	(1 of 5) PTHR22814:SF34 - COPPER TRANSPORT PROTEIN-RELATED	1.83717
Glyma.09G041900.Wm82.a4.v1	-	1.99586
Glyma.02G143600.Wm82.a4.v1	(1 of 3) PTHR11730//PTHR11730:SF52 - AMMONIUM TRANSPORTER // SUBFAMILY NOT NAMED	1.12121
Glyma.07G153900.Wm82.a4.v1	(1 of 562) PF00249 - Myb-like DNA-binding domain (Myb_DNA-binding)	1.11701
Glyma.20G125500.Wm82.a4.v1	-	2.2838
Glyma.14G078900.Wm82.a4.v1	(1 of 3) PTHR22844//PTHR22844:SF145 - F-BOX AND WD40 DOMAIN PROTEIN // SUBFAMILY NOT NAMED	1.74072
Glyma.16G178500.Wm82.a4.v1	(1 of 17) PTHR22814//PTHR22814:SF129 - COPPER TRANSPORT PROTEIN ATOX1-RELATED // COPPER TRANSPORT FAMILY PROTEIN-RELATED	2.27678
Glyma.18G249100.Wm82.a4.v1	(1 of 4) PTHR19317//PTHR19317:SF15 - PRENYLATED RAB ACCEPTOR 1-RELATED // SUBFAMILY NOT NAMED	2.04904
Glyma.02G155902.Wm82.a4.v1	-	1.70856
Glyma.13G218200.Wm82.a4.v1	(1 of 5) PTHR10209//PTHR10209:SF171 - OXIDOREDUCTASE, 2OG-FE II OXYGENASE FAMILY PROTEIN // GIBBERELLIN 2-BETA-DIOXYGENASE 2-RELATED	1.1986
Glyma.10G253800.Wm82.a4.v1	(1 of 29) PTHR27002//PTHR27002:SF122 - FAMILY NOT NAMED // CYSTEINE-RICH RECEPTOR-LIKE PROTEIN KINASE 28-RELATED	3.60227
Glyma.19G256800.Wm82.a4.v1	(1 of 4) PTHR31985:SF15 - ETHYLENE-RESPONSIVE TRANSCRIPTION FACTOR ERF023	2.65646
Glyma.13G312800.Wm82.a4.v1	(1 of 4) PTHR22849//PTHR22849:SF0 - WDSAM1 PROTEIN // WD REPEAT, SAM AND U-BOX DOMAIN-CONTAINING PROTEIN 1	1.09196
Glyma.14G038400.Wm82.a4.v1	(1 of 2) PF13637//PF13962 - Ankyrin repeats (many copies) (Ank_4) // Domain of unknown function (PGG)	2.44063
Glyma.10G279476.Wm82.a4.v1	(1 of 5) 2.8.1.8 - Lipoyl synthase / Lipoate synthase	5.12129
Glyma.19G083200.Wm82.a4.v1	(1 of 5) PTHR11615//PTHR11615:SF81 - NITRATE, FROMATE, IRON DEHYDROGENASE // CASPARIAN STRIP MEMBRANE PROTEIN 5	1.53558
Glyma.20G237700.Wm82.a4.v1	(1 of 8) PTHR10992//PTHR10992:SF907 - ALPHA/BETA HYDROLASE FOLD-CONTAINING PROTEIN // ALPHA/BETA-HYDROLASES SUPERFAMILY PROTEIN	1.24034
Glyma.03G038100.Wm82.a4.v1	(1 of 154) K00430 - peroxidase (E1.11.1.7)	1.28229
Glyma.04G223300.Wm82.a4.v1	(1 of 176) PF03106 - WRKY DNA -binding domain (WRKY)	1.28509
Glyma.08G091500.Wm82.a4.v1	(1 of 4) PTHR11999//PTHR11999:SF105 - GROUP II PYRIDOXAL-5-PHOSPHATE DECARBOXYLASE // SUBFAMILY NOT NAMED	2.00586
Glyma.08G347200.Wm82.a4.v1	(1 of 8) PTHR22880:SF156 - TRANSCRIPTION FACTOR GTE10	1.30889
Glyma.03G111700.Wm82.a4.v1	(1 of 14) PTHR31190//PTHR31190:SF21 - FAMILY NOT NAMED // ETHYLENE-RESPONSIVE TRANSCRIPTION FACTOR 13	2.17584
Glyma.02G035200.Wm82.a4.v1	(1 of 25) PF07816 - Protein of unknown function (DUF1645) (DUF1645)	1.0675
Glyma.09G272100.Wm82.a4.v1	(1 of 224) KOG0472 - Leucine-rich repeat protein	1.15261
Glyma.16G055900.Wm82.a4.v1	(1 of 2) PTHR31517//PTHR31517:SF7 - FAMILY NOT NAMED // PEROXIDASE 55	1.06615
Glyma.01G085700.Wm82.a4.v1	(1 of 2) PTHR11926//PTHR11926:SF289 - GLUCOSYL/GLUCURONOSYL TRANSFERASES // SUBFAMILY NOT NAMED	1.27395
Glyma.09G218100.Wm82.a4.v1	(1 of 4) PTHR10668//PTHR10668:SF80 - PHYTOENE DEHYDROGENASE // LONG-CHAIN-ALCOHOL OXIDASE FAO4A	1.39839
Glyma.02G088700.Wm82.a4.v1	(1 of 2) PTHR27005:SF13 - PROTEIN KINASE-LIKE PROTEIN-RELATED	1.13277
Glyma.13G065300.Wm82.a4.v1	-	1.79807
Glyma.15G272200.Wm82.a4.v1	-	4.17335
Glyma.08G134200.Wm82.a4.v1	-	5.68201
Glyma.02G034051.Wm82.a4.v1	-	1.74381
Glyma.03G202600.Wm82.a4.v1	(1 of 6) PTHR22849:SF38 - E3 UBIQUITIN-PROTEIN LIGASE PUB22-RELATED	1.16019
Glyma.07G253600.Wm82.a4.v1	(1 of 4) PTHR31621//PTHR31621:SF1 - FAMILY NOT NAMED // DUF679 DOMAIN MEMBRANE PROTEIN 1	1.29066
Glyma.10G148700.Wm82.a4.v1	(1 of 19) PF07887 - Calmodulin binding protein-like (Calmodulin_bind)	2.18934
Glyma.02G243300.Wm82.a4.v1	-	1.10419
Glyma.12G140300.Wm82.a4.v1	(1 of 6) KOG1187//KOG2345 - Serine/threonine protein kinase // Serine/threonine protein kinase/TGF-beta stimulated factor	2.08217
Glyma.12G103600.Wm82.a4.v1	(1 of 7) PTHR10891//PTHR10891:SF585 - EF-HAND CALCIUM-BINDING DOMAIN CONTAINING PROTEIN // SUBFAMILY NOT NAMED	1.24275
Glyma.07G236100.Wm82.a4.v1	(1 of 4) PTHR10209//PTHR10209:SF160 - OXIDOREDUCTASE, 2OG-FE II OXYGENASE FAMILY PROTEIN // GIBBERELLIN 2-BETA-DIOXYGENASE 4	1.10399
Glyma.11G040552.Wm82.a4.v1	-	1.98623
Glyma.19G081700.Wm82.a4.v1	(1 of 273) PF00646 - F-box domain (F-box)	2.00138
Glyma.18G103700.Wm82.a4.v1	(1 of 4) PTHR11413//PTHR11413:SF50 - CYSTATIN FAMILY MEMBER // SUBFAMILY NOT NAMED	1.83697
Glyma.13G079300.Wm82.a4.v1	(1 of 13) PTHR22835//PTHR22835:SF239 - ZINC FINGER FYVE DOMAIN CONTAINING PROTEIN // SUBFAMILY NOT NAMED	1.73963
Glyma.01G182200.Wm82.a4.v1	-	1.56648
Glyma.02G172200.Wm82.a4.v1	(1 of 3) PTHR27007:SF56 - L-TYPE LECTIN-DOMAIN CONTAINING RECEPTOR KINASE S.5-RELATED	1.551
Glyma.16G175200.Wm82.a4.v1	(1 of 10) 2.4.1.170 - Isoflavone 7-O-glucosyltransferase	1.23611
Glyma.14G002800.Wm82.a4.v1	(1 of 3) PTHR33179//PTHR33179:SF7 - FAMILY NOT NAMED // GENOMIC DNA, CHROMOSOME 3, P1 CLONE:MKA23	1.7916
Glyma.05G154900.Wm82.a4.v1	(1 of 65) PF05553 - Cotton fibre expressed protein (DUF761)	2.23045
Glyma.13G255500.Wm82.a4.v1	(1 of 25) PTHR27007//PTHR27007:SF24 - FAMILY NOT NAMED // L-TYPE LECTIN-DOMAIN CONTAINING RECEPTOR KINASE IX.1-RELATED	1.5114
Glyma.07G057400.Wm82.a4.v1	(1 of 176) PF03106 - WRKY DNA -binding domain (WRKY)	1.34622
Glyma.09G062600.Wm82.a4.v1	(1 of 57) K08235 - xyloglucan:xyloglucosyl transferase (E2.4.1.207)	1.38553
Glyma.12G104800.Wm82.a4.v1	(1 of 10) PTHR10641//PTHR10641:SF584 - MYB-LIKE DNA-BINDING PROTEIN MYB // SUBFAMILY NOT NAMED	3.25738
Glyma.09G060700.Wm82.a4.v1	-	1.29613
Glyma.09G027500.Wm82.a4.v1	(1 of 8) PTHR27005//PTHR27005:SF7 - FAMILY NOT NAMED // WALL-ASSOCIATED RECEPTOR KINASE-LIKE 1-RELATED	2.79467
Glyma.19G258800.Wm82.a4.v1	(1 of 155) K14488 - SAUR family protein (SAUR)	1.6255
Glyma.14G091500.Wm82.a4.v1	(1 of 6) PTHR10641//PTHR10641:SF603 - MYB-LIKE DNA-BINDING PROTEIN MYB // SUBFAMILY NOT NAMED	1.41306
Glyma.03G041000.Wm82.a4.v1	(1 of 12) PTHR31087:SF11 - PROTEIN LURP-ONE-RELATED 1-RELATED	1.49353
Glyma.10G230200.Wm82.a4.v1	(1 of 5) PTHR32096//PTHR32096:SF22 - FAMILY NOT NAMED // WRKY TRANSCRIPTION FACTOR 27-RELATED	1.7224
Glyma.16G205000.Wm82.a4.v1	(1 of 14) PF07279 - Protein of unknown function (DUF1442) (DUF1442)	1.31425
Glyma.08G133100.Wm82.a4.v1	-	2.08523
Glyma.16G136000.Wm82.a4.v1	(1 of 50) PTHR11017//PTHR11017:SF171 - LEUCINE-RICH REPEAT-CONTAINING PROTEIN // SUBFAMILY NOT NAMED	1.50259
Glyma.18G012200.Wm82.a4.v1	(1 of 5) PTHR31683//PTHR31683:SF26 - FAMILY NOT NAMED // PECTATE LYASE 5-RELATED	2.38818
Glyma.02G100300.Wm82.a4.v1	(1 of 73) 3.1.4.46 - Glycerophosphodiester phosphodiesterase / Glycerophosphoryl diester phosphodiesterase	1.46609
Glyma.20G098451.Wm82.a4.v1	(1 of 74) PF00582 - Universal stress protein family (Usp)	2.41525
Glyma.05G150100.Wm82.a4.v1	-	2.46086
Glyma.09G127200.Wm82.a4.v1	(1 of 10) 2.4.1.170 - Isoflavone 7-O-glucosyltransferase	4.84209
Glyma.05G237300.Wm82.a4.v1	(1 of 4) PTHR31042:SF16 - CORE-2/I-BRANCHING BETA-1,6-N-ACETYLGLUCOSAMINYLTRANSFERASE FAMILY PROTEIN	1.47164
Glyma.08G100400.Wm82.a4.v1	(1 of 30) 3.1.1.32 - Phospholipase A(1) / Phospholipase A1	1.0108
Glyma.13G361200.Wm82.a4.v1	(1 of 2) PTHR31734:SF34 - AUXIN-RESPONSIVE PROTEIN IAA15	1.25411
Glyma.03G112800.Wm82.a4.v1	(1 of 14) PTHR31190//PTHR31190:SF21 - FAMILY NOT NAMED // ETHYLENE-RESPONSIVE TRANSCRIPTION FACTOR 13	7.20379
Glyma.17G048800.Wm82.a4.v1	-	2.0762
Glyma.01G224800.Wm82.a4.v1	(1 of 176) PF03106 - WRKY DNA -binding domain (WRKY)	1.94534
Glyma.11G085200.Wm82.a4.v1	(1 of 2) PTHR21495//PTHR21495:SF60 - NUCLEOPORIN-RELATED // SUBFAMILY NOT NAMED	1.49434
Glyma.01G043300.Wm82.a4.v1	(1 of 176) PF03106 - WRKY DNA -binding domain (WRKY)	1.38008
Glyma.20G163700.Wm82.a4.v1	(1 of 6) PTHR10994:SF70 - RETICULON-LIKE PROTEIN B4	2.09213
Glyma.02G225600.Wm82.a4.v1	(1 of 132) 3.4.19.12 - Ubiquitinyl hydrolase 1 / Ubiquitin thiolesterase	1.04935
Glyma.10G265100.Wm82.a4.v1	-	1.62166
Glyma.13G242700.Wm82.a4.v1	-	1.41446
Glyma.15G259400.Wm82.a4.v1	(1 of 2) PTHR10641:SF462 - F3O9.29 PROTEIN-RELATED	1.2889
Glyma.15G151600.Wm82.a4.v1	-	1.31436
Glyma.13G117600.Wm82.a4.v1	(1 of 176) PF03106 - WRKY DNA -binding domain (WRKY)	1.8806
Glyma.17G081200.Wm82.a4.v1	(1 of 2) PTHR11945//PTHR11945:SF163 - MADS BOX PROTEIN // SUBFAMILY NOT NAMED	1.24963
Glyma.14G123200.Wm82.a4.v1	(1 of 5) PTHR10219:SF34 - GENOMIC DNA, CHROMOSOME 3, P1 CLONE: MXL8	1.13847
Glyma.02G284800.Wm82.a4.v1	(1 of 6) PTHR13683//PTHR13683:SF250 - ASPARTYL PROTEASES // ASPARTYL PROTEASE-LIKE PROTEIN	1.58417
Glyma.03G232400.Wm82.a4.v1	(1 of 19) PF07887 - Calmodulin binding protein-like (Calmodulin_bind)	1.39733
Glyma.20G098700.Wm82.a4.v1	(1 of 273) PF00646 - F-box domain (F-box)	1.53233
Glyma.06G085100.Wm82.a4.v1	(1 of 5) PTHR10543//PTHR10543:SF30 - BETA-CAROTENE DIOXYGENASE // SUBFAMILY NOT NAMED	1.35794
Glyma.08G085600.Wm82.a4.v1	-	6.9479
Glyma.03G253200.Wm82.a4.v1	(1 of 8) PTHR33509:SF5 - LATE EMBRYOGENESIS ABUNDANT 3 (LEA3) FAMILY PROTEIN	1.48813
Glyma.11G064400.Wm82.a4.v1	(1 of 3) K12356 - coniferyl-alcohol glucosyltransferase (UGT72E)	1.13134
Glyma.09G094400.Wm82.a4.v1	(1 of 13) 2.1.1.150 - Isoflavone 7-O-methyltransferase	4.72734
Glyma.08G171400.Wm82.a4.v1	(1 of 11) PTHR31568:SF17 - EXPRESSED PROTEIN	1.70552
Glyma.07G098700.Wm82.a4.v1	-	1.22032
Glyma.08G352100.Wm82.a4.v1	(1 of 9) PTHR27002:SF84 - ATP BINDING / PROTEIN KINASE-RELATED	1.4267
Glyma.16G137000.Wm82.a4.v1	(1 of 50) PTHR11017//PTHR11017:SF171 - LEUCINE-RICH REPEAT-CONTAINING PROTEIN // SUBFAMILY NOT NAMED	1.1307
Glyma.16G210600.Wm82.a4.v1	(1 of 50) PTHR11017//PTHR11017:SF171 - LEUCINE-RICH REPEAT-CONTAINING PROTEIN // SUBFAMILY NOT NAMED	1.04603
Glyma.15G132800.Wm82.a4.v1	(1 of 11) PTHR32448:SF34 - F22M8.11 PROTEIN-RELATED	1.47698
Glyma.07G083700.Wm82.a4.v1	(1 of 2) PTHR21234//PTHR21234:SF19 - PURINE NUCLEOSIDE PHOSPHORYLASE // PHOSPHORYLASE SUPERFAMILY PROTEIN	1.15684
Glyma.02G124900.Wm82.a4.v1	(1 of 16) 1.14.11.31 - Thebaine 6-O-demethylase	1.67419
Glyma.11G242100.Wm82.a4.v1	-	1.42858
Glyma.11G193600.Wm82.a4.v1	(1 of 57) K08235 - xyloglucan:xyloglucosyl transferase (E2.4.1.207)	2.71803
Glyma.04G105900.Wm82.a4.v1	(1 of 32) 1.13.11.58 - Linoleate 9S-lipoxygenase / Linoleate 9-lipoxygenase	1.54166
Glyma.06G268600.Wm82.a4.v1	(1 of 8) PF05729//PF13676 - NACHT domain (NACHT) // TIR domain (TIR_2)	1.45608
Glyma.14G061800.Wm82.a4.v1	(1 of 39) 2.3.1.133 - Shikimate O-hydroxycinnamoyltransferase	1.4135
Glyma.12G145300.Wm82.a4.v1	(1 of 27) PTHR27002//PTHR27002:SF9 - FAMILY NOT NAMED // CYSTEINE-RICH RECEPTOR-LIKE PROTEIN KINASE 27-RELATED	1.10245
Glyma.11G060500.Wm82.a4.v1	-	1.21328
Glyma.18G271500.Wm82.a4.v1	(1 of 84) PF00069//PF07714 - Protein kinase domain (Pkinase) // Protein tyrosine kinase (Pkinase_Tyr)	1.89013
Glyma.09G270900.Wm82.a4.v1	(1 of 3) PTHR10891:SF589 - CALCIUM-BINDING PROTEIN CML42-RELATED	1.8867
Glyma.07G270800.Wm82.a4.v1	(1 of 7) PTHR27003:SF15 - LEUCINE-RICH REPEAT PROTEIN KINASE-LIKE PROTEIN	2.75267
Glyma.08G085700.Wm82.a4.v1	-	5.30255
Glyma.17G067200.Wm82.a4.v1	(1 of 5) PTHR18966//PTHR18966:SF204 - IONOTROPIC GLUTAMATE RECEPTOR // GLUTAMATE RECEPTOR 2.5-RELATED	1.14637
Glyma.15G159900.Wm82.a4.v1	-	4.6623
Glyma.06G201100.Wm82.a4.v1	(1 of 13) PTHR12542//PTHR12542:SF29 - EXOCYST COMPLEX PROTEIN EXO70 // SUBFAMILY NOT NAMED	1.46469
Glyma.01G204400.Wm82.a4.v1	(1 of 8) PTHR33077:SF13 - PROTEIN TIFY 10A-RELATED	2.9306
Glyma.02G128800.Wm82.a4.v1	(1 of 4) PF06880 - Protein of unknown function (DUF1262) (DUF1262)	1.75486
Glyma.12G119300.Wm82.a4.v1	(1 of 32) K08472 - mlo protein (MLO)	1.10621
Glyma.14G068300.Wm82.a4.v1	(1 of 20) PF04784//PF14389 - Protein of unknown function, DUF547 (DUF547) // Leucine-zipper of ternary complex factor MIP1 (Lzipper-MIP1)	2.66544
Glyma.14G051600.Wm82.a4.v1	(1 of 5) PTHR22814:SF34 - COPPER TRANSPORT PROTEIN-RELATED	3.17119
Glyma.05G197000.Wm82.a4.v1	(1 of 20) PF01823 - MAC/Perforin domain (MACPF)	1.23233
Glyma.17G261300.Wm82.a4.v1	-	1.28564
Glyma.01G175800.Wm82.a4.v1	-	1.11538
Glyma.18G050600.Wm82.a4.v1	(1 of 6) K02866 - large subunit ribosomal protein L10e (RP-L10e, RPL10)	1.17541
Glyma.09G209501.Wm82.a4.v1	(1 of 10) PTHR21493//PTHR21493:SF2 - CGI-141-RELATED/LIPASE CONTAINING PROTEIN // SUBFAMILY NOT NAMED	3.51788
Glyma.18G208800.Wm82.a4.v1	(1 of 8) K13424 - WRKY transcription factor 33 (WRKY33)	1.51648
Glyma.11G178046.Wm82.a4.v1	(1 of 4) PTHR22849//PTHR22849:SF0 - WDSAM1 PROTEIN // WD REPEAT, SAM AND U-BOX DOMAIN-CONTAINING PROTEIN 1	1.53679
Glyma.13G242100.Wm82.a4.v1	(1 of 12) PTHR11772//PTHR11772:SF14 - ASPARAGINE SYNTHETASE // SUBFAMILY NOT NAMED	3.18816
Glyma.07G027300.Wm82.a4.v1	(1 of 21) PTHR23042//PTHR23042:SF57 - CIRCADIAN PROTEIN CLOCK/ARNT/BMAL/PAS // SUBFAMILY NOT NAMED	2.69603
Glyma.01G202150.Wm82.a4.v1	(1 of 3) PTHR11702//PTHR11702:SF31 - DEVELOPMENTALLY REGULATED GTP-BINDING PROTEIN-RELATED // MITOCHONDRIAL RIBOSOME-ASSOCIATED GTPASE 2	2.11565
Glyma.06G114200.Wm82.a4.v1	(1 of 5) PTHR13683:SF316 - ASPARTYL PROTEASE FAMILY PROTEIN-RELATED	1.53463
Glyma.15G021400.Wm82.a4.v1	(1 of 4) PF00560//PF07714//PF12819 - Leucine Rich Repeat (LRR_1) // Protein tyrosine kinase (Pkinase_Tyr) // Carbohydrate-binding protein of the ER (Malectin_like)	2.15513
Glyma.04G010600.Wm82.a4.v1	(1 of 6) PTHR23324//PTHR23324:SF55 - SEC14 RELATED PROTEIN // PHOSPHATIDYLINOSITOL/PHOSPHATIDYLCHOLINE TRANSFER PROTEIN SFH10-RELATED	1.22947
Glyma.02G114100.Wm82.a4.v1	-	1.17861
Glyma.06G100900.Wm82.a4.v1	-	2.04646
Glyma.02G055000.Wm82.a4.v1	-	1.49194
Glyma.08G141000.Wm82.a4.v1	(1 of 2) PTHR11064//PTHR11064:SF48 - CCAAT-BINDING TRANSCRIPTION FACTOR-RELATED // SUBFAMILY NOT NAMED	1.59526
Glyma.13G181000.Wm82.a4.v1	(1 of 12) PTHR11772//PTHR11772:SF14 - ASPARAGINE SYNTHETASE // SUBFAMILY NOT NAMED	1.12318
Glyma.10G006600.Wm82.a4.v1	(1 of 4) PTHR10641//PTHR10641:SF650 - MYB-LIKE DNA-BINDING PROTEIN MYB // SUBFAMILY NOT NAMED	1.50783
Glyma.03G073778.Wm82.a4.v1	(1 of 10) PTHR11709:SF9 - LACCASE-7-RELATED	1.12379
Glyma.13G157400.Wm82.a4.v1	-	1.69833
Glyma.01G012800.Wm82.a4.v1	(1 of 10) PTHR21493//PTHR21493:SF2 - CGI-141-RELATED/LIPASE CONTAINING PROTEIN // SUBFAMILY NOT NAMED	1.67676
Glyma.06G174800.Wm82.a4.v1	(1 of 3) PTHR12411//PTHR12411:SF346 - CYSTEINE PROTEASE FAMILY C1-RELATED // KDEL-TAILED CYSTEINE ENDOPEPTIDASE CEP1-RELATED	1.08804
Glyma.03G142000.Wm82.a4.v1	(1 of 10) 1.14.13.28 - 3,9-dihydroxypterocarpan 6A-monooxygenase / 3,9-dihydroxypterocarpan 6A-hydroxylase	1.78384
Glyma.13G053800.Wm82.a4.v1	(1 of 35) PF07714//PF11721 - Protein tyrosine kinase (Pkinase_Tyr) // Di-glucose binding within endoplasmic reticulum (Malectin)	1.77822
Glyma.01G202200.Wm82.a4.v1	(1 of 17) PTHR32246:SF20 - BON1-ASSOCIATED PROTEIN 1-RELATED	2.83411
Glyma.11G132802.Wm82.a4.v1	-	1.53436
Glyma.15G003300.Wm82.a4.v1	(1 of 8) PTHR31429:SF3 - WRKY TRANSCRIPTION FACTOR 40-RELATED	1.29713
Glyma.20G176100.Wm82.a4.v1	(1 of 9) 2.1.1.65 - Licodione 2'-O-methyltransferase	1.05106
Glyma.14G051800.Wm82.a4.v1	(1 of 5) PTHR10891//PTHR10891:SF615 - EF-HAND CALCIUM-BINDING DOMAIN CONTAINING PROTEIN // SUBFAMILY NOT NAMED	3.47561
Glyma.06G087800.Wm82.a4.v1	(1 of 2) PTHR23406//PTHR23406:SF31 - MALIC ENZYME-RELATED // NADP-DEPENDENT MALIC ENZYME 2-RELATED	1.46981
Glyma.07G222700.Wm82.a4.v1	(1 of 2) PTHR24064//PTHR24064:SF210 - FAMILY NOT NAMED // INORGANIC PHOSPHATE TRANSPORTER 1-8-RELATED	1.04572
Glyma.03G249100.Wm82.a4.v1	(1 of 74) PF05678 - VQ motif (VQ)	1.76279
Glyma.05G065300.Wm82.a4.v1	(1 of 12) PTHR31692:SF10 - EXPANSIN-LIKE B1	4.67923
Glyma.02G248000.Wm82.a4.v1	(1 of 11) PTHR10774//PTHR10774:SF58 - EXTENDED SYNAPTOTAGMIN-RELATED // SUBFAMILY NOT NAMED	2.14161
Glyma.13G033800.Wm82.a4.v1	(1 of 73) 3.1.4.46 - Glycerophosphodiester phosphodiesterase / Glycerophosphoryl diester phosphodiesterase	2.39446
Glyma.03G001500.Wm82.a4.v1	(1 of 4) PTHR31284:SF9 - HAD SUPERFAMILY, SUBFAMILY IIIB ACID PHOSPHATASE	1.64247
Glyma.05G143400.Wm82.a4.v1	-	1.16877
Glyma.09G080100.Wm82.a4.v1	(1 of 7) 3.5.4.3 - Guanine deaminase / Guanine aminase	1.09716
Glyma.02G155550.Wm82.a4.v1	-	1.11559
Glyma.20G137802.Wm82.a4.v1	(1 of 7) PTHR32099//PTHR32099:SF1 - CYSTEINE-RICH REPEAT SECRETORY PROTEIN // CYSTEINE-RICH RECEPTOR-LIKE PROTEIN KINASE 9-RELATED	1.53502
Glyma.15G135200.Wm82.a4.v1	(1 of 3) K04123 - ent-kaurenoic acid hydroxylase (KAO)	1.79489
Glyma.11G206400.Wm82.a4.v1	(1 of 32) PF00069//PF01657 - Protein kinase domain (Pkinase) // Salt stress response/antifungal (Stress-antifung)	2.00868
Glyma.19G059700.Wm82.a4.v1	(1 of 21) PTHR31238//PTHR31238:SF42 - FAMILY NOT NAMED // GERMIN-LIKE PROTEIN SUBFAMILY 1 MEMBER 10-RELATED	3.18283
Glyma.03G067800.Wm82.a4.v1	(1 of 30) PF05003//PF11961 - Protein of unknown function (DUF668) (DUF668) // Domain of unknown function (DUF3475) (DUF3475)	1.265
Glyma.04G017200.Wm82.a4.v1	(1 of 51) 2.7.10.2//2.7.11.1 - Non-specific protein-tyrosine kinase / Cytoplasmic protein tyrosine kinase // Non-specific serine/threonine protein kinase / Threonine-specific protein kinase	1.19131
Glyma.13G152746.Wm82.a4.v1	(1 of 12) 2.5.1.36 - Trihydroxypterocarpan dimethylallyltransferase / Glyceollin synthase	1.33583
Glyma.18G271300.Wm82.a4.v1	(1 of 63) K04733 - interleukin-1 receptor-associated kinase 4 (IRAK4)	1.8288
Glyma.13G032700.Wm82.a4.v1	(1 of 73) 3.1.4.46 - Glycerophosphodiester phosphodiesterase / Glycerophosphoryl diester phosphodiesterase	2.3008
Glyma.03G065500.Wm82.a4.v1	(1 of 1) PTHR10791//PTHR10791:SF29//PTHR31062//PTHR31062:SF34 - RAG1-ACTIVATING PROTEIN 1 // BIDIRECTIONAL SUGAR TRANSPORTER SWEET16-RELATED // FAMILY NOT NAMED // XYLOGLUCAN ENDOTRANSGLUCOSYLASE/HYDROLASE PROTEIN 15-RELATED	4.9042
Glyma.06G233600.Wm82.a4.v1	(1 of 4) PTHR18966//PTHR18966:SF209 - IONOTROPIC GLUTAMATE RECEPTOR // SUBFAMILY NOT NAMED	1.51658
Glyma.13G185700.Wm82.a4.v1	-	2.12273
Glyma.06G142000.Wm82.a4.v1	(1 of 176) PF03106 - WRKY DNA -binding domain (WRKY)	1.36061
Glyma.04G194800.Wm82.a4.v1	(1 of 6) PTHR10891//PTHR10891:SF621 - EF-HAND CALCIUM-BINDING DOMAIN CONTAINING PROTEIN // SUBFAMILY NOT NAMED	2.13405
Glyma.18G272400.Wm82.a4.v1	(1 of 2) PTHR33417//PTHR33417:SF1 - FAMILY NOT NAMED // B12D PROTEIN	1.89738
Glyma.13G270400.Wm82.a4.v1	(1 of 9) K01595 - phosphoenolpyruvate carboxylase (ppc)	1.01022
Glyma.12G186800.Wm82.a4.v1	-	1.6383
Glyma.06G050900.Wm82.a4.v1	(1 of 3) PTHR13832//PTHR13832:SF315 - PROTEIN PHOSPHATASE 2C // PROTEIN PHOSPHATASE 2C 61-RELATED	2.0605
Glyma.09G253900.Wm82.a4.v1	(1 of 1) 2.1.1.158//2.1.1.160 - 7-methylxanthosine synthase / XRS1 // Caffeine synthase / Dimethylxanthine methyltransferase	1.83064
Glyma.06G234700.Wm82.a4.v1	(1 of 2) PTHR24326:SF257 - HOMEOBOX-LEUCINE ZIPPER PROTEIN ATHB-52	4.92365
Glyma.16G060800.Wm82.a4.v1	(1 of 21) PTHR31238//PTHR31238:SF42 - FAMILY NOT NAMED // GERMIN-LIKE PROTEIN SUBFAMILY 1 MEMBER 10-RELATED	1.76482
Glyma.13G280400.Wm82.a4.v1	-	1.11327
Glyma.08G299700.Wm82.a4.v1	(1 of 2) PTHR11177//PTHR11177:SF175 - CHITINASE // SUBFAMILY NOT NAMED	2.01167
Glyma.12G002400.Wm82.a4.v1	(1 of 1) PTHR27003//PTHR27003:SF38 - FAMILY NOT NAMED // SERINE/THREONINE-PROTEIN KINASE-LIKE PROTEIN CCR4	1.69571
Glyma.16G135200.Wm82.a4.v1	(1 of 50) PTHR11017//PTHR11017:SF171 - LEUCINE-RICH REPEAT-CONTAINING PROTEIN // SUBFAMILY NOT NAMED	2.07978
Glyma.13G226700.Wm82.a4.v1	-	1.79204
Glyma.13G035800.Wm82.a4.v1	(1 of 6) PF00069//PF07645//PF13947 - Protein kinase domain (Pkinase) // Calcium-binding EGF domain (EGF_CA) // Wall-associated receptor kinase galacturonan-binding (GUB_WAK_bind)	1.04865
Glyma.08G049600.Wm82.a4.v1	-	3.06483
Glyma.12G061400.Wm82.a4.v1	(1 of 4) K08956 - AFG3 family protein [EC:3.4.24.-] (AFG3)	1.26875
Glyma.18G158600.Wm82.a4.v1	-	1.18507
Glyma.06G125600.Wm82.a4.v1	(1 of 176) PF03106 - WRKY DNA -binding domain (WRKY)	1.19982
Glyma.18G119200.Wm82.a4.v1	-	1.16959
Glyma.07G108400.Wm82.a4.v1	(1 of 25) PF00069//PF00954//PF01453 - Protein kinase domain (Pkinase) // S-locus glycoprotein domain (S_locus_glycop) // D-mannose binding lectin (B_lectin)	1.43601
Glyma.05G047100.Wm82.a4.v1	(1 of 6) PTHR10891//PTHR10891:SF621 - EF-HAND CALCIUM-BINDING DOMAIN CONTAINING PROTEIN // SUBFAMILY NOT NAMED	2.29881
Glyma.17G147400.Wm82.a4.v1	(1 of 12) PTHR31692:SF10 - EXPANSIN-LIKE B1	5.08145
Glyma.09G094600.Wm82.a4.v1	(1 of 13) 2.1.1.150 - Isoflavone 7-O-methyltransferase	1.35867
Glyma.03G201100.Wm82.a4.v1	(1 of 16) PTHR31415:SF4 - HARPIN-INDUCED PROTEIN-LIKE-RELATED	3.04536
Glyma.13G298400.Wm82.a4.v1	(1 of 8) PTHR10992//PTHR10992:SF869 - ALPHA/BETA HYDROLASE FOLD-CONTAINING PROTEIN // SUBFAMILY NOT NAMED	1.53399
Glyma.01G003900.Wm82.a4.v1	(1 of 4) PTHR11751//PTHR11751:SF418 - SUBGROUP I AMINOTRANSFERASE RELATED // 1-AMINOCYCLOPROPANE-1-CARBOXYLATE SYNTHASE 7	2.65033
Glyma.03G040900.Wm82.a4.v1	(1 of 12) PTHR31087:SF11 - PROTEIN LURP-ONE-RELATED 1-RELATED	1.28026
Glyma.11G129500.Wm82.a4.v1	(1 of 38) K01188 - beta-glucosidase (E3.2.1.21)	2.47013
Glyma.12G240100.Wm82.a4.v1	(1 of 36) PTHR11017//PTHR11017:SF162 - LEUCINE-RICH REPEAT-CONTAINING PROTEIN // SUBFAMILY NOT NAMED	1.65939
Glyma.16G210800.Wm82.a4.v1	(1 of 50) PTHR11017//PTHR11017:SF171 - LEUCINE-RICH REPEAT-CONTAINING PROTEIN // SUBFAMILY NOT NAMED	1.01929
Glyma.20G116700.Wm82.a4.v1	-	1.66225
Glyma.06G294400.Wm82.a4.v1	(1 of 49) PF12796//PF13962 - Ankyrin repeats (3 copies) (Ank_2) // Domain of unknown function (PGG)	1.31502
Glyma.14G022700.Wm82.a4.v1	-	4.62601
Glyma.16G092100.Wm82.a4.v1	(1 of 3) PTHR10641//PTHR10641:SF579 - MYB-LIKE DNA-BINDING PROTEIN MYB // MYB DOMAIN PROTEIN 9	1.26623
Glyma.01G018100.Wm82.a4.v1	-	1.04973
Glyma.16G137600.Wm82.a4.v1	(1 of 50) PTHR11017//PTHR11017:SF171 - LEUCINE-RICH REPEAT-CONTAINING PROTEIN // SUBFAMILY NOT NAMED	1.05025
Glyma.05G158900.Wm82.a4.v1	(1 of 6) PTHR31314:SF10 - HOMEODOMAIN-LIKE SUPERFAMILY PROTEIN-RELATED	1.04398
Glyma.06G154700.Wm82.a4.v1	-	1.23107
Glyma.09G047800.Wm82.a4.v1	-	1.24212
Glyma.03G162500.Wm82.a4.v1	(1 of 16) K14516 - ethylene-responsive transcription factor 1 (ERF1)	1.28141
Glyma.13G188800.Wm82.a4.v1	(1 of 10) PTHR27002//PTHR27002:SF95 - FAMILY NOT NAMED // G-TYPE LECTIN S-RECEPTOR-LIKE SERINE/THREONINE-PROTEIN KINASE B120	1.52016
Glyma.03G218900.Wm82.a4.v1	(1 of 80) PF14009 - Domain of unknown function (DUF4228) (DUF4228)	1.05189
Glyma.14G157600.Wm82.a4.v1	(1 of 6) PF00069//PF07645//PF13947 - Protein kinase domain (Pkinase) // Calcium-binding EGF domain (EGF_CA) // Wall-associated receptor kinase galacturonan-binding (GUB_WAK_bind)	1.36738
Glyma.07G106000.Wm82.a4.v1	(1 of 2) PTHR22849//PTHR22849:SF9 - WDSAM1 PROTEIN // SUBFAMILY NOT NAMED	2.44949
Glyma.15G204866.Wm82.a4.v1	-	1.33929
Glyma.19G162200.Wm82.a4.v1	-	1.8289
Glyma.13G282400.Wm82.a4.v1	(1 of 36) PF12609 - Wound-induced protein (DUF3774)	1.55384
Glyma.19G199300.Wm82.a4.v1	(1 of 6) PTHR22849:SF38 - E3 UBIQUITIN-PROTEIN LIGASE PUB22-RELATED	2.10031
Glyma.13G069800.Wm82.a4.v1	(1 of 5) PTHR21493:SF148 - SENESCENCE-ASSOCIATED CARBOXYLESTERASE 101	1.07284
Glyma.05G082500.Wm82.a4.v1	(1 of 20) PTHR23155//PTHR23155:SF543 - LEUCINE-RICH REPEAT-CONTAINING PROTEIN // SUBFAMILY NOT NAMED	1.19857
Glyma.15G257700.Wm82.a4.v1	(1 of 2) PTHR31719//PTHR31719:SF42 - FAMILY NOT NAMED // GENOMIC DNA, CHROMOSOME 3, P1 CLONE: MGH6	1.29187
Glyma.18G255500.Wm82.a4.v1	-	3.81717
Glyma.03G168900.Wm82.a4.v1	(1 of 3) PTHR33271//PTHR33271:SF3 - FAMILY NOT NAMED // CUPIN DOMAIN-CONTAINING PROTEIN	1.43824
Glyma.12G057201.Wm82.a4.v1	-	1.22634
Glyma.08G194800.Wm82.a4.v1	-	2.10342
Glyma.05G130900.Wm82.a4.v1	-	3.70847
Glyma.04G075800.Wm82.a4.v1	-	2.12849
Glyma.01G171600.Wm82.a4.v1	(1 of 12) 2.1.1.274 - Salicylate carboxymethyltransferase / Salicylate O-methyltransferase	1.53732
Glyma.13G032900.Wm82.a4.v1	(1 of 76) PF13947 - Wall-associated receptor kinase galacturonan-binding (GUB_WAK_bind)	1.01746
Glyma.13G272100.Wm82.a4.v1	(1 of 3) PTHR10891:SF639 - CALCIUM-BINDING EF-HAND FAMILY PROTEIN-RELATED	1.00416
Glyma.09G182400.Wm82.a4.v1	(1 of 4) PTHR31713//PTHR31713:SF15 - FAMILY NOT NAMED // PROTEIN SAR DEFICIENT 1	1.40424
Glyma.11G181200.Wm82.a4.v1	-	1.54034
Glyma.10G230000.Wm82.a4.v1	(1 of 5) K12795 - suppressor of G2 allele of SKP1 (SUGT1, SGT1)	1.1346
Glyma.13G338300.Wm82.a4.v1	(1 of 5) PTHR11040//PTHR11040:SF23 - ZINC/IRON TRANSPORTER // SUBFAMILY NOT NAMED	1.58737
Glyma.03G158000.Wm82.a4.v1	(1 of 4) PTHR33591:SF3 - BETA-CAROTENE ISOMERASE D27, CHLOROPLASTIC	1.19213
Glyma.12G208900.Wm82.a4.v1	(1 of 2) PTHR33869:SF5 - CLAVATA3/ESR (CLE)-RELATED PROTEIN 3	1.61285
Glyma.10G114600.Wm82.a4.v1	(1 of 32) 1.14.13.121 - Premnaspirodiene oxygenase / Hyoscymus muticus premnaspirodiene oxygenase	2.04367
Glyma.16G190400.Wm82.a4.v1	(1 of 26) PF00560//PF08263 - Leucine Rich Repeat (LRR_1) // Leucine rich repeat N-terminal domain (LRRNT_2)	1.33415
Glyma.09G014900.Wm82.a4.v1	(1 of 8) PTHR27005//PTHR27005:SF7 - FAMILY NOT NAMED // WALL-ASSOCIATED RECEPTOR KINASE-LIKE 1-RELATED	1.02165
Glyma.19G263300.Wm82.a4.v1	(1 of 5) PTHR11771//PTHR11771:SF38 - LIPOXYGENASE // LIPOXYGENASE 3, CHLOROPLASTIC-RELATED	1.50547
Glyma.20G114200.Wm82.a4.v1	(1 of 3) K00487 - trans-cinnamate 4-monooxygenase (CYP73A)	1.35839
Glyma.09G159400.Wm82.a4.v1	(1 of 3) 1.1.1.179 - D-xylose 1-dehydrogenase (NADP(+)) / D-xylose-NADP dehydrogenase	1.0819
Glyma.18G180400.Wm82.a4.v1	(1 of 4) PTHR13832//PTHR13832:SF228 - PROTEIN PHOSPHATASE 2C // PROTEIN PHOSPHATASE 2C 36-RELATED	1.77581
Glyma.07G163200.Wm82.a4.v1	(1 of 4) PTHR10218//PTHR10218:SF226 - GTP-BINDING PROTEIN ALPHA SUBUNIT // EXTRA-LARGE GUANINE NUCLEOTIDE-BINDING PROTEIN 2	1.20397
Glyma.11G152000.Wm82.a4.v1	-	1.04158
Glyma.10G282100.Wm82.a4.v1	(1 of 7) PTHR13789//PTHR13789:SF185 - MONOOXYGENASE // FAD/NAD(P)-BINDING OXIDOREDUCTASE FAMILY PROTEIN	1.61874
Glyma.09G196400.Wm82.a4.v1	(1 of 1) 2.3.1.20//2.3.1.75 - Diacylglycerol O-acyltransferase / Diglyceride acyltransferase // Long-chain-alcohol O-fatty-acyltransferase / Wax synthase	1.09701
Glyma.09G284400.Wm82.a4.v1	(1 of 154) K00430 - peroxidase (E1.11.1.7)	2.21442
Glyma.U031104.Wm82.a4.v1	(1 of 48) 3.2.1.14 - Chitinase / Poly-beta-glucosaminidase	2.02916
Glyma.11G157100.Wm82.a4.v1	(1 of 7) PTHR10891//PTHR10891:SF590 - EF-HAND CALCIUM-BINDING DOMAIN CONTAINING PROTEIN // SUBFAMILY NOT NAMED	3.42466
Glyma.08G277000.Wm82.a4.v1	(1 of 11) K01662 - 1-deoxy-D-xylulose-5-phosphate synthase (dxs)	1.19487
Glyma.10G157800.Wm82.a4.v1	(1 of 21) K14490 - histidine-containing phosphotransfer peotein (AHP)	1.21454
Glyma.05G187200.Wm82.a4.v1	-	2.06841
Glyma.02G242900.Wm82.a4.v1	(1 of 4) PTHR22849//PTHR22849:SF43 - WDSAM1 PROTEIN // U-BOX DOMAIN-CONTAINING PROTEIN 54-RELATED	1.89461
Glyma.20G030700.Wm82.a4.v1	(1 of 4) PTHR33133:SF7 - F26K24.10 PROTEIN	1.33698
Glyma.10G213100.Wm82.a4.v1	(1 of 8) PTHR32295//PTHR32295:SF32 - FAMILY NOT NAMED // PROTEIN IQ-DOMAIN 3-RELATED	1.06847
Glyma.07G094100.Wm82.a4.v1	(1 of 1) PF00069//PF07714//PF14380 - Protein kinase domain (Pkinase) // Protein tyrosine kinase (Pkinase_Tyr) // Wall-associated receptor kinase C-terminal (WAK_assoc)	1.77027
Glyma.03G006800.Wm82.a4.v1	(1 of 2) PTHR11062//PTHR11062:SF91 - EXOSTOSIN HEPARAN SULFATE GLYCOSYLTRANSFERASE -RELATED // SUBFAMILY NOT NAMED	3.81623
Glyma.13G232300.Wm82.a4.v1	-	2.4323
Glyma.02G292100.Wm82.a4.v1	-	1.73404
Glyma.02G000800.Wm82.a4.v1	(1 of 1) PTHR23042:SF65 - TRANSCRIPTION FACTOR BHLH92	1.75398
Glyma.02G284300.Wm82.a4.v1	(1 of 4) PTHR31719//PTHR31719:SF5 - FAMILY NOT NAMED // NAC DOMAIN-CONTAINING PROTEIN 6-RELATED	1.14702
Glyma.18G077900.Wm82.a4.v1	(1 of 39) PTHR23155//PTHR23155:SF592 - LEUCINE-RICH REPEAT-CONTAINING PROTEIN // SUBFAMILY NOT NAMED	1.02596
Glyma.09G179700.Wm82.a4.v1	-	2.47171
Glyma.13G053600.Wm82.a4.v1	(1 of 35) PF07714//PF11721 - Protein tyrosine kinase (Pkinase_Tyr) // Di-glucose binding within endoplasmic reticulum (Malectin)	1.0336
Glyma.18G064100.Wm82.a4.v1	(1 of 3) PTHR27003//PTHR27003:SF63 - FAMILY NOT NAMED // CALMODULIN-BINDING RECEPTOR-LIKE CYTOPLASMIC KINASE 1	1.24207
Glyma.15G160100.Wm82.a4.v1	-	7.68188
Glyma.19G059200.Wm82.a4.v1	(1 of 21) PTHR31238//PTHR31238:SF42 - FAMILY NOT NAMED // GERMIN-LIKE PROTEIN SUBFAMILY 1 MEMBER 10-RELATED	1.75199
Glyma.19G174200.Wm82.a4.v1	(1 of 12) PTHR26374//PTHR26374:SF198 - FAMILY NOT NAMED // ZINC FINGER PROTEIN ZAT11	2.72378
Glyma.10G036600.Wm82.a4.v1	(1 of 349) PF00847 - AP2 domain (AP2)	1.24903
Glyma.14G188800.Wm82.a4.v1	-	1.59609
Glyma.06G203100.Wm82.a4.v1	-	4.53361
Glyma.13G302500.Wm82.a4.v1	(1 of 137) PF02458 - Transferase family (Transferase)	1.33041
Glyma.11G055100.Wm82.a4.v1	(1 of 8) PTHR24361:SF334 - MITOGEN-ACTIVATED PROTEIN KINASE KINASE KINASE 19-RELATED	2.837
Glyma.18G293600.Wm82.a4.v1	-	1.11544
Glyma.07G138000.Wm82.a4.v1	-	1.1827
Glyma.16G039600.Wm82.a4.v1	(1 of 22) K13065 - shikimate O-hydroxycinnamoyltransferase (E2.3.1.133, HCT)	4.83064
Glyma.05G059300.Wm82.a4.v1	(1 of 5) 2.4.1.186 - Glycogenin glucosyltransferase / Priming glucosyltransferase	1.17035
Glyma.16G086401.Wm82.a4.v1	(1 of 53) PTHR24351 - RIBOSOMAL PROTEIN S6 KINASE	1.73983
Glyma.06G308500.Wm82.a4.v1	(1 of 3) PTHR23024//PTHR23024:SF189 - MEMBER OF 'GDXG' FAMILY OF LIPOLYTIC ENZYMES // SUBFAMILY NOT NAMED	1.03364
Glyma.10G204400.Wm82.a4.v1	(1 of 5) K09287 - RAV-like factor (RAV)	1.02633
Glyma.11G021500.Wm82.a4.v1	(1 of 3) PTHR11751//PTHR11751:SF380 - SUBGROUP I AMINOTRANSFERASE RELATED // 1-AMINOCYCLOPROPANE-1-CARBOXYLATE SYNTHASE 2-RELATED	2.78893
Glyma.10G176700.Wm82.a4.v1	(1 of 13) 2.1.1.150 - Isoflavone 7-O-methyltransferase	2.92292
Glyma.01G216600.Wm82.a4.v1	(1 of 4) PTHR11206:SF127 - MATE EFFLUX FAMILY PROTEIN	1.92435
Glyma.09G245900.Wm82.a4.v1	(1 of 9) K13691 - pathogen-inducible salicylic acid glucosyltransferase [EC:2.4.1.-] Glc b1-2 SA (SGT1)	1.56886
Glyma.04G230500.Wm82.a4.v1	(1 of 24) PF00560//PF07714//PF08263//PF13855 - Leucine Rich Repeat (LRR_1) // Protein tyrosine kinase (Pkinase_Tyr) // Leucine rich repeat N-terminal domain (LRRNT_2) // Leucine rich repeat (LRR_8)	1.49818
Glyma.15G219400.Wm82.a4.v1	(1 of 1) PTHR14879 - CASPASE REGULATOR, RING FINGER DOMAIN-CONTAINING	1.06167
Glyma.13G032000.Wm82.a4.v1	(1 of 2227) 2.7.11.1 - Non-specific serine/threonine protein kinase / Threonine-specific protein kinase	1.01997
Glyma.12G238700.Wm82.a4.v1	(1 of 1) KOG1318 - Helix loop helix transcription factor EB	1.0851
Glyma.03G157800.Wm82.a4.v1	(1 of 4) PTHR23050//PTHR23050:SF211 - CALCIUM BINDING PROTEIN // SUBFAMILY NOT NAMED	1.81244
Glyma.18G238800.Wm82.a4.v1	(1 of 12) 2.1.1.274 - Salicylate carboxymethyltransferase / Salicylate O-methyltransferase	1.81294
Glyma.03G074000.Wm82.a4.v1	(1 of 2) PTHR33649//PTHR33649:SF4 - FAMILY NOT NAMED // PAR1 PROTEIN	1.15327
Glyma.04G015700.Wm82.a4.v1	(1 of 32) K08472 - mlo protein (MLO)	1.56721
Glyma.13G330800.Wm82.a4.v1	(1 of 3) PTHR11177//PTHR11177:SF186 - CHITINASE // SUBFAMILY NOT NAMED	1.23164
Glyma.05G175400.Wm82.a4.v1	(1 of 6) PTHR14155//PTHR14155:SF94 - RING FINGER DOMAIN-CONTAINING // RING-H2 FINGER PROTEIN ATL33-RELATED	1.05509
Glyma.09G255000.Wm82.a4.v1	(1 of 4) PTHR11751:SF284 - 1-AMINOCYCLOPROPANE-1-CARBOXYLATE SYNTHASE-LIKE PROTEIN 1	1.06507
Glyma.15G131400.Wm82.a4.v1	(1 of 28) PF07712 - Stress up-regulated Nod 19 (SURNod19)	1.32063
Glyma.16G174600.Wm82.a4.v1	(1 of 120) PF00560//PF08263//PF13855 - Leucine Rich Repeat (LRR_1) // Leucine rich repeat N-terminal domain (LRRNT_2) // Leucine rich repeat (LRR_8)	3.1357
Glyma.12G060700.Wm82.a4.v1	(1 of 4) PTHR22763//PTHR22763:SF42 - RING ZINC FINGER PROTEIN // SUBFAMILY NOT NAMED	1.0626
Glyma.07G087400.Wm82.a4.v1	(1 of 9) K12355 - coniferyl-aldehyde dehydrogenase (REF1)	1.33764
Glyma.09G193500.Wm82.a4.v1	(1 of 4) PTHR31062//PTHR31062:SF55 - FAMILY NOT NAMED // XYLOGLUCAN ENDOTRANSGLUCOSYLASE/HYDROLASE PROTEIN 26-RELATED	2.40342
Glyma.14G208000.Wm82.a4.v1	(1 of 4) PTHR31852//PTHR31852:SF1 - FAMILY NOT NAMED // LATE EMBRYOGENESIS ABUNDANT (LEA) HYDROXYPROLINE-RICH GLYCOPROTEIN-RELATED	1.20484
Glyma.07G095200.Wm82.a4.v1	(1 of 4) PF07714//PF13947//PF14380 - Protein tyrosine kinase (Pkinase_Tyr) // Wall-associated receptor kinase galacturonan-binding (GUB_WAK_bind) // Wall-associated receptor kinase C-terminal (WAK_assoc)	1.25952
Glyma.17G131900.Wm82.a4.v1	(1 of 3) PTHR31839//PTHR31839:SF0 - FAMILY NOT NAMED // DEHYDRATION-RESPONSIVE ELEMENT-BINDING PROTEIN 1E-RELATED	4.79468
Glyma.15G171000.Wm82.a4.v1	(1 of 6) PTHR31250:SF13 - CALMODULIN-BINDING PROTEIN	1.54898
Glyma.05G161400.Wm82.a4.v1	(1 of 8) PTHR11260//PTHR11260:SF233 - GLUTATHIONE S-TRANSFERASE, GST, SUPERFAMILY, GST DOMAIN CONTAINING // SUBFAMILY NOT NAMED	1.10289
Glyma.13G345900.Wm82.a4.v1	(1 of 1) KOG0860 - Synaptobrevin/VAMP-like protein	1.06231
Glyma.11G218900.Wm82.a4.v1	(1 of 51) 2.7.10.2//2.7.11.1 - Non-specific protein-tyrosine kinase / Cytoplasmic protein tyrosine kinase // Non-specific serine/threonine protein kinase / Threonine-specific protein kinase	1.01982
Glyma.10G129500.Wm82.a4.v1	-	1.05238
Glyma.18G086600.Wm82.a4.v1	(1 of 33) K13457 - disease resistance protein RPM1 (RPM1, RPS3)	5.65612
Glyma.06G260100.Wm82.a4.v1	(1 of 25) PF00931//PF07725//PF13676 - NB-ARC domain (NB-ARC) // Leucine Rich Repeat (LRR_3) // TIR domain (TIR_2)	1.09579
Glyma.02G002100.Wm82.a4.v1	(1 of 34) PTHR23050 - CALCIUM BINDING PROTEIN	1.0588
Glyma.01G203500.Wm82.a4.v1	(1 of 4) PTHR27001//PTHR27001:SF75 - FAMILY NOT NAMED // PROTEIN KINASE FAMILY PROTEIN	1.31207
Glyma.12G049300.Wm82.a4.v1	-	1.55717
Glyma.01G126600.Wm82.a4.v1	(1 of 13) PTHR21495//PTHR21495:SF77 - NUCLEOPORIN-RELATED // DIRIGENT PROTEIN 19	1.40208
Glyma.09G038700.Wm82.a4.v1	(1 of 3) PTHR34804:SF1 - CAMP-REGULATED PHOSPHOPROTEIN 19-RELATED PROTEIN	1.02814
Glyma.17G116500.Wm82.a4.v1	(1 of 4) 5.1.1.13 - Aspartate racemase	1.35195
Glyma.06G019500.Wm82.a4.v1	(1 of 3) PTHR22950//PTHR22950:SF267 - AMINO ACID TRANSPORTER // SUBFAMILY NOT NAMED	1.03662
Glyma.20G087400.Wm82.a4.v1	(1 of 3) PTHR32091//PTHR32091:SF0 - FAMILY NOT NAMED // EUKARYOTIC INITIATION FACTOR 4B-RELATED	1.23168
Glyma.11G036400.Wm82.a4.v1	(1 of 70) K09286 - EREBP-like factor (EREBP)	1.15426
Glyma.06G052700.Wm82.a4.v1	(1 of 3) 5.3.99.5 - Thromboxane-A synthase / Thromboxane synthetase	1.1272
Glyma.10G115500.Wm82.a4.v1	(1 of 32) 1.14.13.121 - Premnaspirodiene oxygenase / Hyoscymus muticus premnaspirodiene oxygenase	3.3595
Glyma.03G093600.Wm82.a4.v1	(1 of 3) PTHR31942//PTHR31942:SF13 - FAMILY NOT NAMED // MLO-LIKE PROTEIN 15	1.0176
Glyma.13G113100.Wm82.a4.v1	(1 of 3) PTHR23023//PTHR23023:SF143 - DIMETHYLANILINE MONOOXYGENASE // FLAVIN-CONTAINING MONOOXYGENASE 1-RELATED	1.34737
Glyma.11G129300.Wm82.a4.v1	(1 of 38) K01188 - beta-glucosidase (E3.2.1.21)	1.35046
Glyma.07G128000.Wm82.a4.v1	(1 of 4) PTHR11751//PTHR11751:SF418 - SUBGROUP I AMINOTRANSFERASE RELATED // 1-AMINOCYCLOPROPANE-1-CARBOXYLATE SYNTHASE 7	1.27121
Glyma.04G040200.Wm82.a4.v1	(1 of 39) 2.3.1.133 - Shikimate O-hydroxycinnamoyltransferase	1.26651
Glyma.09G277500.Wm82.a4.v1	(1 of 8) PTHR33257//PTHR33257:SF5 - FAMILY NOT NAMED // EXPRESSED PROTEIN	1.44532
Glyma.08G110801.Wm82.a4.v1	(1 of 20) 2.3.1.74 - Naringenin-chalcone synthase / Flavonone synthase	1.68296
Glyma.17G011600.Wm82.a4.v1	(1 of 11) PF03595 - Voltage-dependent anion channel (SLAC1)	1.04662
Glyma.06G136000.Wm82.a4.v1	-	2.26048
Glyma.01G013200.Wm82.a4.v1	(1 of 10) PTHR21493//PTHR21493:SF2 - CGI-141-RELATED/LIPASE CONTAINING PROTEIN // SUBFAMILY NOT NAMED	1.48211
Glyma.03G073734.Wm82.a4.v1	(1 of 1) 2.4.1.203//2.4.1.323 - Trans-zeatin O-beta-D-glucosyltransferase / Zeatin O-glucosyltransferase // 7-deoxyloganetic acid glucosyltransferase	1.36112
Glyma.03G042400.Wm82.a4.v1	(1 of 3) K14685 - solute carrier family 40 (iron-regulated transporter), member 1 (SLC40A1, FPN1)	1.21033
Glyma.05G190100.Wm82.a4.v1	(1 of 24) PF04720 - PDDEXK-like family of unknown function (PDDEXK_6)	1.07283
Glyma.03G201550.Wm82.a4.v1	(1 of 16) PTHR31415:SF4 - HARPIN-INDUCED PROTEIN-LIKE-RELATED	2.37193
Glyma.08G021800.Wm82.a4.v1	-	1.06885
Glyma.10G137300.Wm82.a4.v1	-	1.20456
Glyma.19G255300.Wm82.a4.v1	(1 of 8) PTHR10217//PTHR10217:SF465 - VOLTAGE AND LIGAND GATED POTASSIUM CHANNEL // CYCLIC NUCLEOTIDE-GATED ION CHANNEL 11-RELATED	1.43008
Glyma.06G205800.Wm82.a4.v1	(1 of 2) PTHR11945//PTHR11945:SF166 - MADS BOX PROTEIN // SUBFAMILY NOT NAMED	1.82061
Glyma.19G218800.Wm82.a4.v1	(1 of 4) PTHR10641:SF494 - TRANSCRIPTION FACTOR MYB108	1.84721
Glyma.04G136200.Wm82.a4.v1	(1 of 7) PTHR10891//PTHR10891:SF590 - EF-HAND CALCIUM-BINDING DOMAIN CONTAINING PROTEIN // SUBFAMILY NOT NAMED	3.03959
Glyma.01G193600.Wm82.a4.v1	(1 of 5) PTHR24093//PTHR24093:SF262 - FAMILY NOT NAMED // CALCIUM-TRANSPORTING ATPASE 2, PLASMA MEMBRANE-TYPE-RELATED	1.23502
Glyma.20G169400.Wm82.a4.v1	(1 of 1) KOG0600//KOG0659 - Cdc2-related protein kinase // Cdk activating kinase (CAK)/RNA polymerase II transcription initiation/nucleotide excision repair factor TFIIH/TFIIK, kinase subunit CDK7	1.84943
Glyma.20G098300.Wm82.a4.v1	(1 of 18) K01507 - inorganic pyrophosphatase (ppa)	1.96502
Glyma.12G021300.Wm82.a4.v1	(1 of 122) 3.2.1.39 - Glucan endo-1,3-beta-D-glucosidase / Laminarinase	1.65473
Glyma.U004601.Wm82.a4.v1	(1 of 224) KOG0472 - Leucine-rich repeat protein	1.1097
Glyma.20G138700.Wm82.a4.v1	(1 of 29) PTHR27002//PTHR27002:SF122 - FAMILY NOT NAMED // CYSTEINE-RICH RECEPTOR-LIKE PROTEIN KINASE 28-RELATED	1.27742
