# Supplementary material for: GmWRKY33a is a hub gene responsive to brassinosteroid signaling that suppresses nodulation in soybean (Glycine max)
Source: Front Plant Sci. 2025 Jan 16;15:1507307. doi: 10.3389/fpls.2024.1507307 (PMC11779726; doi:10.3389/fpls.2024.1507307)
Supplement: Supplementary file 12 [file Table5.xlsx]

## Sheet: 模块成分详情表 (3)
Supplementary table 5
gene id	module	kME	Gene description
Glyma.01G000100.Wm82.a4.v1	magenta	0.61883	(1 of 15) 2.2.1.9//4.2.1.113//4.2.99.20 - 2-succinyl-5-enolpyruvyl-6-hydroxy-3-cyclohexene-1-carboxylic-acid synthase / SEPHCHC synthase // o-succinylbenzoate synthase / OSBS // 2-succinyl-6-hydroxy-2,4-cyclohexadiene-1-carboxylate synthase / SHCHC synthase
Glyma.01G000211.Wm82.a4.v1	blue	0.39076	-
Glyma.01G000285.Wm82.a4.v1	yellow	0.32675	-
Glyma.01G000322.Wm82.a4.v1	grey	0.30068	(1 of 15) 2.2.1.9//4.2.1.113//4.2.99.20 - 2-succinyl-5-enolpyruvyl-6-hydroxy-3-cyclohexene-1-carboxylic-acid synthase / SEPHCHC synthase // o-succinylbenzoate synthase / OSBS // 2-succinyl-6-hydroxy-2,4-cyclohexadiene-1-carboxylate synthase / SHCHC synthase
Glyma.01G001200.Wm82.a4.v1	yellow	0.84756	(1 of 1) PTHR31355:SF5 - ARM REPEAT SUPERFAMILY PROTEIN
Glyma.01G002250.Wm82.a4.v1	green	0.37782	-
Glyma.01G003400.Wm82.a4.v1	blue	0.66066	(1 of 8) PF01535//PF14432 - PPR repeat (PPR) // DYW family of nucleic acid deaminases (DYW_deaminase)
Glyma.01G004000.Wm82.a4.v1	red	0.76488	(1 of 2) PTHR11716//PTHR11716:SF47 - PHOSPHOLIPASE A2 // PROTEIN C07E3.9
Glyma.01G004600.Wm82.a4.v1	magenta	0.82653	(1 of 12) PF06376 - Protein of unknown function (DUF1070) (DUF1070)
Glyma.01G005100.Wm82.a4.v1	green	0.56612
Glyma.01G005200.Wm82.a4.v1	green	0.73868	(1 of 3) K18592 - gamma-glutamyltranspeptidase / glutathione hydrolase / leukotriene-C4 hydrolase (GGT1_5)
Glyma.01G005500.Wm82.a4.v1	green	0.75067	(1 of 4) PTHR31079//PTHR31079:SF3 - FAMILY NOT NAMED // NAC DOMAIN CONTAINING PROTEIN 75-RELATED
Glyma.01G005600.Wm82.a4.v1	turquoise	0.90802	(1 of 4) PTHR27000//PTHR27000:SF4 - FAMILY NOT NAMED // EXTENSIN-LIKE PROTEIN-RELATED
Glyma.01G005800.Wm82.a4.v1	turquoise	0.77046	(1 of 9) PF06219 - Protein of unknown function (DUF1005) (DUF1005)
Glyma.01G006800.Wm82.a4.v1	magenta	0.9378
Glyma.01G007000.Wm82.a4.v1	turquoise	0.79472
Glyma.01G007500.Wm82.a4.v1	red	0.96475	(1 of 35) PF00069//PF00560//PF08263 - Protein kinase domain (Pkinase) // Leucine Rich Repeat (LRR_1) // Leucine rich repeat N-terminal domain (LRRNT_2)
Glyma.01G008200.Wm82.a4.v1	black	0.94417	(1 of 39) K05658 - ATP-binding cassette, subfamily B (MDR/TAP), member 1 (ABCB1)
Glyma.01G009000.Wm82.a4.v1	greenyellow	0.67446	(1 of 3) PTHR33265:SF8 - F5F19.20 PROTEIN
Glyma.01G009500.Wm82.a4.v1	brown	0.56441	(1 of 1) 1.23.1.3 - (-)-pinoresinol reductase / Pinoresinol/lariciresinol reductase
Glyma.17G147000.Wm82.a4.v1	yellow	0.38841	-
Glyma.17G147500.Wm82.a4.v1	red	0.97933
Glyma.17G147600.Wm82.a4.v1	green	0.80991
Glyma.17G149000.Wm82.a4.v1	yellow	0.80387	(1 of 3) PTHR23056//PTHR23056:SF41 - CALCINEURIN B // CALCINEURIN B-LIKE PROTEIN 9
Glyma.17G149100.Wm82.a4.v1	yellow	0.48824	(1 of 26) PF01535//PF13812 - PPR repeat (PPR) // Pentatricopeptide repeat domain (PPR_3)
Glyma.17G151700.Wm82.a4.v1	green	0.93158
Glyma.17G152400.Wm82.a4.v1	red	0.8348	(1 of 21) PF16913 - Purine nucleobase transmembrane transport (PUNUT)
Glyma.17G152500.Wm82.a4.v1	yellow	0.89104	(1 of 1) PTHR12050//PTHR12050:SF1 - LEPTIN RECEPTOR-RELATED // VACUOLAR PROTEIN SORTING-ASSOCIATED PROTEIN 55 HOMOLOG
Glyma.17G152600.Wm82.a4.v1	turquoise	0.69446	(1 of 3) PTHR31896//PTHR31896:SF12 - FAMILY NOT NAMED // ANTHRANILATE N-HYDROXYCINNAMOYL/BENZOYLTRANSFERASE-LIKE PROTEIN-RELATED
Glyma.17G152800.Wm82.a4.v1	turquoise	0.87105	(1 of 4) PTHR31312//PTHR31312:SF2 - FAMILY NOT NAMED // TWO-COMPONENT RESPONSE REGULATOR-LIKE APRR2
Glyma.17G153900.Wm82.a4.v1	yellow	0.67913	(1 of 331) PF01535//PF13041 - PPR repeat (PPR) // PPR repeat family (PPR_2)
Glyma.17G154900.Wm82.a4.v1	brown	0.54955	(1 of 2) PTHR19370:SF109 - FERREDOXIN C2
Glyma.17G155300.Wm82.a4.v1	black	0.82518	-
Glyma.17G156752.Wm82.a4.v1	magenta	0.82594	(1 of 10) 2.7.1.90 - Diphosphate--fructose-6-phosphate 1-phosphotransferase / Pyrophosphate-dependent 6-phosphofructose-1-kinase
Glyma.17G157300.Wm82.a4.v1	red	0.39257	(1 of 4) PTHR31752//PTHR31752:SF10 - FAMILY NOT NAMED // AUXIN EFFLUX CARRIER COMPONENT 5-RELATED
Glyma.17G158000.Wm82.a4.v1	green	0.96907
Glyma.17G158200.Wm82.a4.v1	magenta	0.90812	-
Glyma.17G158300.Wm82.a4.v1	turquoise	0.84972	(1 of 29) K09285 - AP2-like factor, ANT lineage (OVM, ANT)
Glyma.17G158600.Wm82.a4.v1	yellow	0.43546	-
Glyma.17G158800.Wm82.a4.v1	brown	0.9634
Glyma.17G159200.Wm82.a4.v1	brown	0.6264	(1 of 6) PF05277 - Protein of unknown function (DUF726) (DUF726)
Glyma.17G159600.Wm82.a4.v1	red	0.94594
Glyma.17G159800.Wm82.a4.v1	turquoise	0.89188	-
Glyma.17G161500.Wm82.a4.v1	brown	0.67996	(1 of 4) PTHR32370//PTHR32370:SF26 - FAMILY NOT NAMED // BTB/POZ DOMAIN-CONTAINING PROTEIN NPY3-RELATED
Glyma.17G162633.Wm82.a4.v1	grey	-0.19526	-
Glyma.17G162800.Wm82.a4.v1	brown	0.94358	(1 of 2) PTHR31636:SF51 - SCARECROW-LIKE PROTEIN 32
Glyma.17G163400.Wm82.a4.v1	brown	0.87252	-
Glyma.17G164300.Wm82.a4.v1	brown	0.77848	-
Glyma.17G164651.Wm82.a4.v1	black	0.56542	-
Glyma.17G164700.Wm82.a4.v1	black	0.82576	(1 of 4) PTHR22904//PTHR22904:SF381 - TPR REPEAT CONTAINING PROTEIN // SUBFAMILY NOT NAMED
Glyma.17G166300.Wm82.a4.v1	brown	0.28635	-
Glyma.17G166600.Wm82.a4.v1	green	0.8388
Glyma.17G166900.Wm82.a4.v1	turquoise	0.91995	(1 of 2) PTHR10024//PTHR10024:SF172 - SYNAPTOTAGMIN // C2 AND PLANT PHOSPHORIBOSYLTRANSFERASE DOMAIN-CONTAINING PROTEIN
Glyma.17G167700.Wm82.a4.v1	blue	0.94125	(1 of 4) PTHR10177:SF216 - CYCLIN-D3-2-RELATED
Glyma.17G169200.Wm82.a4.v1	blue	0.80264	(1 of 4) PTHR31444//PTHR31444:SF8 - FAMILY NOT NAMED // PROTEIN IRREGULAR XYLEM 15-RELATED
Glyma.17G169800.Wm82.a4.v1	turquoise	0.64665	(1 of 8) PTHR31729:SF0 - ETHYLENE-RESPONSIVE TRANSCRIPTION FACTOR ERF008-RELATED
Glyma.17G170002.Wm82.a4.v1	grey	0.17772	(1 of 3) PTHR33405//PTHR33405:SF6 - FAMILY NOT NAMED // PROTEIN FLX-LIKE 1
Glyma.17G172800.Wm82.a4.v1	brown	0.63537	(1 of 6) PTHR12154 - GLYCOSYL TRANSFERASE-RELATED
Glyma.17G173000.Wm82.a4.v1	red	0.86409	(1 of 8) PTHR24361:SF334 - MITOGEN-ACTIVATED PROTEIN KINASE KINASE KINASE 19-RELATED
Glyma.17G174100.Wm82.a4.v1	yellow	0.7576	(1 of 5) PTHR21493//PTHR21493:SF142 - CGI-141-RELATED/LIPASE CONTAINING PROTEIN // SUBFAMILY NOT NAMED
Glyma.17G174500.Wm82.a4.v1	turquoise	0.97219	(1 of 3) K09838 - zeaxanthin epoxidase (ZEP, ABA1)
Glyma.17G175800.Wm82.a4.v1	green	0.69435	(1 of 9) PF01535//PF12854//PF13041//PF13812 - PPR repeat (PPR) // PPR repeat (PPR_1) // PPR repeat family (PPR_2) // Pentatricopeptide repeat domain (PPR_3)
Glyma.17G176100.Wm82.a4.v1	turquoise	0.57763	(1 of 14) PF00685 - Sulfotransferase domain (Sulfotransfer_1)
Glyma.17G176200.Wm82.a4.v1	turquoise	0.95477	(1 of 6) KOG1014 - 17 beta-hydroxysteroid dehydrogenase type 3, HSD17B3
Glyma.17G176400.Wm82.a4.v1	yellow	0.74304	(1 of 20) PF04784//PF14389 - Protein of unknown function, DUF547 (DUF547) // Leucine-zipper of ternary complex factor MIP1 (Lzipper-MIP1)
Glyma.17G176800.Wm82.a4.v1	green	0.64295
Glyma.17G177000.Wm82.a4.v1	pink	0.94869
Glyma.17G177300.Wm82.a4.v1	pink	0.88886
Glyma.17G178001.Wm82.a4.v1	brown	0.48245	(1 of 4) PF14693 - Ribosomal protein TL5, C-terminal domain (Ribosomal_TL5_C)
Glyma.17G178500.Wm82.a4.v1	magenta	0.86532
Glyma.17G179102.Wm82.a4.v1	black	0.76155	-
Glyma.17G180400.Wm82.a4.v1	pink	0.92293	(1 of 5) PTHR11709//PTHR11709:SF26 - MULTI-COPPER OXIDASE // SUBFAMILY NOT NAMED
Glyma.17G180500.Wm82.a4.v1	brown	0.77486	(1 of 3) 1.10.3.2//1.10.3.3 - Laccase / Urishiol oxidase // L-ascorbate oxidase / Ascorbase
Glyma.17G185200.Wm82.a4.v1	yellow	0.73359	(1 of 8) PTHR32295//PTHR32295:SF32 - FAMILY NOT NAMED // PROTEIN IQ-DOMAIN 3-RELATED
Glyma.17G186100.Wm82.a4.v1	pink	0.37809	(1 of 1) K03882 - NADH-ubiquinone oxidoreductase chain 4L (ND4L)
Glyma.17G187300.Wm82.a4.v1	purple	0.93112	(1 of 19) 1.13.11.19 - Cysteamine dioxygenase / Persulfurase
Glyma.17G189200.Wm82.a4.v1	brown	0.80193	(1 of 155) K14488 - SAUR family protein (SAUR)
Glyma.17G191600.Wm82.a4.v1	brown	0.50966	-
Glyma.17G192000.Wm82.a4.v1	blue	0.86944	(1 of 4) PTHR22950//PTHR22950:SF278 - AMINO ACID TRANSPORTER // AMINO ACID PERMEASE 1-RELATED
Glyma.17G194600.Wm82.a4.v1	magenta	0.90688	(1 of 4) PTHR11654//PTHR11654:SF150 - OLIGOPEPTIDE TRANSPORTER-RELATED // SUBFAMILY NOT NAMED
Glyma.17G195900.Wm82.a4.v1	blue	0.92356	(1 of 4) KOG1163 - Casein kinase (serine/threonine/tyrosine protein kinase)
Glyma.17G196700.Wm82.a4.v1	pink	0.74802	(1 of 11) 2.4.1.168//2.4.2.39 - Xyloglucan 4-glucosyltransferase // Xyloglucan 6-xylosyltransferase / Xyloglucan 6-alpha-D-xylosyltransferase
Glyma.17G198700.Wm82.a4.v1	brown	0.86992
Glyma.17G201000.Wm82.a4.v1	turquoise	0.78201	(1 of 4) K11858 - ubiquitin carboxyl-terminal hydrolase 48 [EC:3.4.19.12] (USP48)
Glyma.17G201400.Wm82.a4.v1	turquoise	0.46283	(1 of 2) 2.1.1.177 - 23S rRNA (pseudouridine(1915)-N(3))-methyltransferase / rRNA large subunit methyltransferase H
Glyma.17G203700.Wm82.a4.v1	turquoise	0.56047	(1 of 3) PTHR11134//PTHR11134:SF4 - ADAPTER-RELATED PROTEIN COMPLEX, BETA SUBUNIT // AP-4 COMPLEX SUBUNIT BETA-1
Glyma.17G203751.Wm82.a4.v1	grey	-0.24251	(1 of 2) PF01903 - CbiX (CbiX)
Glyma.17G205300.Wm82.a4.v1	yellow	0.91746	(1 of 4) PTHR10209:SF197 - GIBBERELLIN 3-BETA-DIOXYGENASE 3
Glyma.17G205500.Wm82.a4.v1	grey	0.4084	(1 of 3) K01886 - glutaminyl-tRNA synthetase (QARS, glnS)
Glyma.17G206900.Wm82.a4.v1	blue	0.38177	-
Glyma.17G209000.Wm82.a4.v1	brown	0.84265	(1 of 4) K13422 - transcription factor MYC2 (MYC2)
Glyma.17G209600.Wm82.a4.v1	turquoise	0.86791	(1 of 1) PTHR12169//PTHR12169:SF5 - ATPASE N2B // AFG1-LIKE ATPASE FAMILY PROTEIN
Glyma.17G209700.Wm82.a4.v1	blue	0.53449	(1 of 99) PF01535//PF13041//PF14432 - PPR repeat (PPR) // PPR repeat family (PPR_2) // DYW family of nucleic acid deaminases (DYW_deaminase)
Glyma.17G210800.Wm82.a4.v1	turquoise	0.8906	(1 of 13) PF13259 - Protein of unknown function (DUF4050) (DUF4050)
Glyma.17G211600.Wm82.a4.v1	turquoise	0.68938	-
Glyma.17G214600.Wm82.a4.v1	black	0.94013	(1 of 73) 3.1.4.46 - Glycerophosphodiester phosphodiesterase / Glycerophosphoryl diester phosphodiesterase
Glyma.17G214900.Wm82.a4.v1	black	0.93277	(1 of 73) 3.1.4.46 - Glycerophosphodiester phosphodiesterase / Glycerophosphoryl diester phosphodiesterase
Glyma.17G215900.Wm82.a4.v1	turquoise	0.91428	(1 of 4) PTHR27001:SF62 - PROTEIN KINASE FAMILY PROTEIN-RELATED
Glyma.17G216100.Wm82.a4.v1	turquoise	0.97438
Glyma.17G216500.Wm82.a4.v1	black	0.77698	(1 of 30) PF05910 - Plant protein of unknown function (DUF868) (DUF868)
Glyma.17G217200.Wm82.a4.v1	brown	0.92433
Glyma.17G219000.Wm82.a4.v1	yellow	0.65266	-
Glyma.17G220100.Wm82.a4.v1	blue	0.38848	(1 of 13) PF01535//PF12854//PF13041//PF14432 - PPR repeat (PPR) // PPR repeat (PPR_1) // PPR repeat family (PPR_2) // DYW family of nucleic acid deaminases (DYW_deaminase)
Glyma.17G220200.Wm82.a4.v1	blue	0.66657	(1 of 3) PF07082 - Protein of unknown function (DUF1350) (DUF1350)
Glyma.17G221000.Wm82.a4.v1	turquoise	0.71047	-
Glyma.17G221700.Wm82.a4.v1	turquoise	0.63399	(1 of 1) PTHR32017:SF3 - SPINDLE AND KINETOCHORE-ASSOCIATED PROTEIN 2
Glyma.17G223000.Wm82.a4.v1	blue	0.63392	(1 of 4) PTHR32370:SF7 - BTB/POZ DOMAIN-CONTAINING PROTEIN NPY1
Glyma.17G224000.Wm82.a4.v1	brown	0.94979	(1 of 2) PTHR31585//PTHR31585:SF3 - FAMILY NOT NAMED // FOLATE-BIOPTERIN TRANSPORTER 6-RELATED
Glyma.17G225100.Wm82.a4.v1	blue	0.44578	(1 of 11) K15121 - solute carrier family 25, member 44 (SLC25A44)
Glyma.17G225300.Wm82.a4.v1	turquoise	0.77798	-
Glyma.17G227400.Wm82.a4.v1	brown	0.7255	(1 of 111) PF00612 - IQ calmodulin-binding motif (IQ)
Glyma.17G228000.Wm82.a4.v1	blue	0.49025	(1 of 2) PTHR10593//PTHR10593:SF49 - SERINE/THREONINE-PROTEIN KINASE RIO // SUBFAMILY NOT NAMED
Glyma.17G228400.Wm82.a4.v1	turquoise	0.95506	(1 of 6) 1.14.19.4 - Delta(8)-fatty-acid desaturase / SLD
Glyma.17G228900.Wm82.a4.v1	turquoise	0.63611	-
Glyma.17G229000.Wm82.a4.v1	yellow	0.85876	-
Glyma.17G229200.Wm82.a4.v1	red	0.54619	-
Glyma.17G230200.Wm82.a4.v1	yellow	0.37392	-
Glyma.17G232205.Wm82.a4.v1	blue	0.97692	(1 of 3) PTHR11850:SF64 - HOMEOBOX PROTEIN KNOTTED-1-LIKE 1
Glyma.17G232210.Wm82.a4.v1	black	0.72851	(1 of 87) K09338 - homeobox-leucine zipper protein (HD-ZIP)
Glyma.17G232220.Wm82.a4.v1	brown	0.80299	(1 of 4) PTHR10641:SF519 - TRANSCRIPTION FACTOR RAX2
Glyma.17G232260.Wm82.a4.v1	green	0.97142
Glyma.17G232280.Wm82.a4.v1	green	0.47984	-
Glyma.17G232290.Wm82.a4.v1	turquoise	0.92511	(1 of 1) PTHR32467//PTHR32467:SF11 - FAMILY NOT NAMED // AP2-LIKE ETHYLENE-RESPONSIVE TRANSCRIPTION FACTOR ANT
Glyma.17G233200.Wm82.a4.v1	turquoise	0.8845	(1 of 2) PTHR24115//PTHR24115:SF490 - FAMILY NOT NAMED // KINESIN-LIKE PROTEIN
Glyma.17G233700.Wm82.a4.v1	red	0.95356
Glyma.17G234000.Wm82.a4.v1	blue	0.70405	-
Glyma.17G234800.Wm82.a4.v1	red	0.83661
Glyma.17G234900.Wm82.a4.v1	turquoise	0.50831	(1 of 4) PF15811 - Small VCP/p97-interacting protein (SVIP)
Glyma.17G235700.Wm82.a4.v1	black	0.59606	(1 of 2) PTHR11743//PTHR11743:SF32 - VOLTAGE-DEPENDENT ANION-SELECTIVE CHANNEL // SUBFAMILY NOT NAMED
Glyma.17G236200.Wm82.a4.v1	red	0.9758	(1 of 4) PTHR26374:SF208 - ZINC FINGER PROTEIN AZF3-RELATED
Glyma.17G236400.Wm82.a4.v1	red	0.84196
Glyma.17G236700.Wm82.a4.v1	green	0.76141	(1 of 4) PTHR23310:SF14 - PROTEIN ACBP-7
Glyma.17G237200.Wm82.a4.v1	turquoise	0.86807	(1 of 16) K06627 - cyclin A (CCNA)
Glyma.17G237400.Wm82.a4.v1	magenta	0.76967	-
Glyma.17G238200.Wm82.a4.v1	green	0.95464
Glyma.17G238400.Wm82.a4.v1	turquoise	0.9454
Glyma.17G239200.Wm82.a4.v1	turquoise	0.67481	(1 of 6) PTHR31282:SF15 - WRKY TRANSCRIPTION FACTOR 11-RELATED
Glyma.17G239300.Wm82.a4.v1	blue	0.95835	(1 of 455) PF00560 - Leucine Rich Repeat (LRR_1)
Glyma.17G239800.Wm82.a4.v1	black	0.94961	(1 of 4) PTHR12864//PTHR12864:SF23 - RAN BINDING PROTEIN 9-RELATED // SUBFAMILY NOT NAMED
Glyma.17G241300.Wm82.a4.v1	blue	0.56374	(1 of 4) PTHR10015:SF159 - HEAT STRESS TRANSCRIPTION FACTOR B-4
Glyma.17G241500.Wm82.a4.v1	turquoise	0.92503	(1 of 4) PTHR31471:SF13 - REMORIN-LIKE PROTEIN
Glyma.17G242100.Wm82.a4.v1	turquoise	0.56693	(1 of 2) PTHR33676//PTHR33676:SF3 - FAMILY NOT NAMED // COLD REGULATED PROTEIN 27
Glyma.17G242400.Wm82.a4.v1	greenyellow	0.91984	(1 of 1) PTHR10357//PTHR10357:SF153 - ALPHA-AMYLASE // SUBFAMILY NOT NAMED
Glyma.17G242900.Wm82.a4.v1	black	0.77621	(1 of 7) K15728 - phosphatidate phosphatase LPIN (LPIN)
Glyma.17G244700.Wm82.a4.v1	pink	0.88551
Glyma.17G245200.Wm82.a4.v1	pink	0.94523	(1 of 3) PTHR10641//PTHR10641:SF611 - MYB-LIKE DNA-BINDING PROTEIN MYB // SUBFAMILY NOT NAMED
Glyma.17G246000.Wm82.a4.v1	blue	0.89451	(1 of 2) PTHR31391//PTHR31391:SF17 - FAMILY NOT NAMED // B3 DOMAIN-CONTAINING PROTEIN REM16
Glyma.17G246200.Wm82.a4.v1	yellow	0.90318	(1 of 6) PTHR31496:SF7 - TRANSCRIPTION REPRESSOR KAN1-RELATED
Glyma.17G246500.Wm82.a4.v1	red	0.9086	(1 of 3) 4.2.1.92 - Hydroperoxide dehydratase / Hydroperoxide isomerase
Glyma.17G247051.Wm82.a4.v1	turquoise	0.26422	-
Glyma.17G247200.Wm82.a4.v1	turquoise	0.92582	(1 of 2) PTHR12956//PTHR12956:SF17 - ALKALINE CERAMIDASE-RELATED // SUBFAMILY NOT NAMED
Glyma.17G247300.Wm82.a4.v1	blue	0.84401	(1 of 2) PTHR21569:SF2 - 30S RIBOSOMAL PROTEIN S9, CHLOROPLASTIC
Glyma.17G247400.Wm82.a4.v1	turquoise	0.84662	(1 of 3) PTHR11206//PTHR11206:SF115 - MULTIDRUG RESISTANCE PROTEIN // MATE EFFLUX FAMILY PROTEIN
Glyma.17G249300.Wm82.a4.v1	turquoise	0.83001	(1 of 3) PTHR12378//PTHR12378:SF11 - UNCHARACTERIZED // PUTATIVE THIOL PEPTIDASE FAMILY PROTEIN-RELATED
Glyma.17G250200.Wm82.a4.v1	magenta	0.96626	(1 of 2) PTHR10996:SF123 - ERYTHRONATE-4-PHOSPHATE DEHYDROGENASE FAMILY PROTEIN
Glyma.17G250300.Wm82.a4.v1	green	0.7245	-
Glyma.17G251400.Wm82.a4.v1	greenyellow	0.85145	(1 of 4) PTHR33472:SF3 - OXIDOREDUCTASE
Glyma.17G251500.Wm82.a4.v1	yellow	0.88929	(1 of 2) PTHR16517:SF41 - TUBBY-LIKE F-BOX PROTEIN 6
Glyma.17G251900.Wm82.a4.v1	yellow	0.85253	(1 of 4) PTHR10584//PTHR10584:SF153 - SUGAR KINASE // SUBFAMILY NOT NAMED
Glyma.17G252900.Wm82.a4.v1	brown	0.82243	(1 of 90) PF12776 - Myb/SANT-like DNA-binding domain (Myb_DNA-bind_3)
Glyma.17G253200.Wm82.a4.v1	brown	0.50963	(1 of 2) PTHR22952:SF162 - BZIP TRANSCRIPTION FACTOR ATB2
Glyma.17G253400.Wm82.a4.v1	black	0.38415	(1 of 2) PTHR10366//PTHR10366:SF430 - NAD DEPENDENT EPIMERASE/DEHYDRATASE // SUBFAMILY NOT NAMED
Glyma.17G253500.Wm82.a4.v1	red	0.69606	(1 of 2) PTHR31898//PTHR31898:SF1 - FAMILY NOT NAMED // TRANSMEMBRANE PROTEIN 136
Glyma.17G253700.Wm82.a4.v1	turquoise	0.8823	(1 of 3) 2.4.1.245 - Alpha,alpha-trehalose synthase / Trehalose synthetase
Glyma.17G254100.Wm82.a4.v1	turquoise	0.82642
Glyma.17G255000.Wm82.a4.v1	yellow	0.8873	(1 of 21) PF05142 - Domain of unknown function (DUF702) (DUF702)
Glyma.17G255300.Wm82.a4.v1	blue	0.85904	(1 of 2) PTHR33925//PTHR33925:SF3 - FAMILY NOT NAMED // PROTEIN ACCUMULATION AND REPLICATION OF CHLOROPLASTS 6, CHLOROPLASTIC
Glyma.17G255400.Wm82.a4.v1	brown	0.60513	(1 of 4) PTHR10992//PTHR10992:SF866 - ALPHA/BETA HYDROLASE FOLD-CONTAINING PROTEIN // SUBFAMILY NOT NAMED
Glyma.17G256700.Wm82.a4.v1	turquoise	0.72416	(1 of 155) K14488 - SAUR family protein (SAUR)
Glyma.17G256800.Wm82.a4.v1	brown	0.65362	-
Glyma.17G257400.Wm82.a4.v1	turquoise	0.80069	(1 of 2) PTHR15852//PTHR15852:SF27 - FAMILY NOT NAMED // PROTEIN DISULFIDE-ISOMERASE LQY1
Glyma.17G258000.Wm82.a4.v1	turquoise	0.4858	-
Glyma.17G258200.Wm82.a4.v1	turquoise	0.92273
Glyma.17G258500.Wm82.a4.v1	green	0.84661
Glyma.17G260400.Wm82.a4.v1	turquoise	0.92667	(1 of 5) PTHR31867//PTHR31867:SF4 - FAMILY NOT NAMED // EXPANSIN-A11
Glyma.17G261000.Wm82.a4.v1	yellow	0.82893	(1 of 7) PTHR24349:SF89 - CALCIUM-DEPENDENT PROTEIN KINASE 29
Glyma.17G261100.Wm82.a4.v1	brown	0.40919	(1 of 2) PTHR13166//PTHR13166:SF4 - PROTEIN C6ORF149 // SUBFAMILY NOT NAMED
Glyma.17G261200.Wm82.a4.v1	grey	0.47708	(1 of 1) PTHR13675:SF0 - LYR MOTIF-CONTAINING PROTEIN 2
Glyma.17G261300.Wm82.a4.v1	brown	0.87253	-
Glyma.17G261500.Wm82.a4.v1	turquoise	0.94105
Glyma.17G262600.Wm82.a4.v1	turquoise	0.39592	-
Glyma.17G262700.Wm82.a4.v1	green	0.41952	(1 of 13) PF01535//PF12854//PF13041//PF14432 - PPR repeat (PPR) // PPR repeat (PPR_1) // PPR repeat family (PPR_2) // DYW family of nucleic acid deaminases (DYW_deaminase)
Glyma.18G000300.Wm82.a4.v1	turquoise	0.83069	(1 of 1) PTHR10992//PTHR10992:SF351 - ALPHA/BETA HYDROLASE FOLD-CONTAINING PROTEIN // HYDROLASE, ALPHA/BETA FOLD FAMILY PROTEIN
Glyma.18G000600.Wm82.a4.v1	black	0.8633	(1 of 8) K02291 - phytoene synthase (crtB)
Glyma.18G000700.Wm82.a4.v1	yellow	0.72914	(1 of 331) PF01535//PF13041 - PPR repeat (PPR) // PPR repeat family (PPR_2)
Glyma.18G001300.Wm82.a4.v1	magenta	0.87584	(1 of 1) 3.1.3.2//3.1.3.26 - Acid phosphatase / Phosphomonoesterase // 4-phytase / Phytate 6-phosphatase
Glyma.18G002500.Wm82.a4.v1	turquoise	0.86774	(1 of 4) PTHR33136:SF10 - PROTEIN RALF-LIKE 24-RELATED
Glyma.18G003100.Wm82.a4.v1	blue	0.86496	(1 of 5) 2.4.1.271 - Crocetin glucosyltransferase / UGT75L6
Glyma.18G003200.Wm82.a4.v1	turquoise	0.9584
Glyma.18G003800.Wm82.a4.v1	yellow	0.90728	(1 of 6) PTHR24115//PTHR24115:SF413 - FAMILY NOT NAMED // KINESIN-LIKE PROTEIN KIN12A-RELATED
Glyma.18G004300.Wm82.a4.v1	yellow	0.8341	(1 of 6) PTHR10980//PTHR10980:SF18 - RHO GDP-DISSOCIATION INHIBITOR // IMMUNOGLOBULIN E-SET SUPERFAMILY PROTEIN
Glyma.18G005200.Wm82.a4.v1	turquoise	0.84899	-
Glyma.18G005600.Wm82.a4.v1	yellow	0.90797	(1 of 2) PTHR31251:SF1 - SQUAMOSA PROMOTER-BINDING-LIKE PROTEIN 10-RELATED
Glyma.18G005800.Wm82.a4.v1	purple	0.88946	(1 of 3) PTHR33044:SF7 - NON-SPECIFIC LIPID TRANSFER PROTEIN GPI-ANCHORED 1
Glyma.18G006000.Wm82.a4.v1	blue	0.55385	(1 of 12) 2.1.1.112 - Glucuronoxylan 4-O-methyltransferase
Glyma.18G007100.Wm82.a4.v1	turquoise	0.49297	(1 of 2) PTHR10252:SF25 - DNA POLYMERASE EPSILON SUBUNIT 4
Glyma.18G007400.Wm82.a4.v1	brown	0.74134	(1 of 2) PTHR12771//PTHR12771:SF19 - ENGULFMENT AND CELL MOTILITY // ELMO/CED-12 DOMAIN-CONTAINING PROTEIN-RELATED
Glyma.18G008300.Wm82.a4.v1	turquoise	0.84711	(1 of 4) PTHR22849:SF8 - U-BOX DOMAIN-CONTAINING PROTEIN 45-RELATED
Glyma.18G008500.Wm82.a4.v1	green	0.8857
Glyma.18G009300.Wm82.a4.v1	turquoise	0.9586	(1 of 2) K02321 - DNA polymerase alpha subunit B (POLA2)
Glyma.18G009500.Wm82.a4.v1	turquoise	0.92128	(1 of 4) PTHR24198//PTHR24198:SF77 - ANKYRIN REPEAT AND PROTEIN KINASE DOMAIN-CONTAINING PROTEIN // SUBFAMILY NOT NAMED
Glyma.18G009800.Wm82.a4.v1	green	0.92815
Glyma.18G009900.Wm82.a4.v1	turquoise	0.71763	(1 of 2) K02537 - mitotic spindle assembly checkpoint protein MAD2 (MAD2)
Glyma.18G010500.Wm82.a4.v1	turquoise	0.51339	(1 of 4) PTHR11527//PTHR11527:SF137 - SMALL HEAT-SHOCK PROTEIN HSP20 FAMILY // SUBFAMILY NOT NAMED
Glyma.18G010600.Wm82.a4.v1	turquoise	0.76232	(1 of 5) PTHR31358:SF12 - TPX2 (TARGETING PROTEIN FOR XKLP2) PROTEIN FAMILY
Glyma.18G010900.Wm82.a4.v1	turquoise	0.95217
Glyma.18G012100.Wm82.a4.v1	green	0.23594	-
Glyma.18G012600.Wm82.a4.v1	pink	0.76037	(1 of 6) PTHR24012:SF415 - F12A21.10-RELATED
Glyma.18G013600.Wm82.a4.v1	green	0.90513
Glyma.18G014700.Wm82.a4.v1	black	0.55608	-
Glyma.18G015000.Wm82.a4.v1	black	0.95031	-
Glyma.18G015632.Wm82.a4.v1	turquoise	0.66014	(1 of 1) PTHR22808//PTHR22808:SF14 - NCL1 YEAST -RELATED NOL1/NOP2/FMU SUN DOMAIN-CONTAINING // SUBFAMILY NOT NAMED
Glyma.18G015800.Wm82.a4.v1	turquoise	0.64626	-
Glyma.18G016300.Wm82.a4.v1	blue	0.86272	(1 of 4) PTHR10992//PTHR10992:SF792 - ALPHA/BETA HYDROLASE FOLD-CONTAINING PROTEIN // SUBFAMILY NOT NAMED
Glyma.18G016900.Wm82.a4.v1	turquoise	0.9898
Glyma.18G017500.Wm82.a4.v1	black	0.87981	(1 of 191) PF00168 - C2 domain (C2)
Glyma.18G018100.Wm82.a4.v1	blue	0.50454	(1 of 4) PTHR10788//PTHR10788:SF19 - TREHALOSE-6-PHOSPHATE SYNTHASE // TREHALOSE-PHOSPHATE PHOSPHATASE E-RELATED
Glyma.18G018500.Wm82.a4.v1	blue	0.79427	(1 of 5) PTHR31614//PTHR31614:SF5 - FAMILY NOT NAMED // ALLERGEN-LIKE PROTEIN BRSN20-RELATED
Glyma.18G019502.Wm82.a4.v1	yellow	0.40027	(1 of 5) PTHR23272//PTHR23272:SF0 - BED FINGER-RELATED // SUBFAMILY NOT NAMED
Glyma.18G020400.Wm82.a4.v1	red	0.95543	(1 of 6) K16282 - E3 ubiquitin-protein ligase RHA2 [EC:6.3.2.19] (RHA2)
Glyma.18G021200.Wm82.a4.v1	yellow	0.58464	(1 of 8) PTHR33257//PTHR33257:SF5 - FAMILY NOT NAMED // EXPRESSED PROTEIN
Glyma.18G021600.Wm82.a4.v1	blue	0.77611	(1 of 7) PTHR24347//PTHR24347:SF167 - SERINE/THREONINE-PROTEIN KINASE // CBL-INTERACTING SERINE/THREONINE-PROTEIN KINASE 2
Glyma.18G022100.Wm82.a4.v1	turquoise	0.96598
Glyma.18G022900.Wm82.a4.v1	yellow	0.46459	(1 of 3) PTHR22814:SF60 - HEAVY METAL TRANSPORT/DETOXIFICATION SUPERFAMILY PROTEIN
Glyma.18G023600.Wm82.a4.v1	pink	0.94005
Glyma.18G024800.Wm82.a4.v1	blue	0.5415	(1 of 1) PTHR10602:SF0 - EUKARYOTIC TRANSLATION INITIATION FACTOR 2 SUBUNIT 1
Glyma.18G025000.Wm82.a4.v1	brown	0.80936	(1 of 8) PTHR10168//PTHR10168:SF68 - GLUTAREDOXIN // SUBFAMILY NOT NAMED
Glyma.18G025200.Wm82.a4.v1	brown	0.92528
Glyma.18G025300.Wm82.a4.v1	yellow	0.73171	(1 of 2) PTHR14030//PTHR14030:SF2 - MITOTIC CHECKPOINT SERINE/THREONINE-PROTEIN KINASE BUB1 // SUBFAMILY NOT NAMED
Glyma.18G025700.Wm82.a4.v1	magenta	0.84737	(1 of 6) PTHR14155:SF100 - RING-H2 FINGER PROTEIN ATL66
Glyma.18G025800.Wm82.a4.v1	blue	0.71898	(1 of 6) PTHR12565//PTHR12565:SF181 - STEROL REGULATORY ELEMENT-BINDING PROTEIN // SUBFAMILY NOT NAMED
Glyma.18G026400.Wm82.a4.v1	turquoise	0.56667	(1 of 2) 5.3.1.24 - Phosphoribosylanthranilate isomerase / PRAI
Glyma.18G026500.Wm82.a4.v1	green	0.67162
Glyma.18G026700.Wm82.a4.v1	red	0.92677	(1 of 11) PTHR27003//PTHR27003:SF102 - FAMILY NOT NAMED // SERINE/THREONINE-PROTEIN KINASE-LIKE PROTEIN CCR3-RELATED
Glyma.18G026900.Wm82.a4.v1	black	0.96935	(1 of 11) PTHR27003//PTHR27003:SF102 - FAMILY NOT NAMED // SERINE/THREONINE-PROTEIN KINASE-LIKE PROTEIN CCR3-RELATED
Glyma.18G027100.Wm82.a4.v1	yellow	0.51823	(1 of 12) K05857 - phosphatidylinositol phospholipase C, delta (PLCD)
Glyma.18G027600.Wm82.a4.v1	turquoise	0.59857	(1 of 1) PTHR22768:SF0 - DNA REPLICATION COMPLEX GINS PROTEIN PSF3
Glyma.18G028300.Wm82.a4.v1	magenta	0.6207	(1 of 4) K09588 - cytochrome P450, family 90, subfamily A, polypeptide 1 (CYP90A1, CPD)
Glyma.18G028400.Wm82.a4.v1	magenta	0.84284
Glyma.18G029000.Wm82.a4.v1	turquoise	0.82151	(1 of 4) PTHR22950//PTHR22950:SF260 - AMINO ACID TRANSPORTER // SUBFAMILY NOT NAMED
Glyma.18G029300.Wm82.a4.v1	black	0.97399	(1 of 4) PF07014//PF07231 - Hs1pro-1 protein C-terminus (Hs1pro-1_C) // Hs1pro-1 N-terminus (Hs1pro-1_N)
Glyma.18G030400.Wm82.a4.v1	blue	0.86913	(1 of 2) 3.1.3.37 - Sedoheptulose-bisphosphatase / Sedoheptulose-1,7-bisphosphatase
Glyma.18G030500.Wm82.a4.v1	blue	0.60383	(1 of 56) 3.1.3.2 - Acid phosphatase / Phosphomonoesterase
Glyma.18G030700.Wm82.a4.v1	turquoise	0.88588
Glyma.18G031200.Wm82.a4.v1	magenta	0.65816	(1 of 4) PTHR15858:SF0 - IMMEDIATE EARLY RESPONSE 3-INTERACTING PROTEIN 1
Glyma.18G032100.Wm82.a4.v1	magenta	0.84922	(1 of 4) PTHR33101:SF4 - ROP GUANINE NUCLEOTIDE EXCHANGE FACTOR 5-RELATED
Glyma.18G033302.Wm82.a4.v1	yellow	0.936	-
Glyma.18G034300.Wm82.a4.v1	blue	0.87224	(1 of 4) PROLINE-MULTI -
Glyma.18G034600.Wm82.a4.v1	black	0.55253	(1 of 3) PTHR22870//PTHR22870:SF204 - REGULATOR OF CHROMOSOME CONDENSATION // REGULATOR OF CHROMOSOME CONDENSATION REPEAT-CONTAINING PROTEIN
Glyma.18G035400.Wm82.a4.v1	blue	0.51932	-
Glyma.18G036000.Wm82.a4.v1	pink	0.98149
Glyma.18G036102.Wm82.a4.v1	blue	0.61024	(1 of 21) 1.1.1.206 - Tropinone reductase I / Tropinone reductase
Glyma.18G037700.Wm82.a4.v1	yellow	0.60355	(1 of 4) K11672 - actin-related protein 5 (ACTR5, ARP5, INO80M)
Glyma.18G037800.Wm82.a4.v1	turquoise	0.77203	(1 of 2) PTHR19918//PTHR19918:SF7 - CELL DIVISION CYCLE 20 CDC20 FIZZY -RELATED // PROTEIN FIZZY-RELATED 3
Glyma.18G038000.Wm82.a4.v1	turquoise	0.82008
Glyma.18G038400.Wm82.a4.v1	turquoise	0.68924	(1 of 11) PTHR10774//PTHR10774:SF58 - EXTENDED SYNAPTOTAGMIN-RELATED // SUBFAMILY NOT NAMED
Glyma.18G039900.Wm82.a4.v1	brown	0.89085
Glyma.18G040200.Wm82.a4.v1	yellow	0.7358	(1 of 6) PTHR11467//PTHR11467:SF49 - HISTONE H1/H5 // SUBFAMILY NOT NAMED
Glyma.18G040500.Wm82.a4.v1	green	0.88851
Glyma.18G040800.Wm82.a4.v1	turquoise	0.90344	(1 of 3) PTHR32080//PTHR32080:SF5 - FAMILY NOT NAMED // CYSTEINE-RICH REPEAT SECRETORY PROTEIN 60
Glyma.18G041000.Wm82.a4.v1	turquoise	0.88421	(1 of 2) K06678 - condensin complex subunit 3 (YCG1, CAPG)
Glyma.18G041400.Wm82.a4.v1	turquoise	0.8018	(1 of 4) PTHR13683:SF327 - ASPARTYL PROTEASE FAMILY PROTEIN
Glyma.18G041600.Wm82.a4.v1	green	0.98533
Glyma.18G041800.Wm82.a4.v1	pink	0.70033	(1 of 4) K12948 - signal peptidase complex subunit 3 (SPCS3, SPC3)
Glyma.18G042100.Wm82.a4.v1	black	0.9559	(1 of 4) PTHR22849//PTHR22849:SF43 - WDSAM1 PROTEIN // U-BOX DOMAIN-CONTAINING PROTEIN 54-RELATED
Glyma.18G042200.Wm82.a4.v1	turquoise	0.9295	(1 of 5) PTHR27001//PTHR27001:SF164 - FAMILY NOT NAMED // RECEPTOR PROTEIN KINASE TMK1-RELATED
Glyma.18G042400.Wm82.a4.v1	red	0.81399
Glyma.18G043200.Wm82.a4.v1	blue	0.89756	(1 of 13) PTHR14326 - TARGETING PROTEIN FOR XKLP2
Glyma.18G044400.Wm82.a4.v1	tan	0.92563	(1 of 5) K00963 - UTP--glucose-1-phosphate uridylyltransferase (UGP2, galU, galF)
Glyma.18G044900.Wm82.a4.v1	brown	0.94371	(1 of 12) 6.2.1.12 - 4-coumarate--CoA ligase / 4-coumaryl-CoA synthetase
Glyma.18G045200.Wm82.a4.v1	black	0.93035	-
Glyma.18G045400.Wm82.a4.v1	red	0.33421	(1 of 2) K18172 - COX assembly mitochondrial protein 2 (CMC2)
Glyma.18G046000.Wm82.a4.v1	grey	-0.16562	(1 of 2) K18881 - D-lactate dehydratase (DJ1D)
Glyma.18G047800.Wm82.a4.v1	red	0.97621
Glyma.18G048000.Wm82.a4.v1	yellow	0.89129	-
Glyma.18G048400.Wm82.a4.v1	turquoise	0.88455	(1 of 2) 3.6.1.23 - dUTP diphosphatase / dUTPase
Glyma.18G048500.Wm82.a4.v1	red	0.75988	(1 of 6) PTHR13683//PTHR13683:SF250 - ASPARTYL PROTEASES // ASPARTYL PROTEASE-LIKE PROTEIN
Glyma.18G049200.Wm82.a4.v1	blue	0.79792	(1 of 4) K02879 - large subunit ribosomal protein L17 (RP-L17, MRPL17, rplQ)
Glyma.18G049500.Wm82.a4.v1	turquoise	0.9595
Glyma.18G050500.Wm82.a4.v1	turquoise	0.67623	(1 of 7) PTHR11562:SF45 - METAL TOLERANCE PROTEIN C3-RELATED
Glyma.18G050600.Wm82.a4.v1	red	0.98608
Glyma.18G050750.Wm82.a4.v1	red	0.57573	-
Glyma.18G051000.Wm82.a4.v1	yellow	0.34003	-
Glyma.18G051100.Wm82.a4.v1	blue	0.80894	(1 of 78) PF00069//PF00560//PF08263//PF13855 - Protein kinase domain (Pkinase) // Leucine Rich Repeat (LRR_1) // Leucine rich repeat N-terminal domain (LRRNT_2) // Leucine rich repeat (LRR_8)
Glyma.18G052000.Wm82.a4.v1	brown	0.84006	-
Glyma.18G052500.Wm82.a4.v1	turquoise	0.96503	(1 of 130) PF00170 - bZIP transcription factor (bZIP_1)
Glyma.18G052600.Wm82.a4.v1	pink	0.96448	-
Glyma.18G054000.Wm82.a4.v1	turquoise	0.74029	(1 of 7) PTHR31867:SF22 - EXPANSIN-A8
Glyma.18G054100.Wm82.a4.v1	yellow	0.87995	(1 of 4) PTHR13902:SF49 - SERINE/THREONINE-PROTEIN KINASE WNK4-RELATED
Glyma.18G054600.Wm82.a4.v1	brown	0.78476	(1 of 5) PTHR24347//PTHR24347:SF220 - SERINE/THREONINE-PROTEIN KINASE // CBL-INTERACTING SERINE/THREONINE-PROTEIN KINASE 11
Glyma.18G055400.Wm82.a4.v1	brown	0.96978	(1 of 154) K00430 - peroxidase (E1.11.1.7)
Glyma.18G055600.Wm82.a4.v1	red	0.86422
Glyma.18G055800.Wm82.a4.v1	turquoise	0.90938
Glyma.18G056032.Wm82.a4.v1	pink	0.33383	(1 of 331) PF01535//PF13041 - PPR repeat (PPR) // PPR repeat family (PPR_2)
Glyma.18G056500.Wm82.a4.v1	black	0.79752	(1 of 10) PF07107 - Wound-induced protein WI12 (WI12)
Glyma.18G057100.Wm82.a4.v1	yellow	0.7089	(1 of 2) K17973 - N-terminal acetyltransferase B complex non-catalytic subunit (NAA25, MDM20)
Glyma.18G057500.Wm82.a4.v1	blue	0.90291	(1 of 2) PTHR12320//PTHR12320:SF7 - PROTEIN PHOSPHATASE 2C // PROTEIN PHOSPHATASE 2C 26-RELATED
Glyma.18G057600.Wm82.a4.v1	grey	-0.12695	-
Glyma.18G059600.Wm82.a4.v1	blue	0.69833	(1 of 9) PTHR27001:SF83 - LRR RECEPTOR-LIKE SERINE/THREONINE-PROTEIN KINASE MRH1-RELATED
Glyma.18G060200.Wm82.a4.v1	green	0.89451
Glyma.18G061200.Wm82.a4.v1	turquoise	0.83897	(1 of 4) PTHR32285:SF14 - PROTEIN PMR5-RELATED
Glyma.18G061300.Wm82.a4.v1	brown	0.9177	(1 of 2) PTHR10209//PTHR10209:SF206 - OXIDOREDUCTASE, 2OG-FE II OXYGENASE FAMILY PROTEIN // GIBBERELLIN OXIDASE-LIKE PROTEIN-RELATED
Glyma.18G062000.Wm82.a4.v1	turquoise	0.73258	(1 of 8) K10257 - omega-3 fatty acid desaturase (delta-15 desaturase) (FAD8, desB)
Glyma.18G062100.Wm82.a4.v1	brown	0.81792	-
Glyma.18G063200.Wm82.a4.v1	blue	0.79727	(1 of 14) K07300 - Ca2+:H+ antiporter (chaA, CAX)
Glyma.18G063300.Wm82.a4.v1	yellow	0.84744	(1 of 2) 1.3.1.3//1.3.99.6 - Delta(4)-3-oxosteroid 5-beta-reductase / Testosterone 5-beta-reductase // 3-oxo-5-beta-steroid 4-dehydrogenase / Delta(4)-3-ketosteroid 5-beta-reductase
Glyma.18G064100.Wm82.a4.v1	black	0.92693	(1 of 3) PTHR27003//PTHR27003:SF63 - FAMILY NOT NAMED // CALMODULIN-BINDING RECEPTOR-LIKE CYTOPLASMIC KINASE 1
Glyma.18G064800.Wm82.a4.v1	green	0.42493	-
Glyma.18G065100.Wm82.a4.v1	blue	0.90839	(1 of 9) PTHR11709:SF103 - LACCASE-16
Glyma.18G065800.Wm82.a4.v1	green	0.85632
Glyma.18G065900.Wm82.a4.v1	pink	0.66679	(1 of 2) PF11493 - Thylakoid soluble phosphoprotein TSP9 (TSP9)
Glyma.18G066200.Wm82.a4.v1	turquoise	0.86526	(1 of 4) K15356 - GDP-mannose transporter (VRG4, GONST1)
Glyma.18G067500.Wm82.a4.v1	green	0.80074	-
Glyma.18G067600.Wm82.a4.v1	turquoise	0.65585	(1 of 16) PF04859 - Plant protein of unknown function (DUF641) (DUF641)
Glyma.18G068800.Wm82.a4.v1	blue	0.79647	(1 of 5) K12349 - neutral ceramidase (ASAH2)
Glyma.18G069500.Wm82.a4.v1	red	0.61592	-
Glyma.18G070000.Wm82.a4.v1	brown	0.8067	(1 of 6) 6.1.1.14 - Glycine--tRNA ligase / Glycyl-tRNA synthetase
Glyma.18G070200.Wm82.a4.v1	black	0.47688	-
Glyma.18G070500.Wm82.a4.v1	blue	0.59754	(1 of 3) PTHR33791:SF4 - CHAPERONIN-LIKE RBCX PROTEIN
Glyma.18G070900.Wm82.a4.v1	turquoise	0.54327	(1 of 5) PF04483 - Protein of unknown function (DUF565) (DUF565)
Glyma.18G072300.Wm82.a4.v1	blue	0.68953	(1 of 233) PTHR24078 - DNAJ HOMOLOG SUBFAMILY C MEMBER
Glyma.18G073200.Wm82.a4.v1	yellow	0.8176	(1 of 106) PF03168 - Late embryogenesis abundant protein (LEA_2)
Glyma.18G073500.Wm82.a4.v1	yellow	0.88726	(1 of 26) K10406 - kinesin family member C2/C3 (KIFC2_3)
Glyma.18G076200.Wm82.a4.v1	magenta	0.89275	(1 of 4) PTHR27007//PTHR27007:SF21 - FAMILY NOT NAMED // L-TYPE LECTIN-DOMAIN CONTAINING RECEPTOR KINASE S.7-RELATED
Glyma.18G076500.Wm82.a4.v1	purple	0.83811	(1 of 9) 3.6.1.13//3.6.1.22//3.6.1.53 - ADP-ribose diphosphatase / ADPR-PPase // NAD(+) diphosphatase / NADP pyrophosphatase // Mn(2+)-dependent ADP-ribose/CDP-alcohol diphosphatase / Mn(2+)-dependent ADP-ribose/CDP-alcohol pyrophosphatase
Glyma.18G077900.Wm82.a4.v1	black	0.8497	(1 of 39) PTHR23155//PTHR23155:SF592 - LEUCINE-RICH REPEAT-CONTAINING PROTEIN // SUBFAMILY NOT NAMED
Glyma.18G078000.Wm82.a4.v1	brown	0.87372	(1 of 33) K13457 - disease resistance protein RPM1 (RPM1, RPS3)
Glyma.18G078200.Wm82.a4.v1	pink	0.88158	(1 of 4) PTHR34947:SF2 - GENOMIC DNA, CHROMOSOME 3, P1 CLONE:MJG19
Glyma.18G078600.Wm82.a4.v1	blue	0.65198	(1 of 5) PTHR11040//PTHR11040:SF23 - ZINC/IRON TRANSPORTER // SUBFAMILY NOT NAMED
Glyma.18G079600.Wm82.a4.v1	turquoise	0.51813	(1 of 4) KOG0058 - Peptide exporter, ABC superfamily
Glyma.18G079700.Wm82.a4.v1	turquoise	0.36134	(1 of 7) PTHR24223:SF181 - ABC TRANSPORTER C FAMILY MEMBER 3-RELATED
Glyma.18G080500.Wm82.a4.v1	green	0.41096	-
Glyma.18G081800.Wm82.a4.v1	blue	0.8905	(1 of 2) PTHR24106//PTHR24106:SF153 - FAMILY NOT NAMED // PROTEIN TORNADO 1
Glyma.18G082000.Wm82.a4.v1	turquoise	0.8682	(1 of 1) KOG0240//KOG0243 - Kinesin (SMY1 subfamily) // Kinesin-like protein
Glyma.18G082900.Wm82.a4.v1	yellow	0.75529	-
Glyma.18G083900.Wm82.a4.v1	turquoise	0.83571	(1 of 33) K13457 - disease resistance protein RPM1 (RPM1, RPS3)
Glyma.18G084900.Wm82.a4.v1	blue	0.78898	(1 of 1) PTHR24177:SF39 - ANKYRIN REPEAT-CONTAINING PROTEIN-RELATED
Glyma.18G085000.Wm82.a4.v1	green	0.33458	-
Glyma.18G085500.Wm82.a4.v1	red	0.69627	(1 of 8) PTHR23344//PTHR23344:SF8 - GLYCEROPHOSPHORYL DIESTER PHOSPHODIESTERASE // GLYCEROPHOSPHODIESTER PHOSPHODIESTERASE-LIKE PROTEIN-RELATED
Glyma.18G086200.Wm82.a4.v1	yellow	0.85708	(1 of 1) PF00931//PF13401 - NB-ARC domain (NB-ARC) // AAA domain (AAA_22)
Glyma.18G086900.Wm82.a4.v1	turquoise	0.7681	(1 of 20) PTHR23155//PTHR23155:SF603 - LEUCINE-RICH REPEAT-CONTAINING PROTEIN // SUBFAMILY NOT NAMED
Glyma.18G087000.Wm82.a4.v1	turquoise	0.27117	(1 of 20) PTHR23155//PTHR23155:SF603 - LEUCINE-RICH REPEAT-CONTAINING PROTEIN // SUBFAMILY NOT NAMED
Glyma.18G087100.Wm82.a4.v1	green	0.51075	-
Glyma.18G088300.Wm82.a4.v1	yellow	0.88684	(1 of 33) K13457 - disease resistance protein RPM1 (RPM1, RPS3)
Glyma.18G088650.Wm82.a4.v1	green	0.36767	(1 of 28) PTHR10353//PTHR10353:SF81 - GLYCOSYL HYDROLASE // SUBFAMILY NOT NAMED
Glyma.18G088950.Wm82.a4.v1	turquoise	0.87239	(1 of 33) K13457 - disease resistance protein RPM1 (RPM1, RPS3)
Glyma.18G089200.Wm82.a4.v1	grey	-0.0793	-
Glyma.18G090500.Wm82.a4.v1	brown	0.56346	(1 of 2) PTHR13844//PTHR13844:SF9 - BRG-1 ASSOCIATED FACTOR 60 BAF60 // SUBFAMILY NOT NAMED
Glyma.18G092200.Wm82.a4.v1	pink	0.74923	(1 of 176) PF03106 - WRKY DNA -binding domain (WRKY)
Glyma.18G092400.Wm82.a4.v1	turquoise	0.48445	(1 of 2) PTHR33227//PTHR33227:SF5 - FAMILY NOT NAMED // STIG1 LIKE PROTEIN-RELATED
Glyma.18G093333.Wm82.a4.v1	red	0.72691
Glyma.18G093500.Wm82.a4.v1	brown	0.64189	(1 of 33) K13457 - disease resistance protein RPM1 (RPM1, RPS3)
Glyma.18G093800.Wm82.a4.v1	brown	0.70946	(1 of 33) K13457 - disease resistance protein RPM1 (RPM1, RPS3)
Glyma.18G094700.Wm82.a4.v1	blue	0.65745	(1 of 99) PF01535//PF13041//PF14432 - PPR repeat (PPR) // PPR repeat family (PPR_2) // DYW family of nucleic acid deaminases (DYW_deaminase)
Glyma.18G096700.Wm82.a4.v1	green	0.82656
Glyma.18G097300.Wm82.a4.v1	turquoise	0.81921	-
Glyma.18G099700.Wm82.a4.v1	purple	0.72251	(1 of 2) PTHR31585:SF7 - FOLATE-BIOPTERIN TRANSPORTER 4-RELATED
Glyma.18G100300.Wm82.a4.v1	yellow	0.77323	(1 of 49) PF12796//PF13962 - Ankyrin repeats (3 copies) (Ank_2) // Domain of unknown function (PGG)
Glyma.18G100800.Wm82.a4.v1	brown	0.56261	(1 of 11) KOG0028 - Ca2+-binding protein (centrin/caltractin), EF-Hand superfamily protein
Glyma.18G101700.Wm82.a4.v1	turquoise	0.61146	-
Glyma.18G103000.Wm82.a4.v1	purple	0.79677	(1 of 6) PTHR32285//PTHR32285:SF47 - FAMILY NOT NAMED // PROTEIN TRICHOME BIREFRINGENCE-LIKE 43
Glyma.18G103500.Wm82.a4.v1	tan	0.90359	(1 of 22) K13065 - shikimate O-hydroxycinnamoyltransferase (E2.3.1.133, HCT)
Glyma.18G103700.Wm82.a4.v1	black	0.89733	(1 of 4) PTHR11413//PTHR11413:SF50 - CYSTATIN FAMILY MEMBER // SUBFAMILY NOT NAMED
Glyma.18G104250.Wm82.a4.v1	brown	0.74292
Glyma.18G105100.Wm82.a4.v1	yellow	0.85983	(1 of 39) PTHR23155//PTHR23155:SF592 - LEUCINE-RICH REPEAT-CONTAINING PROTEIN // SUBFAMILY NOT NAMED
Glyma.18G105400.Wm82.a4.v1	greenyellow	0.86207	(1 of 4) PTHR12300//PTHR12300:SF27 - HVA22-LIKE PROTEINS // HVA22-LIKE PROTEIN F
Glyma.18G107200.Wm82.a4.v1	turquoise	0.80357
Glyma.18G107500.Wm82.a4.v1	turquoise	0.56621	(1 of 39) K15032 - mTERF domain-containing protein, mitochondrial (MTERFD)
Glyma.18G108700.Wm82.a4.v1	yellow	0.83259	(1 of 6) PTHR31479:SF3 - GB|AAD29063.1
Glyma.18G110200.Wm82.a4.v1	red	0.95611
Glyma.18G110700.Wm82.a4.v1	black	0.89874	(1 of 4) PTHR31719//PTHR31719:SF5 - FAMILY NOT NAMED // NAC DOMAIN-CONTAINING PROTEIN 6-RELATED
Glyma.18G111000.Wm82.a4.v1	blue	0.92708	(1 of 4) PTHR10209:SF96 - 1-AMINOCYCLOPROPANE-1-CARBOXYLATE OXIDASE-LIKE PROTEIN-RELATED
Glyma.18G111600.Wm82.a4.v1	yellow	0.75076	-
Glyma.18G111700.Wm82.a4.v1	magenta	0.6409	(1 of 5) PTHR10381//PTHR10381:SF12 - ATP-DEPENDENT CLP PROTEASE PROTEOLYTIC SUBUNIT // ATP-DEPENDENT CLP PROTEASE PROTEOLYTIC SUBUNIT 5, CHLOROPLASTIC
Glyma.18G111800.Wm82.a4.v1	greenyellow	0.88856	(1 of 5) PTHR31642//PTHR31642:SF6 - FAMILY NOT NAMED // HXXXD-TYPE ACYL-TRANSFERASE-RELATED
Glyma.18G112300.Wm82.a4.v1	green	0.57373	(1 of 39) K15032 - mTERF domain-containing protein, mitochondrial (MTERFD)
Glyma.18G113100.Wm82.a4.v1	brown	0.92614
Glyma.18G114900.Wm82.a4.v1	blue	0.85954	(1 of 4) PTHR31407:SF6 - OXYGEN-EVOLVING ENHANCER PROTEIN 2-1, CHLOROPLASTIC-RELATED
Glyma.18G116300.Wm82.a4.v1	red	0.91994	(1 of 4) PTHR10742:SF238 - POLYAMINE OXIDASE 3-RELATED
Glyma.18G116400.Wm82.a4.v1	turquoise	0.9761	(1 of 4) PTHR31339:SF3 - GLYCOSIDE HYDROLASE FAMILY 28 PROTEIN / POLYGALACTURONASE (PECTINASE) FAMILY PROTEIN
Glyma.18G116800.Wm82.a4.v1	yellow	0.84117	(1 of 4) PTHR27000:SF121 - LEUCINE-RICH REPEAT RECEPTOR-LIKE SERINE/THREONINE-PROTEIN KINASE BAM3
Glyma.18G117601.Wm82.a4.v1	green	0.76642	(1 of 13) PF01535//PF12854//PF13041//PF14432 - PPR repeat (PPR) // PPR repeat (PPR_1) // PPR repeat family (PPR_2) // DYW family of nucleic acid deaminases (DYW_deaminase)
Glyma.18G117700.Wm82.a4.v1	red	0.4655	(1 of 2) PTHR28525:SF1 - REACTIVE OXYGEN SPECIES MODULATOR 1
Glyma.18G118300.Wm82.a4.v1	red	0.8729
Glyma.18G119200.Wm82.a4.v1	black	0.89359	-
Glyma.18G119400.Wm82.a4.v1	blue	0.59425	(1 of 2) PTHR10794:SF53 - CAAX AMINO TERMINAL PROTEASE FAMILY PROTEIN
Glyma.18G120700.Wm82.a4.v1	brown	0.91088
Glyma.18G121600.Wm82.a4.v1	turquoise	0.91034
Glyma.18G121701.Wm82.a4.v1	magenta	0.68997	-
Glyma.18G121900.Wm82.a4.v1	green	0.8939
Glyma.18G123500.Wm82.a4.v1	blue	0.91808	(1 of 5) PTHR24326:SF176 - HOMEOBOX-LEUCINE ZIPPER PROTEIN ATHB-13-RELATED
Glyma.18G124200.Wm82.a4.v1	blue	0.90818	(1 of 8) PTHR32295//PTHR32295:SF14 - FAMILY NOT NAMED // PROTEIN IQ-DOMAIN 31-RELATED
Glyma.18G125600.Wm82.a4.v1	turquoise	0.78264	(1 of 7) PTHR10264//PTHR10264:SF93 - BAND 7 PROTEIN-RELATED // SUBFAMILY NOT NAMED
Glyma.18G127500.Wm82.a4.v1	yellow	0.89174	(1 of 7) PTHR24078//PTHR24078:SF317 - DNAJ HOMOLOG SUBFAMILY C MEMBER // DNAJ HEAT SHOCK PROTEIN-RELATED
Glyma.18G127700.Wm82.a4.v1	brown	0.71685	(1 of 8) PTHR12277//PTHR12277:SF42 - UNCHARACTERIZED // ALPHA/BETA-HYDROLASES SUPERFAMILY PROTEIN-RELATED
Glyma.18G127900.Wm82.a4.v1	red	0.87288	(1 of 36) PTHR11017//PTHR11017:SF162 - LEUCINE-RICH REPEAT-CONTAINING PROTEIN // SUBFAMILY NOT NAMED
Glyma.18G128000.Wm82.a4.v1	brown	0.85596	(1 of 223) PTHR11017 - LEUCINE-RICH REPEAT-CONTAINING PROTEIN
Glyma.18G128600.Wm82.a4.v1	blue	0.79776	(1 of 4) PTHR11214//PTHR11214:SF103 - BETA-1,3-N-ACETYLGLUCOSAMINYLTRANSFERASE // BETA-1,3-GALACTOSYLTRANSFERASE 17-RELATED
Glyma.18G130100.Wm82.a4.v1	green	0.54401	(1 of 10) PF13704 - Glycosyl transferase family 2 (Glyco_tranf_2_4)
Glyma.18G130800.Wm82.a4.v1	yellow	0.77751	(1 of 7) PTHR23213:SF239 - FORMIN-LIKE PROTEIN 4-RELATED
Glyma.18G130900.Wm82.a4.v1	blue	0.8818	(1 of 8) PTHR26402:SF526 - TWO-COMPONENT RESPONSE REGULATOR ARR15-RELATED
Glyma.18G133500.Wm82.a4.v1	yellow	0.82236	(1 of 4) PTHR11119//PTHR11119:SF50 - XANTHINE-URACIL / VITAMIN C PERMEASE FAMILY MEMBER // NUCLEOBASE-ASCORBATE TRANSPORTER 7-RELATED
Glyma.18G134100.Wm82.a4.v1	green	0.8515	(1 of 63) K04733 - interleukin-1 receptor-associated kinase 4 (IRAK4)
Glyma.18G135300.Wm82.a4.v1	blue	0.79912	(1 of 4) PTHR14155//PTHR14155:SF123 - RING FINGER DOMAIN-CONTAINING // RING-H2 FINGER PROTEIN ATL47
Glyma.18G135351.Wm82.a4.v1	turquoise	0.68875	(1 of 5) PTHR22780//PTHR22780:SF27 - ADAPTIN, ALPHA/GAMMA/EPSILON // SUBFAMILY NOT NAMED
Glyma.18G135700.Wm82.a4.v1	grey	0.39548	(1 of 3) K15135 - mediator of RNA polymerase II transcription subunit 18 (MED18)
Glyma.18G136500.Wm82.a4.v1	turquoise	0.94299	(1 of 4) PTHR30540:SF10 - POTASSIUM TRANSPORTER 6
Glyma.18G137500.Wm82.a4.v1	blue	0.89364
Glyma.18G137600.Wm82.a4.v1	brown	0.91839	(1 of 2227) 2.7.11.1 - Non-specific serine/threonine protein kinase / Threonine-specific protein kinase
Glyma.18G138000.Wm82.a4.v1	yellow	0.88971	(1 of 23) PF03181 - BURP domain (BURP)
Glyma.18G139802.Wm82.a4.v1	green	0.93369	(1 of 2) PTHR31375:SF29 - PECTIN LYASE-LIKE PROTEIN-RELATED
Glyma.18G139900.Wm82.a4.v1	turquoise	0.93727
Glyma.18G142600.Wm82.a4.v1	brown	0.85888
Glyma.18G144200.Wm82.a4.v1	pink	0.41842	(1 of 3) PTHR19321:SF3 - 65-KDA MICROTUBULE-ASSOCIATED PROTEIN 8
Glyma.18G146200.Wm82.a4.v1	blue	0.48698	(1 of 7) PTHR24078:SF259 - CHAPERONE DNAJ-DOMAIN CONTAINING PROTEIN
Glyma.18G146900.Wm82.a4.v1	green	0.82557
Glyma.18G147700.Wm82.a4.v1	blue	0.92323	(1 of 4) PTHR11119:SF54 - NUCLEOBASE-ASCORBATE TRANSPORTER 11
Glyma.18G148500.Wm82.a4.v1	blue	0.83897	(1 of 3) PTHR11926//PTHR11926:SF367 - GLUCOSYL/GLUCURONOSYL TRANSFERASES // SUBFAMILY NOT NAMED
Glyma.18G148700.Wm82.a4.v1	red	0.9541
Glyma.18G149300.Wm82.a4.v1	turquoise	0.42688	-
Glyma.18G150600.Wm82.a4.v1	green	0.94011
Glyma.18G152900.Wm82.a4.v1	yellow	0.89995	-
Glyma.18G153500.Wm82.a4.v1	turquoise	0.68241	(1 of 8) PTHR31867//PTHR31867:SF9 - FAMILY NOT NAMED // EXPANSIN-A6
Glyma.18G154100.Wm82.a4.v1	yellow	0.56819	(1 of 4) PTHR31669:SF44 - FAR-RED IMPAIRED RESPONSIVE 1-LIKE PROTEIN
Glyma.18G154700.Wm82.a4.v1	blue	0.91013	(1 of 42) PF00651//PF03000 - BTB/POZ domain (BTB) // NPH3 family (NPH3)
Glyma.18G155000.Wm82.a4.v1	green	0.93971
Glyma.18G156033.Wm82.a4.v1	turquoise	0.38019	(1 of 2) PTHR10566//PTHR10566:SF83 - CHAPERONE-ACTIVITY OF BC1 COMPLEX CABC1 -RELATED // SUBFAMILY NOT NAMED
Glyma.18G156100.Wm82.a4.v1	green	0.83765	(1 of 4) K00208 - enoyl- (fabI)
Glyma.18G158200.Wm82.a4.v1	turquoise	0.86613	(1 of 3) PTHR32227:SF65 - O-GLYCOSYL HYDROLASES FAMILY 17 PROTEIN
Glyma.18G158300.Wm82.a4.v1	blue	0.85614	(1 of 4) PTHR31808//PTHR31808:SF2 - FAMILY NOT NAMED // F21O3.2 PROTEIN-RELATED
Glyma.18G158400.Wm82.a4.v1	green	0.96406
Glyma.18G158600.Wm82.a4.v1	black	0.83817	-
Glyma.18G158700.Wm82.a4.v1	blue	0.74491	(1 of 5) PTHR11695//PTHR11695:SF507 - ALCOHOL DEHYDROGENASE RELATED // QUINONE-OXIDOREDUCTASE HOMOLOG, CHLOROPLASTIC-RELATED
Glyma.18G159700.Wm82.a4.v1	blue	0.66144	-
Glyma.18G160500.Wm82.a4.v1	yellow	0.57047	(1 of 4) K14819 - dual specificity phosphatase 12 [EC:3.1.3.16 3.1.3.48] (DUSP12, YVH1)
Glyma.18G164133.Wm82.a4.v1	brown	0.32817	(1 of 9) PTHR11034//PTHR11034:SF23 - N-MYC DOWNSTREAM REGULATED // N-MYC DOWNREGULATED-LIKE 3 PROTEIN
Glyma.18G165100.Wm82.a4.v1	grey	-0.13281	-
Glyma.18G166500.Wm82.a4.v1	turquoise	0.5489	-
Glyma.18G167000.Wm82.a4.v1	yellow	0.88265	(1 of 2) K06628 - cell division control protein 45 (CDC45)
Glyma.18G167400.Wm82.a4.v1	blue	0.45539	-
Glyma.18G168966.Wm82.a4.v1	green	0.33373	-
Glyma.18G169651.Wm82.a4.v1	grey	0.76775	-
Glyma.18G170600.Wm82.a4.v1	grey	-0.78962	-
Glyma.18G171200.Wm82.a4.v1	grey	0.19025	-
Glyma.18G171800.Wm82.a4.v1	pink	0.93159	(1 of 2) PTHR35301//PTHR35301:SF1 - FAMILY NOT NAMED // CLAVATA3/ESR (CLE)-RELATED PROTEIN 41-RELATED
Glyma.18G172400.Wm82.a4.v1	green	0.2476	-
Glyma.18G172900.Wm82.a4.v1	turquoise	0.27921	-
Glyma.18G173300.Wm82.a4.v1	blue	0.92698	-
Glyma.18G175300.Wm82.a4.v1	magenta	0.94994	(1 of 4) PTHR31683:SF20 - PECTATE LYASE 1-RELATED
Glyma.18G175800.Wm82.a4.v1	brown	0.62935	-
Glyma.18G176200.Wm82.a4.v1	yellow	0.4574	(1 of 1) PTHR14155//PTHR14155:SF180 - RING FINGER DOMAIN-CONTAINING // RING/U-BOX DOMAIN-CONTAINING PROTEIN-RELATED
Glyma.18G176500.Wm82.a4.v1	black	0.33824	-
Glyma.18G176700.Wm82.a4.v1	yellow	0.5666	-
Glyma.18G177000.Wm82.a4.v1	green	0.91159
Glyma.18G177100.Wm82.a4.v1	purple	0.93299	-
Glyma.18G177200.Wm82.a4.v1	blue	0.80439	(1 of 6) PTHR11709//PTHR11709:SF70 - MULTI-COPPER OXIDASE // SUBFAMILY NOT NAMED
Glyma.18G177500.Wm82.a4.v1	yellow	0.72571	(1 of 8) PF06232 - Embryo-specific protein 3, (ATS3) (ATS3)
Glyma.18G180300.Wm82.a4.v1	brown	0.43449	-
Glyma.18G180600.Wm82.a4.v1	red	0.62953	-
Glyma.18G180900.Wm82.a4.v1	turquoise	0.7512	(1 of 3) K10403 - kinesin family member 22 (KIF22)
Glyma.18G181800.Wm82.a4.v1	brown	0.88103	(1 of 4) PTHR22936:SF38 - RHOMBOID-LIKE PROTEIN 4
Glyma.18G183500.Wm82.a4.v1	blue	0.78319	(1 of 6) PTHR11709//PTHR11709:SF66 - MULTI-COPPER OXIDASE // LACCASE-17
Glyma.18G183700.Wm82.a4.v1	blue	0.88025	(1 of 2) PTHR11709:SF62 - LACCASE-2
Glyma.18G184100.Wm82.a4.v1	turquoise	0.54656	(1 of 6) PTHR19961//PTHR19961:SF25 - FIMBRIN/PLASTIN // ACTIN BINDING CALPONIN HOMOLOGY DOMAIN-CONTAINING PROTEIN-RELATED
Glyma.18G184551.Wm82.a4.v1	turquoise	0.50679	(1 of 6) PTHR10209//PTHR10209:SF184 - OXIDOREDUCTASE, 2OG-FE II OXYGENASE FAMILY PROTEIN // SUBFAMILY NOT NAMED
Glyma.18G184800.Wm82.a4.v1	brown	0.80472	(1 of 2) 1.14.11.31//1.14.11.32 - Thebaine 6-O-demethylase // Codeine 3-O-demethylase / Codeine O-demethylase
Glyma.18G185800.Wm82.a4.v1	yellow	0.80112	(1 of 2) PTHR10811//PTHR10811:SF13 - FRINGE-RELATED // SUBFAMILY NOT NAMED
Glyma.18G186400.Wm82.a4.v1	blue	0.9177	(1 of 16) K08081 - Tropinone reductase 1 (TR1)
Glyma.18G187800.Wm82.a4.v1	pink	0.86609	(1 of 2) PTHR10826//PTHR10826:SF12 - COMPLEMENT COMPONENT 1 // SUBFAMILY NOT NAMED
Glyma.18G189600.Wm82.a4.v1	blue	0.71234	(1 of 5) PTHR11654:SF79 - PROTEIN NRT1/ PTR FAMILY 5.5-RELATED
Glyma.18G189700.Wm82.a4.v1	tan	0.66647	(1 of 3) PTHR11850//PTHR11850:SF82 - HOMEOBOX PROTEIN TRANSCRIPTION FACTORS // BEL1-LIKE HOMEODOMAIN PROTEIN 8-RELATED
Glyma.18G189900.Wm82.a4.v1	blue	0.68957	-
Glyma.18G190100.Wm82.a4.v1	turquoise	0.90933	(1 of 5) PTHR33101:SF1 - ROP GUANINE NUCLEOTIDE EXCHANGE FACTOR 7
Glyma.18G190400.Wm82.a4.v1	blue	0.48324	(1 of 6) PTHR24056//PTHR24056:SF178 - CELL DIVISION PROTEIN KINASE // CYCLIN-DEPENDENT KINASE B2-1-RELATED
Glyma.18G191600.Wm82.a4.v1	turquoise	0.91299	(1 of 5) PTHR33122:SF4 - BIFUNCTIONAL INHIBITOR/LIPID-TRANSFER PROTEIN/SEED STORAGE 2S ALBUMIN-LIKE PROTEIN
Glyma.18G191900.Wm82.a4.v1	yellow	0.91702	(1 of 2) PTHR12483//PTHR12483:SF24 - SOLUTE CARRIER FAMILY 31 COPPER TRANSPORTERS // COPPER TRANSPORTER 1-RELATED
Glyma.18G192902.Wm82.a4.v1	yellow	0.82231	(1 of 7) PTHR23012//PTHR23012:SF87 - MEMBRANE ASSOCIATED RING FINGER // RING/FYVE/PHD ZINC FINGER-CONTAINING PROTEIN
Glyma.18G193500.Wm82.a4.v1	red	0.45938
Glyma.18G196100.Wm82.a4.v1	yellow	0.38521	-
Glyma.18G196402.Wm82.a4.v1	turquoise	0.52393	(1 of 13) PF05340 - Protein of unknown function (DUF740) (DUF740)
Glyma.18G197350.Wm82.a4.v1	brown	0.68166	-
Glyma.18G197800.Wm82.a4.v1	green	0.90148
Glyma.18G199800.Wm82.a4.v1	brown	0.40025	(1 of 6) PTHR13848//PTHR13848:SF5 - FAMILY NOT NAMED // PROTEIN YIPPEE-LIKE
Glyma.18G201900.Wm82.a4.v1	purple	0.91966	(1 of 11) 1.14.11.19 - Leucocyanidin oxygenase / Leucoanthocyanidin dioxygenase
Glyma.18G202400.Wm82.a4.v1	red	0.87912
Glyma.18G202600.Wm82.a4.v1	red	0.95716	(1 of 5) 1.14.99.33 - Delta(12)-fatty acid dehydrogenase / Linoleate Delta-12-fatty acid acetylenase (desaturase)
Glyma.18G203100.Wm82.a4.v1	pink	0.77164	(1 of 4) PTHR32285//PTHR32285:SF7 - FAMILY NOT NAMED // PROTEIN TRICHOME BIREFRINGENCE-LIKE 3
Glyma.18G203602.Wm82.a4.v1	blue	0.83592	-
Glyma.18G204000.Wm82.a4.v1	blue	0.56761	(1 of 2) PTHR24078//PTHR24078:SF229 - DNAJ HOMOLOG SUBFAMILY C MEMBER // DNAJ DOMAIN-CONTAINING PROTEIN
Glyma.18G204400.Wm82.a4.v1	blue	0.34618	(1 of 24) PTHR27004:SF37 - DISEASE RESISTANCE FAMILY PROTEIN/LRR FAMILY PROTEIN-RELATED
Glyma.18G204750.Wm82.a4.v1	grey	0.09431	(1 of 5) PTHR12329:SF15 - BAG FAMILY MOLECULAR CHAPERONE REGULATOR 4
Glyma.18G205100.Wm82.a4.v1	yellow	0.84976	(1 of 111) PF03514 - GRAS domain family (GRAS)
Glyma.18G205400.Wm82.a4.v1	blue	0.69445	-
Glyma.18G206100.Wm82.a4.v1	blue	0.58056	(1 of 4) PTHR32285:SF11 - PROTEIN TRICHOME BIREFRINGENCE-LIKE 34
Glyma.18G206400.Wm82.a4.v1	turquoise	0.86036	(1 of 51) 2.7.10.2//2.7.11.1 - Non-specific protein-tyrosine kinase / Cytoplasmic protein tyrosine kinase // Non-specific serine/threonine protein kinase / Threonine-specific protein kinase
Glyma.18G207500.Wm82.a4.v1	turquoise	0.70115	(1 of 1) PF01344//PF10539 - Kelch motif (Kelch_1) // Development and cell death domain (Dev_Cell_Death)
Glyma.18G208100.Wm82.a4.v1	blue	0.86727	(1 of 11) PTHR13832:SF199 - PROTEIN PHOSPHATASE 2C 65-RELATED
Glyma.18G208300.Wm82.a4.v1	turquoise	0.89884	(1 of 9) 2.4.1.272 - Soyasapogenol B glucuronide galactosyltransferase
Glyma.18G208600.Wm82.a4.v1	brown	0.97322
Glyma.18G208700.Wm82.a4.v1	brown	0.9153	(1 of 4) PTHR11615//PTHR11615:SF144 - NITRATE, FROMATE, IRON DEHYDROGENASE // SUBFAMILY NOT NAMED
Glyma.18G208800.Wm82.a4.v1	black	0.97458	(1 of 8) K13424 - WRKY transcription factor 33 (WRKY33)
Glyma.18G209000.Wm82.a4.v1	yellow	0.62867	-
Glyma.18G209900.Wm82.a4.v1	black	0.48028	(1 of 12) PTHR31087:SF11 - PROTEIN LURP-ONE-RELATED 1-RELATED
Glyma.18G210500.Wm82.a4.v1	turquoise	0.96484	(1 of 6) K00827 - alanine-glyoxylate transaminase / (R)-3-amino-2-methylpropionate-pyruvate transaminase (AGXT2)
Glyma.18G210600.Wm82.a4.v1	turquoise	0.61551	(1 of 3) PTHR32444//PTHR32444:SF6 - FAMILY NOT NAMED // D-MANNOSE BINDING LECTIN PROTEIN WITH APPLE-LIKE CARBOHYDRATE-BINDING DOMAIN
Glyma.18G211000.Wm82.a4.v1	brown	0.80672	(1 of 154) K00430 - peroxidase (E1.11.1.7)
Glyma.18G211300.Wm82.a4.v1	brown	0.77196	(1 of 8) PTHR33257//PTHR33257:SF5 - FAMILY NOT NAMED // EXPRESSED PROTEIN
Glyma.18G212100.Wm82.a4.v1	yellow	0.60113	(1 of 6) K12382 - saposin (PSAP, SGP1)
Glyma.18G212500.Wm82.a4.v1	green	0.9504
Glyma.18G213000.Wm82.a4.v1	magenta	0.71215	-
Glyma.18G213200.Wm82.a4.v1	red	0.95327
Glyma.18G214200.Wm82.a4.v1	red	0.55616	(1 of 5) PTHR14155//PTHR14155:SF74 - RING FINGER DOMAIN-CONTAINING // RING-H2 FINGER PROTEIN ATL45-RELATED
Glyma.18G214300.Wm82.a4.v1	yellow	0.86738	(1 of 2) PTHR21495//PTHR21495:SF48 - NUCLEOPORIN-RELATED // SUBFAMILY NOT NAMED
Glyma.18G215200.Wm82.a4.v1	turquoise	0.69347	(1 of 1) PTHR34945:SF2 - 2-OXOGLUTARATE (2OG) AND FE(II)-DEPENDENT OXYGENASE SUPERFAMILY PROTEIN
Glyma.18G215700.Wm82.a4.v1	turquoise	0.91985	(1 of 4) PTHR11452//PTHR11452:SF18 - ALPHA-GALACTOSIDASE/ALPHA-N-ACETYLGALACTOSAMINIDASE // ALPHA-GALACTOSIDASE 1
Glyma.18G215900.Wm82.a4.v1	turquoise	0.56112	(1 of 4) PTHR10438:SF240 - THIOREDOXIN H9
Glyma.18G217800.Wm82.a4.v1	turquoise	0.9724	(1 of 14) PF06697 - Protein of unknown function (DUF1191) (DUF1191)
Glyma.18G218500.Wm82.a4.v1	blue	0.86794	(1 of 6) PTHR24282:SF36 - CYTOCHROME P450 714A1-RELATED
Glyma.18G218700.Wm82.a4.v1	blue	0.77927	(1 of 1) PTHR31852//PTHR31852:SF3 - FAMILY NOT NAMED // LATE EMBRYOGENESIS ABUNDANT (LEA) HYDROXYPROLINE-RICH GLYCOPROTEIN FAMILY
Glyma.18G219300.Wm82.a4.v1	black	0.96511	(1 of 32) PF00069//PF01657 - Protein kinase domain (Pkinase) // Salt stress response/antifungal (Stress-antifung)
Glyma.18G219700.Wm82.a4.v1	red	0.82064	(1 of 51) PF01657//PF07714 - Salt stress response/antifungal (Stress-antifung) // Protein tyrosine kinase (Pkinase_Tyr)
Glyma.18G220100.Wm82.a4.v1	brown	0.78556	(1 of 2) PTHR31636//PTHR31636:SF12 - FAMILY NOT NAMED // PROTEIN SCARECROW
Glyma.18G221800.Wm82.a4.v1	green	0.49008	(1 of 4) PTHR33601//PTHR33601:SF1 - FAMILY NOT NAMED // LITTLE ZIPPER 1 PROTEIN-RELATED
Glyma.18G224200.Wm82.a4.v1	turquoise	0.95773	(1 of 4) PTHR32116//PTHR32116:SF4 - FAMILY NOT NAMED // POLYGALACTURONATE 4-ALPHA-GALACTURONOSYLTRANSFERASE-RELATED
Glyma.18G224700.Wm82.a4.v1	brown	0.73982	(1 of 5) PTHR22891//PTHR22891:SF40 - EUKARYOTIC TRANSLATION INITIATION FACTOR 2C // PROTEIN ARGONAUTE 5
Glyma.18G224851.Wm82.a4.v1	red	0.57289	(1 of 5) PTHR22891//PTHR22891:SF40 - EUKARYOTIC TRANSLATION INITIATION FACTOR 2C // PROTEIN ARGONAUTE 5
Glyma.18G225100.Wm82.a4.v1	blue	0.94455	(1 of 12) 1.10.3.1 - Catechol oxidase / Tyrosinase
Glyma.18G226551.Wm82.a4.v1	brown	0.78577	-
Glyma.18G227800.Wm82.a4.v1	turquoise	0.60707	-
Glyma.18G227900.Wm82.a4.v1	green	0.48278	(1 of 2) 2.1.1.182 - 16S rRNA (adenine(1518)-N(6)/adenine(1519)-N(6))-dimethyltransferase
Glyma.18G228000.Wm82.a4.v1	turquoise	0.69711	(1 of 3) K15338 - flap endonuclease GEN [EC:3.1.-.-] (GEN1, GEN)
Glyma.18G228700.Wm82.a4.v1	brown	0.85056
Glyma.18G229400.Wm82.a4.v1	red	0.87833
Glyma.18G229700.Wm82.a4.v1	blue	0.78396	(1 of 11) K15095 - (+)-neomenthol dehydrogenase (E1.1.1.208)
Glyma.18G230000.Wm82.a4.v1	magenta	0.74909	-
Glyma.18G232800.Wm82.a4.v1	yellow	0.95472	(1 of 5) PTHR33101//PTHR33101:SF9 - FAMILY NOT NAMED // ROP GUANINE NUCLEOTIDE EXCHANGE FACTOR 2-RELATED
Glyma.18G234000.Wm82.a4.v1	turquoise	0.74668	(1 of 2) K02607 - origin recognition complex subunit 5 (ORC5)
Glyma.18G235500.Wm82.a4.v1	green	0.47817	(1 of 3) PF00008 - EGF-like domain (EGF)
Glyma.18G238100.Wm82.a4.v1	green	0.95952
Glyma.18G238600.Wm82.a4.v1	green	0.95712
Glyma.18G238800.Wm82.a4.v1	black	0.91835	(1 of 12) 2.1.1.274 - Salicylate carboxymethyltransferase / Salicylate O-methyltransferase
Glyma.18G239100.Wm82.a4.v1	green	0.7484
Glyma.18G240500.Wm82.a4.v1	brown	0.8084	(1 of 2) PTHR12725//PTHR12725:SF63 - HALOACID DEHALOGENASE-LIKE HYDROLASE // ALPHA-D-GLUCOSE-1-PHOSPHATE PHOSPHATASE YIHX
Glyma.18G241600.Wm82.a4.v1	blue	0.86769	(1 of 5) PTHR23177//PTHR23177:SF23 - MKIAA1688 PROTEIN // CRIB DOMAIN-CONTAINING PROTEIN RIC4
Glyma.18G241700.Wm82.a4.v1	blue	0.90918	(1 of 2) K02699 - photosystem I subunit XI (psaL)
Glyma.18G244600.Wm82.a4.v1	yellow	0.8137	(1 of 3) PTHR32467:SF8 - AP2-LIKE ETHYLENE-RESPONSIVE TRANSCRIPTION FACTOR BBM
Glyma.18G245300.Wm82.a4.v1	grey	0.09265	-
Glyma.18G246700.Wm82.a4.v1	magenta	0.58954	(1 of 4) PTHR11177//PTHR11177:SF167 - CHITINASE // RHODANESE-LIKE DOMAIN-CONTAINING PROTEIN 4, CHLOROPLASTIC
Glyma.18G246800.Wm82.a4.v1	turquoise	0.97319	(1 of 6) PTHR23213//PTHR23213:SF220 - FORMIN-RELATED // SUBFAMILY NOT NAMED
Glyma.18G248900.Wm82.a4.v1	black	0.79629	-
Glyma.18G249100.Wm82.a4.v1	black	0.95629	(1 of 4) PTHR19317//PTHR19317:SF15 - PRENYLATED RAB ACCEPTOR 1-RELATED // SUBFAMILY NOT NAMED
Glyma.18G249200.Wm82.a4.v1	yellow	0.84488	(1 of 331) PF01535//PF13041 - PPR repeat (PPR) // PPR repeat family (PPR_2)
Glyma.18G249502.Wm82.a4.v1	blue	0.89413	(1 of 176) PF03106 - WRKY DNA -binding domain (WRKY)
Glyma.18G249700.Wm82.a4.v1	black	0.89767	(1 of 14) PF00069//PF00560//PF07714//PF08263//PF13855 - Protein kinase domain (Pkinase) // Leucine Rich Repeat (LRR_1) // Protein tyrosine kinase (Pkinase_Tyr) // Leucine rich repeat N-terminal domain (LRRNT_2) // Leucine rich repeat (LRR_8)
Glyma.18G252400.Wm82.a4.v1	brown	0.87666	(1 of 14) PTHR31190//PTHR31190:SF21 - FAMILY NOT NAMED // ETHYLENE-RESPONSIVE TRANSCRIPTION FACTOR 13
Glyma.18G252502.Wm82.a4.v1	blue	0.51636	(1 of 24) PF12854//PF13041 - PPR repeat (PPR_1) // PPR repeat family (PPR_2)
Glyma.18G253100.Wm82.a4.v1	blue	0.9597	-
Glyma.18G253700.Wm82.a4.v1	yellow	0.85315	(1 of 65) PF05553 - Cotton fibre expressed protein (DUF761)
Glyma.18G254100.Wm82.a4.v1	red	0.99153
Glyma.18G255300.Wm82.a4.v1	blue	0.45066	(1 of 6) PTHR10438//PTHR10438:SF243 - THIOREDOXIN // THIOREDOXIN H2
Glyma.18G256400.Wm82.a4.v1	purple	0.86994	(1 of 19) 1.13.11.19 - Cysteamine dioxygenase / Persulfurase
Glyma.18G257900.Wm82.a4.v1	green	0.9053
Glyma.18G258100.Wm82.a4.v1	red	0.84519
Glyma.18G258500.Wm82.a4.v1	turquoise	0.32764	(1 of 3) PTHR10168//PTHR10168:SF110 - GLUTAREDOXIN // SUBFAMILY NOT NAMED
Glyma.18G259400.Wm82.a4.v1	blue	0.95724	(1 of 4) PTHR23201:SF21 - GIBBERELLIN-REGULATED PROTEIN 4
Glyma.18G260266.Wm82.a4.v1	green	0.829
Glyma.18G260700.Wm82.a4.v1	black	0.94885	(1 of 9) PTHR10891//PTHR10891:SF574 - EF-HAND CALCIUM-BINDING DOMAIN CONTAINING PROTEIN // CALCIUM-BINDING PROTEIN CML30-RELATED
Glyma.18G261500.Wm82.a4.v1	green	0.81441	-
Glyma.18G261900.Wm82.a4.v1	turquoise	0.85341	(1 of 7) PTHR10783//PTHR10783:SF43 - XENOTROPIC AND POLYTROPIC RETROVIRUS RECEPTOR 1-RELATED // PHOSPHATE TRANSPORTER PHO1 HOMOLOG 2-RELATED
Glyma.18G263300.Wm82.a4.v1	blue	0.33743	(1 of 4) PTHR24056//PTHR24056:SF188 - CELL DIVISION PROTEIN KINASE // SUBFAMILY NOT NAMED
Glyma.18G263900.Wm82.a4.v1	blue	0.83059	(1 of 2) PTHR10217//PTHR10217:SF501 - VOLTAGE AND LIGAND GATED POTASSIUM CHANNEL // CYCLIC NUCLEOTIDE-GATED ION CHANNEL 2
Glyma.18G264300.Wm82.a4.v1	green	0.4488	-
Glyma.18G265200.Wm82.a4.v1	yellow	0.69671	(1 of 3) PTHR14326//PTHR14326:SF18 - TARGETING PROTEIN FOR XKLP2 // SUBFAMILY NOT NAMED
Glyma.18G265700.Wm82.a4.v1	yellow	0.931	(1 of 11) PTHR11926//PTHR11926:SF265 - GLUCOSYL/GLUCURONOSYL TRANSFERASES // SUBFAMILY NOT NAMED
Glyma.18G265800.Wm82.a4.v1	green	0.82432
Glyma.18G266000.Wm82.a4.v1	blue	0.65642	(1 of 11) PTHR11926//PTHR11926:SF265 - GLUCOSYL/GLUCURONOSYL TRANSFERASES // SUBFAMILY NOT NAMED
Glyma.18G266700.Wm82.a4.v1	green	0.7613
Glyma.18G267150.Wm82.a4.v1	brown	0.32361	-
Glyma.18G267400.Wm82.a4.v1	blue	0.65143	(1 of 3) PTHR10693//PTHR10693:SF25 - RAS GTPASE-ACTIVATING PROTEIN-BINDING PROTEIN // SUBFAMILY NOT NAMED
Glyma.18G269600.Wm82.a4.v1	brown	0.64067	(1 of 13) 2.1.1.150 - Isoflavone 7-O-methyltransferase
Glyma.18G269800.Wm82.a4.v1	brown	0.85162
Glyma.18G270051.Wm82.a4.v1	brown	0.82392
Glyma.18G270900.Wm82.a4.v1	turquoise	0.34822	(1 of 17) PF07714//PF12819 - Protein tyrosine kinase (Pkinase_Tyr) // Carbohydrate-binding protein of the ER (Malectin_like)
Glyma.18G271300.Wm82.a4.v1	black	0.94674	(1 of 63) K04733 - interleukin-1 receptor-associated kinase 4 (IRAK4)
Glyma.18G271900.Wm82.a4.v1	turquoise	0.89783	(1 of 7) PTHR31673:SF3 - COBRA-LIKE EXTRACELLULAR GLYCOSYL-PHOSPHATIDYL INOSITOL-ANCHORED FAMILY PROTEIN-RELATED
Glyma.18G273200.Wm82.a4.v1	red	0.91955
Glyma.18G274200.Wm82.a4.v1	purple	0.83943	(1 of 38) PF01190 - Pollen proteins Ole e I like (Pollen_Ole_e_I)
Glyma.18G275000.Wm82.a4.v1	green	0.58085	(1 of 99) PF01535//PF13041//PF14432 - PPR repeat (PPR) // PPR repeat family (PPR_2) // DYW family of nucleic acid deaminases (DYW_deaminase)
Glyma.18G275300.Wm82.a4.v1	turquoise	0.79667	(1 of 4) PTHR31741:SF17 - O-FUCOSYLTRANSFERASE-LIKE PROTEIN
Glyma.18G275800.Wm82.a4.v1	pink	0.82956	-
Glyma.18G276600.Wm82.a4.v1	blue	0.58582	(1 of 18) K17710 - pentatricopeptide repeat domain-containing protein 1 (PTCD1)
Glyma.18G277500.Wm82.a4.v1	grey	-0.24876	-
Glyma.18G278900.Wm82.a4.v1	green	0.8704
Glyma.18G280300.Wm82.a4.v1	black	0.91095	(1 of 6) K08596 - sentrin-specific protease 7 [EC:3.4.22.68] (SENP7)
Glyma.18G281000.Wm82.a4.v1	turquoise	0.65845	-
Glyma.18G281400.Wm82.a4.v1	black	0.95583	(1 of 349) PF00847 - AP2 domain (AP2)
Glyma.18G281500.Wm82.a4.v1	black	0.67923	(1 of 6) K08596 - sentrin-specific protease 7 [EC:3.4.22.68] (SENP7)
Glyma.18G281600.Wm82.a4.v1	black	0.97938	(1 of 6) K08596 - sentrin-specific protease 7 [EC:3.4.22.68] (SENP7)
Glyma.18G282200.Wm82.a4.v1	yellow	0.95216	(1 of 6) PTHR11802//PTHR11802:SF82 - SERINE PROTEASE FAMILY S10 SERINE CARBOXYPEPTIDASE // SERINE CARBOXYPEPTIDASE-LIKE 45-RELATED
Glyma.18G282600.Wm82.a4.v1	yellow	0.90349	(1 of 3) PTHR21495:SF51 - DIRIGENT PROTEIN 24-RELATED
Glyma.18G283500.Wm82.a4.v1	yellow	0.86511	(1 of 5) PTHR23177//PTHR23177:SF23 - MKIAA1688 PROTEIN // CRIB DOMAIN-CONTAINING PROTEIN RIC4
Glyma.18G284400.Wm82.a4.v1	brown	0.7334	-
Glyma.18G285000.Wm82.a4.v1	turquoise	0.93721	(1 of 2) 3.1.1.92 - 4-sulfomuconolactone hydrolase
Glyma.18G286800.Wm82.a4.v1	red	0.87622	(1 of 273) PF00646 - F-box domain (F-box)
Glyma.18G286900.Wm82.a4.v1	red	0.66758	-
Glyma.18G287000.Wm82.a4.v1	red	0.87374	(1 of 18) PTHR23155//PTHR23155:SF402 - LEUCINE-RICH REPEAT-CONTAINING PROTEIN // DISEASE RESISTANCE PROTEIN RPP13-RELATED
Glyma.18G288400.Wm82.a4.v1	yellow	0.56829	(1 of 1) PTHR19965//PTHR19965:SF31 - RNA AND EXPORT FACTOR BINDING PROTEIN // SUBFAMILY NOT NAMED
Glyma.18G289200.Wm82.a4.v1	blue	0.71726	-
Glyma.18G289600.Wm82.a4.v1	grey	0.79585	(1 of 7) PTHR19375:SF232 - MEDIATOR OF RNA POLYMERASE II TRANSCRIPTION SUBUNIT 37E-RELATED
Glyma.18G289900.Wm82.a4.v1	black	0.85385	(1 of 82) PF04535 - Domain of unknown function (DUF588) (DUF588)
Glyma.18G290100.Wm82.a4.v1	red	0.61569	(1 of 82) PF04535 - Domain of unknown function (DUF588) (DUF588)
Glyma.18G290700.Wm82.a4.v1	black	0.36292	(1 of 2) PF14990 - Domain of unknown function (DUF4516) (DUF4516)
Glyma.18G290900.Wm82.a4.v1	blue	0.32666	-
Glyma.18G291700.Wm82.a4.v1	blue	0.8501	(1 of 11) PTHR22814//PTHR22814:SF47 - COPPER TRANSPORT PROTEIN ATOX1-RELATED // SUBFAMILY NOT NAMED
Glyma.18G292400.Wm82.a4.v1	brown	0.85144
Glyma.18G293500.Wm82.a4.v1	red	0.88127
Glyma.18G294400.Wm82.a4.v1	red	0.95113	(1 of 11) PTHR27002//PTHR27002:SF51 - FAMILY NOT NAMED // CYSTEINE-RICH RECEPTOR-LIKE PROTEIN KINASE 25-RELATED
Glyma.18G295700.Wm82.a4.v1	turquoise	0.90432	-
Glyma.18G295800.Wm82.a4.v1	turquoise	0.89896	(1 of 3) PTHR21726//PTHR21726:SF35 - PHOSPHATIDYLINOSITOL N-ACETYLGLUCOSAMINYLTRANSFERASE SUBUNIT P DOWN SYNDROME CRITICAL REGION PROTEIN 5 -RELATED // SUBFAMILY NOT NAMED
Glyma.18G296300.Wm82.a4.v1	red	0.65654	(1 of 1) KOG2757 - Mannose-6-phosphate isomerase
Glyma.18G296400.Wm82.a4.v1	blue	0.7628	(1 of 1) PTHR10992//PTHR10992:SF733 - ALPHA/BETA HYDROLASE FOLD-CONTAINING PROTEIN // ABHYDROLASE DOMAIN-CONTAINING PROTEIN 8
Glyma.18G297200.Wm82.a4.v1	turquoise	0.7671	(1 of 3) K10717 - cytokinin trans-hydroxylase (CYP735A)
Glyma.18G297500.Wm82.a4.v1	red	0.96339
Glyma.18G297600.Wm82.a4.v1	green	0.57612	-
Glyma.18G299600.Wm82.a4.v1	turquoise	0.47129	(1 of 3) PTHR21631:SF12 - PHOSPHOENOLPYRUVATE CARBOXYLASE-LIKE PROTEIN
Glyma.18G300000.Wm82.a4.v1	greenyellow	0.73162	-
Glyma.18G301100.Wm82.a4.v1	blue	0.88711	(1 of 8) PTHR10791//PTHR10791:SF34 - RAG1-ACTIVATING PROTEIN 1 // BIDIRECTIONAL SUGAR TRANSPORTER SWEET15
Glyma.18G301200.Wm82.a4.v1	turquoise	0.84556
Glyma.18G301300.Wm82.a4.v1	grey	-0.76125	-
Glyma.19G001100.Wm82.a4.v1	turquoise	0.67422	(1 of 3) K02890 - large subunit ribosomal protein L22 (RP-L22, MRPL22, rplV)
Glyma.19G001200.Wm82.a4.v1	turquoise	0.84445	(1 of 5) K03262 - translation initiation factor 5 (EIF5)
Glyma.19G001600.Wm82.a4.v1	turquoise	0.43181	(1 of 18) PTHR11206:SF87 - MATE EFFLUX FAMILY PROTEIN-RELATED
Glyma.19G002000.Wm82.a4.v1	black	0.39138	-
Glyma.19G002200.Wm82.a4.v1	brown	0.60978	(1 of 72) PF01344 - Kelch motif (Kelch_1)
Glyma.19G002600.Wm82.a4.v1	magenta	0.73165	-
Glyma.19G002900.Wm82.a4.v1	blue	0.82308	(1 of 4) PTHR31079:SF2 - F4P13.14 PROTEIN-RELATED
Glyma.19G003300.Wm82.a4.v1	blue	0.78728	(1 of 3) PTHR11122:SF21 - ALDOSE 1-EPIMERASE FAMILY PROTEIN-RELATED
Glyma.19G003600.Wm82.a4.v1	green	0.97728
Glyma.19G004900.Wm82.a4.v1	red	0.69767	(1 of 5) PTHR31301//PTHR31301:SF12 - FAMILY NOT NAMED // LOB DOMAIN-CONTAINING PROTEIN 25
Glyma.19G005051.Wm82.a4.v1	black	0.57106
Glyma.19G005200.Wm82.a4.v1	turquoise	0.83603	(1 of 1) PTHR22852//PTHR22852:SF0 - LETHAL 2 DENTICLELESS PROTEIN RETINOIC ACID-REGULATED NUCLEAR MATRIX-ASSOCIATED PROTEIN // DENTICLELESS PROTEIN HOMOLOG
Glyma.19G005700.Wm82.a4.v1	green	0.8579
Glyma.19G005800.Wm82.a4.v1	pink	0.92135	(1 of 2) PTHR11252:SF3 - POLYRIBONUCLEOTIDE NUCLEOTIDYLTRANSFERASE 1, MITOCHONDRIAL
Glyma.19G007600.Wm82.a4.v1	red	0.87359
Glyma.19G008700.Wm82.a4.v1	brown	0.88749
Glyma.19G008900.Wm82.a4.v1	yellow	0.39911	(1 of 7) 2.5.1.58 - Protein farnesyltransferase / FTase
Glyma.19G009000.Wm82.a4.v1	green	0.88067
Glyma.19G009200.Wm82.a4.v1	turquoise	0.51827	(1 of 2) PTHR36770:SF1 - CALCIUM HOMEOSTASIS REGULATOR-RELATED
Glyma.19G010400.Wm82.a4.v1	brown	0.81967	(1 of 5) PTHR14155//PTHR14155:SF103 - RING FINGER DOMAIN-CONTAINING // SUBFAMILY NOT NAMED
Glyma.19G010767.Wm82.a4.v1	brown	0.56385	(1 of 11) PTHR11699:SF180 - ALDEHYDE DEHYDROGENASE FAMILY 2 MEMBER B7, MITOCHONDRIAL
Glyma.19G011000.Wm82.a4.v1	yellow	0.84355	-
Glyma.19G011400.Wm82.a4.v1	blue	0.86825	(1 of 2) PTHR11527//PTHR11527:SF170 - SMALL HEAT-SHOCK PROTEIN HSP20 FAMILY // SUBFAMILY NOT NAMED
Glyma.19G013000.Wm82.a4.v1	yellow	0.74838	(1 of 9) PTHR23201//PTHR23201:SF18 - EXTENSIN, PROLINE-RICH PROTEIN // SUBFAMILY NOT NAMED
Glyma.19G013400.Wm82.a4.v1	turquoise	0.96823	(1 of 4) PTHR31517:SF11 - PEROXIDASE 31-RELATED
Glyma.19G013500.Wm82.a4.v1	magenta	0.94121	(1 of 2) PTHR23315//PTHR23315:SF127 - BETA CATENIN-RELATED ARMADILLO REPEAT-CONTAINING // U-BOX DOMAIN-CONTAINING PROTEIN 40
Glyma.19G013700.Wm82.a4.v1	black	0.46366	(1 of 2) PTHR14677//PTHR14677:SF2 - ARSENITE INDUCUBLE RNA ASSOCIATED PROTEIN AIP-1-RELATED // AN1-TYPE ZINC FINGER PROTEIN 1
Glyma.19G013851.Wm82.a4.v1	red	0.44207	-
Glyma.19G014600.Wm82.a4.v1	green	0.97455
Glyma.19G014800.Wm82.a4.v1	blue	0.85364	(1 of 150) KOG0156 - Cytochrome P450 CYP2 subfamily
Glyma.19G016100.Wm82.a4.v1	red	0.87757	(1 of 2) PTHR13778//PTHR13778:SF7 - GLYCOSYLTRANSFERASE 8 DOMAIN-CONTAINING PROTEIN // GALACTURONOSYLTRANSFERASE-LIKE 8-RELATED
Glyma.19G016700.Wm82.a4.v1	brown	0.80838	(1 of 5) PTHR24221//PTHR24221:SF141 - FAMILY NOT NAMED // ABC TRANSPORTER B FAMILY MEMBER 15-RELATED
Glyma.19G017100.Wm82.a4.v1	yellow	0.56352	-
Glyma.19G018200.Wm82.a4.v1	red	0.54496	-
Glyma.19G018250.Wm82.a4.v1	pink	0.42878	-
Glyma.19G018700.Wm82.a4.v1	turquoise	0.83827	(1 of 1) PTHR23070//PTHR23070:SF19 - BCS1 AAA-TYPE ATPASE // SUBFAMILY NOT NAMED
Glyma.19G019000.Wm82.a4.v1	turquoise	0.52465	(1 of 1) K07007 - uncharacterized protein (K07007)
Glyma.19G019451.Wm82.a4.v1	brown	0.34051	(1 of 3) PTHR27000//PTHR27000:SF96 - FAMILY NOT NAMED // LEUCINE-RICH REPEAT PROTEIN KINASE-LIKE PROTEIN
Glyma.19G020700.Wm82.a4.v1	black	0.65384	(1 of 4) PTHR10091//PTHR10091:SF10 - ALDOSE-1-EPIMERASE // ALDOSE 1-EPIMERASE-RELATED
Glyma.19G021300.Wm82.a4.v1	black	0.90287	(1 of 3) PTHR10168//PTHR10168:SF110 - GLUTAREDOXIN // SUBFAMILY NOT NAMED
Glyma.19G021400.Wm82.a4.v1	yellow	0.72194	(1 of 4) PTHR12565:SF172 - BHLH TRANSCRIPTION FACTOR PRE1-RELATED
Glyma.19G022200.Wm82.a4.v1	blue	0.75536	(1 of 6) PTHR31948:SF12 - MINI ZINC FINGER PROTEIN 2
Glyma.19G022500.Wm82.a4.v1	turquoise	0.57559	(1 of 4) PTHR23201:SF21 - GIBBERELLIN-REGULATED PROTEIN 4
Glyma.19G022800.Wm82.a4.v1	turquoise	0.92146	(1 of 2) K06675 - structural maintenance of chromosome 4 (SMC4)
Glyma.19G025200.Wm82.a4.v1	green	0.94481
Glyma.19G025700.Wm82.a4.v1	turquoise	0.39201	(1 of 8) PF01535//PF13812//PF14432 - PPR repeat (PPR) // Pentatricopeptide repeat domain (PPR_3) // DYW family of nucleic acid deaminases (DYW_deaminase)
Glyma.19G026000.Wm82.a4.v1	blue	0.47164	(1 of 18) PTHR31194//PTHR31194:SF14 - SHN SHINE , DNA BINDING / TRANSCRIPTION FACTOR // SUBFAMILY NOT NAMED
Glyma.19G028000.Wm82.a4.v1	brown	0.82715	(1 of 7) PTHR11926//PTHR11926:SF280 - GLUCOSYL/GLUCURONOSYL TRANSFERASES // SUBFAMILY NOT NAMED
Glyma.19G028600.Wm82.a4.v1	yellow	0.78299	(1 of 3) PTHR14326//PTHR14326:SF18 - TARGETING PROTEIN FOR XKLP2 // SUBFAMILY NOT NAMED
Glyma.19G029200.Wm82.a4.v1	blue	0.43449	-
Glyma.19G029500.Wm82.a4.v1	brown	0.94629	(1 of 1) PTHR11926:SF162 - UDP-GLYCOSYLTRANSFERASE 83A1
Glyma.19G029750.Wm82.a4.v1	blue	0.44058	(1 of 7) PTHR23105//PTHR23105:SF55 - RIBOSOMAL PROTEIN L7AE FAMILY MEMBER // SUBFAMILY NOT NAMED
Glyma.19G030000.Wm82.a4.v1	green	0.37964	-
Glyma.19G030100.Wm82.a4.v1	yellow	0.87893	(1 of 2) PTHR36747//PTHR36747:SF1 - FAMILY NOT NAMED // HYDROXYPROLINE-RICH GLYCOPROTEIN-LIKE PROTEIN
Glyma.19G030500.Wm82.a4.v1	green	0.89802
Glyma.19G030800.Wm82.a4.v1	turquoise	0.8429	(1 of 14) 2.3.1.115 - Isoflavone-7-O-beta-glucoside 6''-O-malonyltransferase / Flavone/flavonol 7-O-beta-D-glucoside malonyltransferase
Glyma.19G032600.Wm82.a4.v1	black	0.841	(1 of 1) PF12708//PF13229 - Pectate lyase superfamily protein (Pectate_lyase_3) // Right handed beta helix region (Beta_helix)
Glyma.19G032900.Wm82.a4.v1	green	0.78178	(1 of 4) PTHR13593:SF46 - F21F23.12 PROTEIN
Glyma.19G033500.Wm82.a4.v1	red	0.51151	(1 of 23) PF04833 - COBRA-like protein (COBRA)
Glyma.19G033600.Wm82.a4.v1	blue	0.91484	(1 of 4) PTHR31673//PTHR31673:SF2 - FAMILY NOT NAMED // COBRA-LIKE PROTEIN 4
Glyma.19G033800.Wm82.a4.v1	blue	0.81036	(1 of 10) 5.4.99.30 - UDP-arabinopyranose mutase
Glyma.19G033900.Wm82.a4.v1	yellow	0.84057	(1 of 5) K12640 - brassinosteroid-6-oxidase 2 (CYP85A2, BR6OX2)
Glyma.19G034100.Wm82.a4.v1	black	0.58174	-
Glyma.19G035800.Wm82.a4.v1	blue	0.86418	(1 of 7) PTHR11926//PTHR11926:SF280 - GLUCOSYL/GLUCURONOSYL TRANSFERASES // SUBFAMILY NOT NAMED
Glyma.19G036400.Wm82.a4.v1	pink	0.83308	(1 of 4) PTHR31741:SF17 - O-FUCOSYLTRANSFERASE-LIKE PROTEIN
Glyma.19G037700.Wm82.a4.v1	magenta	0.74165	(1 of 3) PTHR35705:SF1 - WPP DOMAIN-INTERACTING TAIL-ANCHORED PROTEIN 1
Glyma.19G037900.Wm82.a4.v1	blue	0.70179	(1 of 1) PTHR22952//PTHR22952:SF216 - CAMP-RESPONSE ELEMENT BINDING PROTEIN-RELATED // SUBFAMILY NOT NAMED
Glyma.19G039100.Wm82.a4.v1	turquoise	0.75303	(1 of 4) PTHR27001:SF217 - PROTEIN NSP-INTERACTING KINASE 1
Glyma.19G041300.Wm82.a4.v1	yellow	0.95991
Glyma.19G042100.Wm82.a4.v1	turquoise	0.73698	(1 of 1) PTHR13561:SF26 - F5A8.9 PROTEIN
Glyma.19G044700.Wm82.a4.v1	turquoise	0.44157	(1 of 14) PF13041//PF13812 - PPR repeat family (PPR_2) // Pentatricopeptide repeat domain (PPR_3)
Glyma.19G045700.Wm82.a4.v1	turquoise	0.94364	(1 of 2) PTHR31169//PTHR31169:SF1 - FAMILY NOT NAMED // ZINC-FINGER DOMAIN OF MONOAMINE-OXIDASE A REPRESSOR R1 PROTEIN
Glyma.19G045800.Wm82.a4.v1	blue	0.544	(1 of 1) KOG2289//KOG2632 - Rhomboid family proteins // Rhomboid family proteins
Glyma.19G046300.Wm82.a4.v1	red	0.88131	(1 of 2) PTHR31304//PTHR31304:SF8 - FAMILY NOT NAMED // LOB DOMAIN-CONTAINING PROTEIN 41
Glyma.19G046400.Wm82.a4.v1	black	0.42308	(1 of 5) PTHR13586:SF0 - TRAILER HITCH, ISOFORM H
Glyma.19G046600.Wm82.a4.v1	blue	0.51639
Glyma.19G046800.Wm82.a4.v1	turquoise	0.82098	(1 of 4) K01602 - ribulose-bisphosphate carboxylase small chain (rbcS)
Glyma.19G047702.Wm82.a4.v1	turquoise	0.76175	(1 of 9) PTHR26402//PTHR26402:SF593 - RESPONSE REGULATOR OF TWO-COMPONENT SYSTEM // SUBFAMILY NOT NAMED
Glyma.19G049900.Wm82.a4.v1	green	0.60764	-
Glyma.19G050202.Wm82.a4.v1	grey	-0.37078	(1 of 5) PTHR23500//PTHR23500:SF118 - FAMILY NOT NAMED // PLASTIDIC GLUCOSE TRANSPORTER 4
Glyma.19G052600.Wm82.a4.v1	green	0.69178
Glyma.19G052700.Wm82.a4.v1	red	0.67164	-
Glyma.19G052900.Wm82.a4.v1	red	0.52309	-
Glyma.19G053300.Wm82.a4.v1	grey	-0.51785	(1 of 8) PTHR12277//PTHR12277:SF42 - UNCHARACTERIZED // ALPHA/BETA-HYDROLASES SUPERFAMILY PROTEIN-RELATED
Glyma.19G053500.Wm82.a4.v1	green	0.81852
Glyma.19G053800.Wm82.a4.v1	pink	0.96711	(1 of 2) PTHR31683:SF29 - PECTATE LYASE 11-RELATED
Glyma.19G054400.Wm82.a4.v1	yellow	0.91565	(1 of 3) PTHR10666//PTHR10666:SF127 - UBIQUITIN // SUBFAMILY NOT NAMED
Glyma.19G054500.Wm82.a4.v1	brown	0.84913	-
Glyma.19G055200.Wm82.a4.v1	brown	0.83786	(1 of 3) PTHR13131//PTHR13131:SF5 - CYSTINOSIN // CYSTINE TRANSPORTER
Glyma.19G055400.Wm82.a4.v1	yellow	0.90738	(1 of 5) PTHR31358:SF12 - TPX2 (TARGETING PROTEIN FOR XKLP2) PROTEIN FAMILY
Glyma.19G055800.Wm82.a4.v1	turquoise	0.89925
Glyma.19G056400.Wm82.a4.v1	turquoise	0.56934	(1 of 4) PTHR31079:SF2 - F4P13.14 PROTEIN-RELATED
Glyma.19G057200.Wm82.a4.v1	brown	0.77799	(1 of 3) PTHR11122:SF21 - ALDOSE 1-EPIMERASE FAMILY PROTEIN-RELATED
Glyma.19G058900.Wm82.a4.v1	black	0.84347	(1 of 21) PTHR31238//PTHR31238:SF42 - FAMILY NOT NAMED // GERMIN-LIKE PROTEIN SUBFAMILY 1 MEMBER 10-RELATED
Glyma.19G059100.Wm82.a4.v1	black	0.88142	(1 of 21) PTHR31238//PTHR31238:SF42 - FAMILY NOT NAMED // GERMIN-LIKE PROTEIN SUBFAMILY 1 MEMBER 10-RELATED
Glyma.19G059200.Wm82.a4.v1	black	0.88171	(1 of 21) PTHR31238//PTHR31238:SF42 - FAMILY NOT NAMED // GERMIN-LIKE PROTEIN SUBFAMILY 1 MEMBER 10-RELATED
Glyma.19G059700.Wm82.a4.v1	black	0.92133	(1 of 21) PTHR31238//PTHR31238:SF42 - FAMILY NOT NAMED // GERMIN-LIKE PROTEIN SUBFAMILY 1 MEMBER 10-RELATED
Glyma.19G060600.Wm82.a4.v1	grey	-0.11191	-
Glyma.19G060900.Wm82.a4.v1	turquoise	0.79794	(1 of 5) K16578 - CLIP-associating protein 1/2 (CLASP1_2)
Glyma.19G061400.Wm82.a4.v1	grey	0.22339	(1 of 2) PTHR11178//PTHR11178:SF1 - IRON-SULFUR CLUSTER SCAFFOLD PROTEIN NFU-RELATED // NFU1 IRON-SULFUR CLUSTER SCAFFOLD HOMOLOG, MITOCHONDRIAL
Glyma.19G062600.Wm82.a4.v1	brown	0.97633
Glyma.19G062701.Wm82.a4.v1	brown	0.8842	-
Glyma.19G062800.Wm82.a4.v1	brown	0.95732
Glyma.19G062900.Wm82.a4.v1	blue	0.23176	-
Glyma.19G063400.Wm82.a4.v1	brown	0.92387	(1 of 5) PTHR33203:SF6 - OLEOSIN 21.2 KDA-RELATED
Glyma.19G063800.Wm82.a4.v1	blue	0.77818	(1 of 5) PF00069//PF07714//PF08263//PF13855 - Protein kinase domain (Pkinase) // Protein tyrosine kinase (Pkinase_Tyr) // Leucine rich repeat N-terminal domain (LRRNT_2) // Leucine rich repeat (LRR_8)
Glyma.19G066001.Wm82.a4.v1	black	0.33003	-
Glyma.19G068900.Wm82.a4.v1	grey	0.38933	-
Glyma.19G069200.Wm82.a4.v1	turquoise	0.7642	(1 of 2) PTHR13832//PTHR13832:SF326 - PROTEIN PHOSPHATASE 2C // SUBFAMILY NOT NAMED
Glyma.19G070600.Wm82.a4.v1	turquoise	0.95097	(1 of 5) PF00069//PF07714//PF08263 - Protein kinase domain (Pkinase) // Protein tyrosine kinase (Pkinase_Tyr) // Leucine rich repeat N-terminal domain (LRRNT_2)
Glyma.19G071400.Wm82.a4.v1	black	0.33209	(1 of 13) 3.5.1.52 - Peptide-N(4)-(N-acetyl-beta-glucosaminyl)asparagine amidase / N-oligosaccharide glycopeptidase
Glyma.19G071451.Wm82.a4.v1	blue	0.52609	(1 of 6) PTHR12308 - NGEP-RELATED
Glyma.19G071600.Wm82.a4.v1	turquoise	0.79344	(1 of 2) PTHR23074//PTHR23074:SF17 - AAA ATPASE // FIDGETIN-LIKE PROTEIN 1
Glyma.19G073600.Wm82.a4.v1	red	0.45288	(1 of 2) PTHR24089//PTHR24089:SF398 - FAMILY NOT NAMED // NICOTINAMIDE ADENINE DINUCLEOTIDE TRANSPORTER 2, MITOCHONDRIAL
Glyma.19G074000.Wm82.a4.v1	blue	0.85387
Glyma.19G074900.Wm82.a4.v1	yellow	0.78576	(1 of 12) PF07714//PF13855 - Protein tyrosine kinase (Pkinase_Tyr) // Leucine rich repeat (LRR_8)
Glyma.19G076600.Wm82.a4.v1	brown	0.47177
Glyma.19G076700.Wm82.a4.v1	green	0.93286
Glyma.19G076800.Wm82.a4.v1	green	0.82585
Glyma.19G077400.Wm82.a4.v1	brown	0.82559	-
Glyma.19G077900.Wm82.a4.v1	blue	0.4735	-
Glyma.19G079100.Wm82.a4.v1	brown	0.71907	(1 of 19) PF17035 - Bromodomain extra-terminal - transcription regulation (BET)
Glyma.19G079600.Wm82.a4.v1	turquoise	0.83483	(1 of 6) PTHR31874:SF1 - CCT MOTIF FAMILY PROTEIN-RELATED
Glyma.19G082000.Wm82.a4.v1	yellow	0.92347	(1 of 60) PF00097 - Zinc finger, C3HC4 type (RING finger) (zf-C3HC4)
Glyma.19G082200.Wm82.a4.v1	brown	0.65495	-
Glyma.19G083200.Wm82.a4.v1	brown	0.81652	(1 of 5) PTHR11615//PTHR11615:SF81 - NITRATE, FROMATE, IRON DEHYDROGENASE // CASPARIAN STRIP MEMBRANE PROTEIN 5
Glyma.19G083900.Wm82.a4.v1	red	0.81239	(1 of 8) PTHR22950//PTHR22950:SF298 - AMINO ACID TRANSPORTER // SUBFAMILY NOT NAMED
Glyma.19G084800.Wm82.a4.v1	turquoise	0.29711	(1 of 4) PTHR22952//PTHR22952:SF208 - CAMP-RESPONSE ELEMENT BINDING PROTEIN-RELATED // BZIP TRANSCRIPTION FACTOR-LIKE PROTEIN
Glyma.19G085500.Wm82.a4.v1	turquoise	0.47506	(1 of 36) PTHR23155//PTHR23155:SF563 - LEUCINE-RICH REPEAT-CONTAINING PROTEIN // SUBFAMILY NOT NAMED
Glyma.19G086000.Wm82.a4.v1	black	0.98865	(1 of 21) PTHR31238//PTHR31238:SF42 - FAMILY NOT NAMED // GERMIN-LIKE PROTEIN SUBFAMILY 1 MEMBER 10-RELATED
Glyma.19G086100.Wm82.a4.v1	red	0.99327
Glyma.19G086200.Wm82.a4.v1	red	0.92303	(1 of 21) PTHR31238//PTHR31238:SF42 - FAMILY NOT NAMED // GERMIN-LIKE PROTEIN SUBFAMILY 1 MEMBER 10-RELATED
Glyma.19G086500.Wm82.a4.v1	black	0.97154	(1 of 21) PTHR31238//PTHR31238:SF42 - FAMILY NOT NAMED // GERMIN-LIKE PROTEIN SUBFAMILY 1 MEMBER 10-RELATED
Glyma.19G086700.Wm82.a4.v1	turquoise	0.54922	(1 of 1) KOG0502//KOG0508//KOG4214//KOG4412 - Integral membrane ankyrin-repeat protein Kidins220 (protein kinase D substrate) // Ankyrin repeat protein // Myotrophin and similar proteins // 26S proteasome regulatory complex, subunit PSMD10
Glyma.19G087000.Wm82.a4.v1	yellow	0.71246	(1 of 2) PTHR12585//PTHR12585:SF29//PTHR12585:SF31 - SCC1 / RAD21 FAMILY MEMBER // FI11703P // SISTER CHROMATID COHESION 1 PROTEIN 2
Glyma.19G088200.Wm82.a4.v1	red	0.83558
Glyma.19G089600.Wm82.a4.v1	red	0.55507	-
Glyma.19G090400.Wm82.a4.v1	magenta	0.83535	-
Glyma.19G092800.Wm82.a4.v1	brown	0.71585	(1 of 24) PF11820 - Protein of unknown function (DUF3339) (DUF3339)
Glyma.19G094100.Wm82.a4.v1	red	0.93396
Glyma.19G095500.Wm82.a4.v1	blue	0.87318	(1 of 331) PF01535//PF13041 - PPR repeat (PPR) // PPR repeat family (PPR_2)
Glyma.19G096100.Wm82.a4.v1	green	0.92762
Glyma.19G096200.Wm82.a4.v1	turquoise	0.95315
Glyma.19G097101.Wm82.a4.v1	yellow	0.26778	-
Glyma.19G098600.Wm82.a4.v1	blue	0.20618	(1 of 5) K13430 - serine/threonine-protein kinase PBS1 (PBS1)
Glyma.19G099500.Wm82.a4.v1	pink	0.9214	(1 of 2) PTHR11615//PTHR11615:SF157 - NITRATE, FROMATE, IRON DEHYDROGENASE // SUBFAMILY NOT NAMED
Glyma.19G099600.Wm82.a4.v1	magenta	0.81998	(1 of 2) PTHR23032//PTHR23032:SF2 - UNCHARACTERIZED // ENDOSOMAL TARGETING BRO1-LIKE DOMAIN-CONTAINING PROTEIN
Glyma.19G099700.Wm82.a4.v1	red	0.74358	(1 of 2) PTHR31717:SF3 - ZINC FINGER PROTEIN CONSTANS-LIKE 14-RELATED
Glyma.19G100000.Wm82.a4.v1	black	0.88661	(1 of 36) PF02893 - GRAM domain (GRAM)
Glyma.19G101300.Wm82.a4.v1	yellow	0.42871	(1 of 31) PF07765 - KIP1-like protein (KIP1)
Glyma.19G104201.Wm82.a4.v1	red	0.93788	-
Glyma.19G104500.Wm82.a4.v1	turquoise	0.43698	(1 of 19) PF05055 - Protein of unknown function (DUF677) (DUF677)
Glyma.19G104600.Wm82.a4.v1	yellow	0.90599	(1 of 2) PTHR27003:SF68 - PROTEIN KINASE FAMILY PROTEIN
Glyma.19G105100.Wm82.a4.v1	purple	0.85668	(1 of 20) 2.3.1.74 - Naringenin-chalcone synthase / Flavonone synthase
Glyma.19G105400.Wm82.a4.v1	turquoise	0.8836	(1 of 10) 5.99.1.2 - DNA topoisomerase / Untwisting enzyme
Glyma.19G105500.Wm82.a4.v1	blue	0.93186	(1 of 5) PF06839 - GRF zinc finger (zf-GRF)
Glyma.19G106400.Wm82.a4.v1	green	0.66895
Glyma.19G106700.Wm82.a4.v1	blue	0.96083
Glyma.19G106800.Wm82.a4.v1	blue	0.87811
Glyma.19G108800.Wm82.a4.v1	blue	0.70334	(1 of 171) PF02365 - No apical meristem (NAM) protein (NAM)
Glyma.19G109600.Wm82.a4.v1	brown	0.73609	(1 of 2) PTHR10031//PTHR10031:SF6 - ATP SYNTHASE LIPID-BINDING PROTEIN, MITOCHONDRIAL // ATP SYNTHASE SUBUNIT C, CHLOROPLASTIC
Glyma.19G110200.Wm82.a4.v1	turquoise	0.76649	(1 of 4) PTHR10071//PTHR10071:SF161 - TRANSCRIPTION FACTOR GATA GATA BINDING FACTOR // SUBFAMILY NOT NAMED
Glyma.19G110600.Wm82.a4.v1	turquoise	0.91586	(1 of 4) PTHR12794//PTHR12794:SF2 - GEMIN2 // ARM REPEAT SUPERFAMILY PROTEIN
Glyma.19G111000.Wm82.a4.v1	black	0.68714
Glyma.19G111300.Wm82.a4.v1	yellow	0.69224	(1 of 7) PTHR24347//PTHR24347:SF215 - SERINE/THREONINE-PROTEIN KINASE // CBL-INTERACTING SERINE/THREONINE-PROTEIN KINASE 20
Glyma.19G111400.Wm82.a4.v1	pink	0.39172	(1 of 6) K12382 - saposin (PSAP, SGP1)
Glyma.19G111500.Wm82.a4.v1	grey	-0.20366	(1 of 7) PTHR11480 - SAPOSIN-RELATED
Glyma.19G111900.Wm82.a4.v1	greenyellow	0.70441	(1 of 3) PTHR32444//PTHR32444:SF6 - FAMILY NOT NAMED // D-MANNOSE BINDING LECTIN PROTEIN WITH APPLE-LIKE CARBOHYDRATE-BINDING DOMAIN
Glyma.19G112200.Wm82.a4.v1	turquoise	0.82222	(1 of 2) PTHR11055//PTHR11055:SF22 - ADENYLSULFATE KINASE/SULFATE ADENYLTRANSFERASE // ADENYLYL-SULFATE KINASE 3
Glyma.19G112300.Wm82.a4.v1	red	0.40358	-
Glyma.19G113100.Wm82.a4.v1	brown	0.85801
Glyma.19G114200.Wm82.a4.v1	yellow	0.65589	(1 of 6) PTHR11527:SF169 - ALPHA-CRYSTALLIN DOMAIN OF HEAT SHOCK PROTEIN-CONTAINING PROTEIN
Glyma.19G115300.Wm82.a4.v1	purple	0.78257	(1 of 19) 1.13.11.19 - Cysteamine dioxygenase / Persulfurase
Glyma.19G115500.Wm82.a4.v1	grey	0.5066	-
Glyma.19G115600.Wm82.a4.v1	red	0.89774
Glyma.19G117200.Wm82.a4.v1	brown	0.74066	(1 of 3) PTHR12266//PTHR12266:SF8 - NA+/CA2+ K+ INDEPENDENT EXCHANGER // CATION/CALCIUM EXCHANGER 2
Glyma.19G118300.Wm82.a4.v1	yellow	0.77752	-
Glyma.19G120000.Wm82.a4.v1	brown	0.90727
Glyma.19G120800.Wm82.a4.v1	yellow	0.51969	(1 of 1) PTHR13691//PTHR13691:SF21 - RIBOSOMAL PROTEIN L2 // SUBFAMILY NOT NAMED
Glyma.19G120900.Wm82.a4.v1	turquoise	0.88581	(1 of 10) PTHR11206//PTHR11206:SF102 - MULTIDRUG RESISTANCE PROTEIN // MATE EFFLUX FAMILY PROTEIN
Glyma.19G122200.Wm82.a4.v1	turquoise	0.70438	-
Glyma.19G122300.Wm82.a4.v1	greenyellow	0.94174	(1 of 1) PTHR31810//PTHR31810:SF2 - FAMILY NOT NAMED // METACASPASE-9
Glyma.19G122400.Wm82.a4.v1	magenta	0.7476	(1 of 1) 1.1.1.367 - UDP-2-acetamido-2,6-beta-L-arabino-hexul-4-ose reductase
Glyma.19G123200.Wm82.a4.v1	green	0.85404
Glyma.19G123451.Wm82.a4.v1	brown	0.80016	(1 of 3) PTHR16201:SF34 - LYSOSOMAL AMINO ACID TRANSPORTER 1
Glyma.19G123800.Wm82.a4.v1	blue	0.87971	(1 of 2) 1.14.13.81 - Magnesium-protoporphyrin IX monomethyl ester (oxidative) cyclase / Mg-protoporphyrin IX monomethyl ester oxidative cyclase
Glyma.19G124300.Wm82.a4.v1	yellow	0.44578	(1 of 5) PTHR10857:SF28 - E3 UBIQUITIN-PROTEIN LIGASE RGLG1-RELATED
Glyma.19G124400.Wm82.a4.v1	grey	0.09177	-
Glyma.19G126400.Wm82.a4.v1	yellow	0.93358	(1 of 131) PF00892 - EamA-like transporter family (EamA)
Glyma.19G128025.Wm82.a4.v1	magenta	0.7485	(1 of 2) PTHR11802//PTHR11802:SF97 - SERINE PROTEASE FAMILY S10 SERINE CARBOXYPEPTIDASE // SUBFAMILY NOT NAMED
Glyma.19G128200.Wm82.a4.v1	pink	0.95575	(1 of 6) PTHR11802//PTHR11802:SF94 - SERINE PROTEASE FAMILY S10 SERINE CARBOXYPEPTIDASE // SUBFAMILY NOT NAMED
Glyma.19G130251.Wm82.a4.v1	yellow	0.8671	-
Glyma.19G130300.Wm82.a4.v1	yellow	0.67707	-
Glyma.19G130600.Wm82.a4.v1	yellow	0.673	(1 of 2) PTHR37216:SF1 - EXPRESSED PROTEIN
Glyma.19G131900.Wm82.a4.v1	turquoise	0.77227	(1 of 39) PTHR23155//PTHR23155:SF592 - LEUCINE-RICH REPEAT-CONTAINING PROTEIN // SUBFAMILY NOT NAMED
Glyma.19G132500.Wm82.a4.v1	black	0.95298	(1 of 3) PTHR13935:SF41 - ACHAETE-SCUTE HOMOLOG 3
Glyma.19G132700.Wm82.a4.v1	red	0.84302
Glyma.19G133200.Wm82.a4.v1	yellow	0.88098	(1 of 9) PTHR10209//PTHR10209:SF182 - OXIDOREDUCTASE, 2OG-FE II OXYGENASE FAMILY PROTEIN // SUBFAMILY NOT NAMED
Glyma.19G133400.Wm82.a4.v1	brown	0.97949
Glyma.19G133600.Wm82.a4.v1	brown	0.75169
Glyma.19G133900.Wm82.a4.v1	pink	0.66127	(1 of 5) 1.14.13.39 - Nitric-oxide synthase (NADPH) / NO synthase
Glyma.19G134800.Wm82.a4.v1	green	0.91313
Glyma.19G134900.Wm82.a4.v1	blue	0.54809	(1 of 1) PTHR22942//PTHR22942:SF41 - RECA/RAD51/RADA DNA STRAND-PAIRING FAMILY MEMBER // DNA REPAIR PROTEIN RECA HOMOLOG 2, MITOCHONDRIAL
Glyma.19G136100.Wm82.a4.v1	green	0.93124
Glyma.19G136300.Wm82.a4.v1	turquoise	0.82448	(1 of 2) PTHR11132//PTHR11132:SF116 - SOLUTE CARRIER FAMILY 35 // SUBFAMILY NOT NAMED
Glyma.19G136600.Wm82.a4.v1	blue	0.38058	(1 of 3) PTHR21027//PTHR21027:SF1 - TRNA-SPLICING ENDONUCLEASE SUBUNIT SEN54 // TRNA-SPLICING ENDONUCLEASE SUBUNIT SEN54
Glyma.19G136900.Wm82.a4.v1	yellow	0.89528	(1 of 36) PTHR23155//PTHR23155:SF563 - LEUCINE-RICH REPEAT-CONTAINING PROTEIN // SUBFAMILY NOT NAMED
Glyma.19G137200.Wm82.a4.v1	yellow	0.62072	(1 of 36) PTHR23155//PTHR23155:SF563 - LEUCINE-RICH REPEAT-CONTAINING PROTEIN // SUBFAMILY NOT NAMED
Glyma.19G137300.Wm82.a4.v1	turquoise	0.80984	(1 of 2) K11792 - DET1- and DDB1-associated protein 1 (DDA1)
Glyma.19G137500.Wm82.a4.v1	turquoise	0.79352	(1 of 26) K10406 - kinesin family member C2/C3 (KIFC2_3)
Glyma.19G138000.Wm82.a4.v1	blue	0.61407	(1 of 29) K09285 - AP2-like factor, ANT lineage (OVM, ANT)
Glyma.19G138200.Wm82.a4.v1	yellow	0.72953	(1 of 3) PTHR34960:SF1 - EMB|CAB68146.1
Glyma.19G138700.Wm82.a4.v1	turquoise	0.85966	(1 of 4) PTHR11977:SF46 - VILLIN-2-RELATED
Glyma.19G138800.Wm82.a4.v1	blue	0.44328	(1 of 10) 2.5.1.29 - Geranylgeranyl diphosphate synthase / Geranylgeranyl-PP synthetase
Glyma.19G139000.Wm82.a4.v1	grey	-0.06777	(1 of 6) PF03942 - DTW domain (DTW)
Glyma.19G139100.Wm82.a4.v1	turquoise	0.62435	(1 of 6) K17604 - zinc finger SWIM domain-containing protein 3 (ZSWIM3)
Glyma.19G139300.Wm82.a4.v1	blue	0.96362	(1 of 3) K03403 - magnesium chelatase subunit H (chlH, bchH)
Glyma.19G139700.Wm82.a4.v1	brown	0.82179	(1 of 36) PTHR23155//PTHR23155:SF563 - LEUCINE-RICH REPEAT-CONTAINING PROTEIN // SUBFAMILY NOT NAMED
Glyma.19G139900.Wm82.a4.v1	green	0.34689	-
Glyma.19G140100.Wm82.a4.v1	blue	0.97528	(1 of 10) PF00560//PF07714//PF13855 - Leucine Rich Repeat (LRR_1) // Protein tyrosine kinase (Pkinase_Tyr) // Leucine rich repeat (LRR_8)
Glyma.19G141600.Wm82.a4.v1	black	0.56096	-
Glyma.19G142200.Wm82.a4.v1	grey	0.50498	(1 of 5) PTHR22601:SF8 - OLIGOPEPTIDE TRANSPORTER 1-RELATED
Glyma.19G143100.Wm82.a4.v1	yellow	0.93612	(1 of 3) K09529 - DnaJ homolog subfamily C member 9 (DNAJC9)
Glyma.19G143300.Wm82.a4.v1	turquoise	0.97626	(1 of 78) PF00069//PF00560//PF08263//PF13855 - Protein kinase domain (Pkinase) // Leucine Rich Repeat (LRR_1) // Leucine rich repeat N-terminal domain (LRRNT_2) // Leucine rich repeat (LRR_8)
Glyma.19G143600.Wm82.a4.v1	yellow	0.91275	(1 of 2) PTHR31344//PTHR31344:SF4 - FAMILY NOT NAMED // NUCLEOLAR PROTEIN GAR2-LIKE PROTEIN
Glyma.19G144100.Wm82.a4.v1	turquoise	0.70534	(1 of 3) PTHR27008:SF41 - LEUCINE-RICH REPEAT PROTEIN KINASE-LIKE PROTEIN
Glyma.19G144300.Wm82.a4.v1	red	0.65352	-
Glyma.19G144400.Wm82.a4.v1	turquoise	0.87514
Glyma.19G144500.Wm82.a4.v1	brown	0.70983	-
Glyma.19G145200.Wm82.a4.v1	green	0.90768
Glyma.19G146000.Wm82.a4.v1	turquoise	0.82449	(1 of 45) PF03110 - SBP domain (SBP)
Glyma.19G146600.Wm82.a4.v1	yellow	0.81325	(1 of 6) PTHR31314//PTHR31314:SF7 - FAMILY NOT NAMED // MYB-LIKE HTH TRANSCRIPTIONAL REGULATOR FAMILY PROTEIN
Glyma.19G146800.Wm82.a4.v1	green	0.98915
Glyma.19G146900.Wm82.a4.v1	pink	0.89352	(1 of 65) PF05553 - Cotton fibre expressed protein (DUF761)
Glyma.19G147600.Wm82.a4.v1	yellow	0.65146	-
Glyma.19G147700.Wm82.a4.v1	yellow	0.65272	-
Glyma.19G148500.Wm82.a4.v1	grey	0.67294	-
Glyma.19G148800.Wm82.a4.v1	purple	0.91496
Glyma.19G149000.Wm82.a4.v1	blue	0.61408	(1 of 2) PTHR24326:SF243 - HOMEOBOX-LEUCINE ZIPPER PROTEIN HAT14
Glyma.19G150500.Wm82.a4.v1	turquoise	0.51822	-
Glyma.19G150900.Wm82.a4.v1	blue	0.88865	(1 of 9) PTHR21495//PTHR21495:SF71 - NUCLEOPORIN-RELATED // DIRIGENT PROTEIN 1-RELATED
Glyma.19G151100.Wm82.a4.v1	green	0.90448
Glyma.19G151200.Wm82.a4.v1	green	0.8767
Glyma.19G152100.Wm82.a4.v1	brown	0.83967	(1 of 4) PTHR27001:SF54 - RECEPTOR-LIKE CYTOPLASMIC KINASE VIA5
Glyma.19G152300.Wm82.a4.v1	green	0.51139	(1 of 5) PTHR27006//PTHR27006:SF36 - FAMILY NOT NAMED // LRR RECEPTOR-LIKE SERINE/THREONINE-PROTEIN KINASE RKF3-RELATED
Glyma.19G152400.Wm82.a4.v1	magenta	0.92348	(1 of 3) PTHR23500//PTHR23500:SF112 - FAMILY NOT NAMED // SUGAR TRANSPORTER ERD6-LIKE 7
Glyma.19G152500.Wm82.a4.v1	brown	0.80103	(1 of 7) PTHR14859 - CALCOFLUOR WHITE HYPERSENSITIVE PROTEIN PRECURSOR
Glyma.19G153100.Wm82.a4.v1	black	0.7731	-
Glyma.19G155100.Wm82.a4.v1	black	0.79029	(1 of 132) PF01657 - Salt stress response/antifungal (Stress-antifung)
Glyma.19G156000.Wm82.a4.v1	turquoise	0.7908	-
Glyma.19G156400.Wm82.a4.v1	turquoise	0.70286	(1 of 2) PF00514//PF00651//PF13646 - Armadillo/beta-catenin-like repeat (Arm) // BTB/POZ domain (BTB) // HEAT repeats (HEAT_2)
Glyma.19G157000.Wm82.a4.v1	brown	0.7597	(1 of 3) K04120 - ent-copalyl diphosphate synthase (E5.5.1.13)
Glyma.19G158400.Wm82.a4.v1	green	0.72201
Glyma.19G158500.Wm82.a4.v1	green	0.85801
Glyma.19G159500.Wm82.a4.v1	yellow	0.69421	(1 of 3) PTHR10015//PTHR10015:SF160 - HEAT SHOCK TRANSCRIPTION FACTOR // SUBFAMILY NOT NAMED
Glyma.19G159600.Wm82.a4.v1	turquoise	0.87726	(1 of 4) PTHR10593//PTHR10593:SF20 - SERINE/THREONINE-PROTEIN KINASE RIO // INDETERMINATE-DOMAIN 12 PROTEIN
Glyma.19G159800.Wm82.a4.v1	tan	0.68023	-
Glyma.19G159900.Wm82.a4.v1	red	0.98058	(1 of 2) PF00122//PF00689//PF00690//PF12710 - E1-E2 ATPase (E1-E2_ATPase) // Cation transporting ATPase, C-terminus (Cation_ATPase_C) // Cation transporter/ATPase, N-terminus (Cation_ATPase_N) // haloacid dehalogenase-like hydrolase (HAD)
Glyma.19G160000.Wm82.a4.v1	yellow	0.41505	-
Glyma.19G160500.Wm82.a4.v1	turquoise	0.60267	-
Glyma.19G161000.Wm82.a4.v1	brown	0.90191	(1 of 55) K14484 - auxin-responsive protein IAA (IAA)
Glyma.19G161100.Wm82.a4.v1	magenta	0.93903
Glyma.19G161300.Wm82.a4.v1	turquoise	0.62015	(1 of 8) KOG4341 - F-box protein containing LRR
Glyma.19G161400.Wm82.a4.v1	blue	0.63889	(1 of 2) PTHR34552:SF1 - PHOTOSYSTEM II REACTION CENTER W PROTEIN, CHLOROPLASTIC
Glyma.19G161600.Wm82.a4.v1	turquoise	0.84774	(1 of 4) PTHR13890//PTHR13890:SF8 - RNA SPLICING PROTEIN MRS2, MITOCHONDRIAL // SUBFAMILY NOT NAMED
Glyma.19G161800.Wm82.a4.v1	brown	0.75643	(1 of 4) PTHR19317//PTHR19317:SF13 - PRENYLATED RAB ACCEPTOR 1-RELATED // SUBFAMILY NOT NAMED
Glyma.19G162100.Wm82.a4.v1	black	0.93356	(1 of 4) K13407 - fatty acid omega-hydroxylase (CYP94A1)
Glyma.19G162200.Wm82.a4.v1	red	0.97507
Glyma.19G163100.Wm82.a4.v1	red	0.46493	-
Glyma.19G163300.Wm82.a4.v1	blue	0.85148	(1 of 5) PTHR13902:SF55 - TRANSCRIPTION FACTOR EMB1444-RELATED
Glyma.19G163700.Wm82.a4.v1	green	0.83804
Glyma.19G163900.Wm82.a4.v1	red	0.95081
Glyma.19G164100.Wm82.a4.v1	green	0.92692
Glyma.19G164300.Wm82.a4.v1	pink	0.94548	(1 of 3) PTHR24064//PTHR24064:SF279 - FAMILY NOT NAMED // MAJOR FACILITATOR PROTEIN-RELATED
Glyma.19G164700.Wm82.a4.v1	blue	0.83947	(1 of 65) PF05553 - Cotton fibre expressed protein (DUF761)
Glyma.19G167200.Wm82.a4.v1	turquoise	0.94732	-
Glyma.19G167600.Wm82.a4.v1	blue	0.92336	(1 of 2) PTHR31284:SF15 - HAD SUPERFAMILY, SUBFAMILY IIIB ACID PHOSPHATASE
Glyma.19G167700.Wm82.a4.v1	brown	0.48884	-
Glyma.19G168600.Wm82.a4.v1	turquoise	0.87833	(1 of 49) KOG0472//KOG1187 - Leucine-rich repeat protein // Serine/threonine protein kinase
Glyma.19G170600.Wm82.a4.v1	brown	0.54667	-
Glyma.19G170700.Wm82.a4.v1	blue	0.8634	(1 of 6) PTHR13140:SF256 - MYOSIN-14-RELATED
Glyma.19G172400.Wm82.a4.v1	green	0.29669	(1 of 4) PF10215 - Oligosaccaryltransferase (Ost4)
Glyma.19G173800.Wm82.a4.v1	turquoise	0.94494	(1 of 131) PF00892 - EamA-like transporter family (EamA)
Glyma.19G174900.Wm82.a4.v1	green	0.39623	-
Glyma.19G175000.Wm82.a4.v1	blue	0.41885	-
Glyma.19G175100.Wm82.a4.v1	blue	0.63399	(1 of 4) PTHR22814//PTHR22814:SF16 - COPPER TRANSPORT PROTEIN ATOX1-RELATED // CHLOROPLAST-TARGETED COPPER CHAPERONE PROTEIN
Glyma.19G175800.Wm82.a4.v1	blue	0.68296	-
Glyma.19G176000.Wm82.a4.v1	green	0.93112
Glyma.19G176600.Wm82.a4.v1	turquoise	0.84626	(1 of 5) PTHR13832:SF367 - PROTEIN PHOSPHATASE 2C 67-RELATED
Glyma.19G177700.Wm82.a4.v1	blue	0.78773	(1 of 331) PF01535//PF13041 - PPR repeat (PPR) // PPR repeat family (PPR_2)
Glyma.19G178900.Wm82.a4.v1	yellow	0.9078	(1 of 21) KOG4593 - Mitotic checkpoint protein MAD1
Glyma.19G179100.Wm82.a4.v1	blue	0.87649	(1 of 4) PTHR10896:SF16 - BETA-1,4-XYLOSYLTRANSFERASE IRX9-RELATED
Glyma.19G179600.Wm82.a4.v1	red	0.2916	(1 of 2) PTHR11239//PTHR11239:SF14 - DNA-DIRECTED RNA POLYMERASE // DNA-DIRECTED RNA POLYMERASE I SUBUNIT RPA12
Glyma.19G180100.Wm82.a4.v1	yellow	0.35128	-
Glyma.19G180400.Wm82.a4.v1	brown	0.7691	(1 of 1) PTHR10593//PTHR10593:SF42//PTHR10593:SF45 - SERINE/THREONINE-PROTEIN KINASE RIO // ZINC FINGER PROTEIN JACKDAW // SUBFAMILY NOT NAMED
Glyma.19G180900.Wm82.a4.v1	brown	0.52743	(1 of 4) PTHR23012//PTHR23012:SF98 - MEMBRANE ASSOCIATED RING FINGER // SUBFAMILY NOT NAMED
Glyma.19G181000.Wm82.a4.v1	turquoise	0.91788	(1 of 4) PTHR33597//PTHR33597:SF4 - FAMILY NOT NAMED // CONSERVED PEPTIDE UPSTREAM OPEN READING FRAME 47
Glyma.19G181200.Wm82.a4.v1	turquoise	0.65184	(1 of 84) PF00069//PF07714 - Protein kinase domain (Pkinase) // Protein tyrosine kinase (Pkinase_Tyr)
Glyma.19G182100.Wm82.a4.v1	grey	0.39974	(1 of 4) PTHR31223//PTHR31223:SF17 - FAMILY NOT NAMED // CYTOKININ RIBOSIDE 5'-MONOPHOSPHATE PHOSPHORIBOHYDROLASE LOG3-RELATED
Glyma.19G182400.Wm82.a4.v1	blue	0.88231	(1 of 4) K00856 - adenosine kinase (E2.7.1.20, ADK)
Glyma.19G182700.Wm82.a4.v1	brown	0.61732	-
Glyma.19G183300.Wm82.a4.v1	blue	0.5575	(1 of 6) PTHR32166//PTHR32166:SF15 - FAMILY NOT NAMED // F16P17.2 PROTEIN
Glyma.19G184100.Wm82.a4.v1	blue	0.55239	(1 of 4) PTHR22814:SF113 - HEAVY-METAL-ASSOCIATED DOMAIN-CONTAINING PROTEIN-RELATED
Glyma.19G184900.Wm82.a4.v1	brown	0.78466
Glyma.19G185900.Wm82.a4.v1	green	0.74672
Glyma.19G186600.Wm82.a4.v1	turquoise	0.72598	(1 of 2) K14556 - U3 small nucleolar RNA-associated protein 12 (DIP2, UTP12, WDR3)
Glyma.19G187200.Wm82.a4.v1	green	0.18714	(1 of 23) 2.4.1.203 - Trans-zeatin O-beta-D-glucosyltransferase / Zeatin O-glucosyltransferase
Glyma.19G187800.Wm82.a4.v1	yellow	0.6682	(1 of 1) PTHR31321//PTHR31321:SF24 - FAMILY NOT NAMED // PECTINESTERASE 14-RELATED
Glyma.19G188100.Wm82.a4.v1	red	0.91742	(1 of 5) PTHR10209//PTHR10209:SF152 - OXIDOREDUCTASE, 2OG-FE II OXYGENASE FAMILY PROTEIN // 1-AMINOCYCLOPROPANE-1-CARBOXYLATE OXIDASE-RELATED
Glyma.19G188400.Wm82.a4.v1	brown	0.79792
Glyma.19G188500.Wm82.a4.v1	pink	0.70733	(1 of 1) KOG2869 - Meiotic cell division protein Pelota/DOM34
Glyma.19G189000.Wm82.a4.v1	turquoise	0.76781	-
Glyma.19G190000.Wm82.a4.v1	red	0.9022	(1 of 1) PTHR21654//PTHR21654:SF0//PTHR21654:SF18 - FAMILY NOT NAMED // LD26007P // SUBFAMILY NOT NAMED
Glyma.19G190200.Wm82.a4.v1	yellow	0.8644	(1 of 78) PF00069//PF08263//PF13855 - Protein kinase domain (Pkinase) // Leucine rich repeat N-terminal domain (LRRNT_2) // Leucine rich repeat (LRR_8)
Glyma.19G190600.Wm82.a4.v1	blue	0.90986	(1 of 10) K13680 - beta-mannan synthase [EC:2.4.1.32] Man b1-4 Man (CSLA)
Glyma.19G192100.Wm82.a4.v1	brown	0.75319	(1 of 2) PTHR31972:SF16 - EXPRESSED PROTEIN
Glyma.19G192300.Wm82.a4.v1	blue	0.84375	(1 of 3) PTHR21654//PTHR21654:SF5 - FAMILY NOT NAMED // TRIHELIX TRANSCRIPTION FACTOR PTL
Glyma.19G192500.Wm82.a4.v1	brown	0.82535	-
Glyma.19G193100.Wm82.a4.v1	blue	0.45829	(1 of 4) PTHR24351//PTHR24351:SF92 - RIBOSOMAL PROTEIN S6 KINASE // PROTEIN KINASE-RELATED
Glyma.19G193300.Wm82.a4.v1	blue	0.64097	-
Glyma.19G193600.Wm82.a4.v1	blue	0.70768	(1 of 41) PF01476 - LysM domain (LysM)
Glyma.19G193900.Wm82.a4.v1	yellow	0.58939	(1 of 3) PTHR22953:SF7 - PURPLE ACID PHOSPHATASE 21-RELATED
Glyma.19G194000.Wm82.a4.v1	turquoise	0.85628	(1 of 2) PTHR22953:SF38 - PURPLE ACID PHOSPHATASE 20-RELATED
Glyma.19G194100.Wm82.a4.v1	turquoise	0.33171	(1 of 4) PTHR33601:SF7 - PROTEIN LITTLE ZIPPER 3
Glyma.19G194900.Wm82.a4.v1	turquoise	0.6444	-
Glyma.19G194908.Wm82.a4.v1	grey	-0.03146	(1 of 1) PTHR19920:SF0 - CYTOSOLIC IRON-SULFUR PROTEIN ASSEMBLY PROTEIN CIAO1-RELATED
Glyma.19G194922.Wm82.a4.v1	turquoise	0.6114	(1 of 6) K02865 - large subunit ribosomal protein L10Ae (RP-L10Ae, RPL10A)
Glyma.19G194950.Wm82.a4.v1	yellow	0.77961	(1 of 2) PTHR10168:SF79 - EMB|CAB85507.1
Glyma.19G194971.Wm82.a4.v1	grey	0.00698	(1 of 415) PF00076 - RNA recognition motif. (a.k.a. RRM, RBD, or RNP domain) (RRM_1)
Glyma.19G195300.Wm82.a4.v1	yellow	0.88863	(1 of 2) PTHR24115:SF536 - 125 KDA KINESIN-RELATED PROTEIN-RELATED
Glyma.19G195600.Wm82.a4.v1	yellow	0.78689	(1 of 2) PTHR10992//PTHR10992:SF691 - ALPHA/BETA HYDROLASE FOLD-CONTAINING PROTEIN // SUBFAMILY NOT NAMED
Glyma.19G195700.Wm82.a4.v1	yellow	0.67484	(1 of 28) PF04520 - Senescence regulator (Senescence_reg)
Glyma.19G196400.Wm82.a4.v1	brown	0.83421	(1 of 87) PF12937 - F-box-like (F-box-like)
Glyma.19G196600.Wm82.a4.v1	brown	0.9246	(1 of 4) PTHR31140//PTHR31140:SF2 - FAMILY NOT NAMED // B3 DOMAIN-CONTAINING TRANSCRIPTION FACTOR VAL3
Glyma.19G196700.Wm82.a4.v1	turquoise	0.95266	(1 of 7) K01285 - lysosomal Pro-X carboxypeptidase (PRCP)
Glyma.19G197400.Wm82.a4.v1	black	0.46769	-
Glyma.19G198600.Wm82.a4.v1	black	0.87346	(1 of 16) PTHR31415:SF4 - HARPIN-INDUCED PROTEIN-LIKE-RELATED
Glyma.19G199300.Wm82.a4.v1	red	0.86308	(1 of 6) PTHR22849:SF38 - E3 UBIQUITIN-PROTEIN LIGASE PUB22-RELATED
Glyma.19G201500.Wm82.a4.v1	blue	0.93164	(1 of 12) PTHR31358//PTHR31358:SF10 - FAMILY NOT NAMED // TARGETING PROTEIN FOR XKLP2-LIKE PROTEIN
Glyma.19G203500.Wm82.a4.v1	turquoise	0.82672	-
Glyma.19G203700.Wm82.a4.v1	black	0.81408	(1 of 1) PTHR24007//PTHR24007:SF9 - BRCA1-ASSOCIATED PROTEIN // SUBFAMILY NOT NAMED
Glyma.19G203800.Wm82.a4.v1	black	0.88495	(1 of 24) PF00917 - MATH domain (MATH)
Glyma.19G203900.Wm82.a4.v1	brown	0.81274	(1 of 24) KOG1987 - Speckle-type POZ protein SPOP and related proteins with TRAF, MATH and BTB/POZ domains
Glyma.19G204100.Wm82.a4.v1	turquoise	0.60929	(1 of 5) 2.5.1.117 - Homogentisate solanesyltransferase / HST
Glyma.19G205300.Wm82.a4.v1	brown	0.80885	(1 of 1) PTHR31235//PTHR31235:SF43 - FAMILY NOT NAMED // PEROXIDASE 24
Glyma.19G205467.Wm82.a4.v1	turquoise	0.22326	(1 of 5) PTHR23177:SF24 - RHO GTPASE-ACTIVATING PROTEIN 3-RELATED
Glyma.19G205600.Wm82.a4.v1	green	0.85231
Glyma.19G207800.Wm82.a4.v1	turquoise	0.52277	-
Glyma.19G208900.Wm82.a4.v1	brown	0.95174	(1 of 5) PTHR10593//PTHR10593:SF34 - SERINE/THREONINE-PROTEIN KINASE RIO // SUBFAMILY NOT NAMED
Glyma.19G209600.Wm82.a4.v1	brown	0.7723	-
Glyma.19G209900.Wm82.a4.v1	blue	0.77355	(1 of 7) PTHR33136//PTHR33136:SF5 - FAMILY NOT NAMED // PROTEIN RALF-LIKE 1-RELATED
Glyma.19G210200.Wm82.a4.v1	brown	0.78844	(1 of 5) K08238 - xyloglucan 6-xylosyltransferase [EC:2.4.2.39] Xyl a1-6 Glc (XXT)
Glyma.19G210700.Wm82.a4.v1	blue	0.90317	(1 of 6) PTHR24223//PTHR24223:SF246 - FAMILY NOT NAMED // ABC TRANSPORTER C FAMILY MEMBER 14-RELATED
Glyma.19G211400.Wm82.a4.v1	turquoise	0.47831	(1 of 1) PTHR13600//PTHR13600:SF22 - LEUCINE CARBOXYL METHYLTRANSFERASE // S-ADENOSYL-L-METHIONINE-DEPENDENT METHYLTRANSFERASES SUPERFAMILY PROTEIN
Glyma.19G211700.Wm82.a4.v1	turquoise	0.90777	(1 of 39) PF04398 - Protein of unknown function, DUF538 (DUF538)
Glyma.19G212300.Wm82.a4.v1	black	0.89379	(1 of 6) PTHR31707:SF38 - PECTINESTERASE/PECTINESTERASE INHIBITOR 20-RELATED
Glyma.19G212400.Wm82.a4.v1	black	0.66744
Glyma.19G212600.Wm82.a4.v1	blue	0.93743	(1 of 3) PTHR31707:SF25 - PECTINESTERASE/PECTINESTERASE INHIBITOR 39-RELATED
Glyma.19G213100.Wm82.a4.v1	red	0.77557	(1 of 3) PTHR31190//PTHR31190:SF27 - FAMILY NOT NAMED // ETHYLENE-RESPONSIVE TRANSCRIPTION FACTOR CRF1-RELATED
Glyma.19G213900.Wm82.a4.v1	black	0.67511	(1 of 2) PTHR31875//PTHR31875:SF5 - FAMILY NOT NAMED // PROTEIN DEHYDRATION-INDUCED 19 HOMOLOG 2-RELATED
Glyma.19G214100.Wm82.a4.v1	turquoise	0.92421	(1 of 2) K00770 - 1,4-beta-D-xylan synthase (E2.4.2.24)
Glyma.19G214200.Wm82.a4.v1	turquoise	0.829	(1 of 4) PTHR13778//PTHR13778:SF8 - GLYCOSYLTRANSFERASE 8 DOMAIN-CONTAINING PROTEIN // GALACTURONOSYLTRANSFERASE-LIKE 6-RELATED
Glyma.19G214300.Wm82.a4.v1	yellow	0.76937	-
Glyma.19G215400.Wm82.a4.v1	turquoise	0.93406	(1 of 4) PTHR22904//PTHR22904:SF7 - TPR REPEAT CONTAINING PROTEIN // T14P4.7 PROTEIN
Glyma.19G215600.Wm82.a4.v1	blue	0.83516	(1 of 4) PTHR33052:SF19 - AGAA.5
Glyma.19G216100.Wm82.a4.v1	turquoise	0.93119	(1 of 2) K02210 - DNA replication licensing factor MCM7 (MCM7, CDC47)
Glyma.19G216300.Wm82.a4.v1	blue	0.86956	(1 of 4) PTHR33921//PTHR33921:SF2 - FAMILY NOT NAMED // CALVIN CYCLE PROTEIN CP12-1, CHLOROPLASTIC-RELATED
Glyma.19G216400.Wm82.a4.v1	turquoise	0.72435	(1 of 2) PTHR11731//PTHR11731:SF117 - PROTEASE FAMILY S9B,C DIPEPTIDYL-PEPTIDASE IV-RELATED // GLUTAMYL ENDOPEPTIDASE, CHLOROPLASTIC-RELATED
Glyma.19G216500.Wm82.a4.v1	turquoise	0.70743	(1 of 2) PTHR32285:SF19 - PROTEIN TRICHOME BIREFRINGENCE-LIKE 6
Glyma.19G216900.Wm82.a4.v1	grey	-0.11155	-
Glyma.19G217100.Wm82.a4.v1	brown	0.65346	(1 of 5) PTHR10381//PTHR10381:SF12 - ATP-DEPENDENT CLP PROTEASE PROTEOLYTIC SUBUNIT // ATP-DEPENDENT CLP PROTEASE PROTEOLYTIC SUBUNIT 5, CHLOROPLASTIC
Glyma.19G217700.Wm82.a4.v1	turquoise	0.93537	(1 of 1) 2.4.1.67 - Galactinol--raffinose galactosyltransferase / Stachyose synthetase
Glyma.19G218800.Wm82.a4.v1	red	0.85294	(1 of 4) PTHR10641:SF494 - TRANSCRIPTION FACTOR MYB108
Glyma.19G218900.Wm82.a4.v1	turquoise	0.24789	-
Glyma.19G219100.Wm82.a4.v1	blue	0.89285	(1 of 2) PTHR11183//PTHR11183:SF54 - GLYCOGENIN // SUBFAMILY NOT NAMED
Glyma.19G221100.Wm82.a4.v1	yellow	0.91112	(1 of 7) 2.3.1.162 - Taxadien-5-alpha-ol O-acetyltransferase / Taxadienol acetyltransferase
Glyma.19G221600.Wm82.a4.v1	turquoise	0.96857	(1 of 64) PF12708 - Pectate lyase superfamily protein (Pectate_lyase_3)
Glyma.19G223800.Wm82.a4.v1	brown	0.79284	-
Glyma.19G224500.Wm82.a4.v1	yellow	0.86323	(1 of 2) KOG4287 - Pectin acetylesterase and similar proteins
Glyma.19G224600.Wm82.a4.v1	brown	0.89487
Glyma.19G225200.Wm82.a4.v1	magenta	0.79827	-
Glyma.19G225300.Wm82.a4.v1	turquoise	0.60211	-
Glyma.19G226000.Wm82.a4.v1	turquoise	0.83052	(1 of 2) K16315 - serine/threonine-protein kinase haspin [EC:2.7.11.1] (GSG2)
Glyma.19G226800.Wm82.a4.v1	red	0.88831	(1 of 8) PF15699 - NPR1 interacting (NPR1_interact)
Glyma.19G228000.Wm82.a4.v1	green	0.91232
Glyma.19G228200.Wm82.a4.v1	blue	0.77928	(1 of 4) PTHR23244//PTHR23244:SF294 - KELCH REPEAT DOMAIN // SUBFAMILY NOT NAMED
Glyma.19G228400.Wm82.a4.v1	brown	0.86075
Glyma.19G229100.Wm82.a4.v1	yellow	0.74279	(1 of 25) PF07816 - Protein of unknown function (DUF1645) (DUF1645)
Glyma.19G229400.Wm82.a4.v1	red	0.87219	(1 of 19) PF07887 - Calmodulin binding protein-like (Calmodulin_bind)
Glyma.19G229900.Wm82.a4.v1	yellow	0.65225	(1 of 2) PTHR10071//PTHR10071:SF178 - TRANSCRIPTION FACTOR GATA GATA BINDING FACTOR // SUBFAMILY NOT NAMED
Glyma.19G230100.Wm82.a4.v1	red	0.63157	(1 of 26) K10406 - kinesin family member C2/C3 (KIFC2_3)
Glyma.19G230300.Wm82.a4.v1	turquoise	0.92002
Glyma.19G231000.Wm82.a4.v1	black	0.91396	(1 of 11) PTHR32278:SF2 - F-BOX PROTEIN PP2-B13-RELATED
Glyma.19G231300.Wm82.a4.v1	yellow	0.75512	(1 of 1) PTHR31707:SF34 - PECTINESTERASE/PECTINESTERASE INHIBITOR 22-RELATED
Glyma.19G232200.Wm82.a4.v1	brown	0.83769	(1 of 1) PTHR10791//PTHR10791:SF35 - RAG1-ACTIVATING PROTEIN 1 // SUBFAMILY NOT NAMED
Glyma.19G232700.Wm82.a4.v1	red	0.6188	(1 of 6) K02891 - large subunit ribosomal protein L22e (RP-L22e, RPL22)
Glyma.19G232901.Wm82.a4.v1	turquoise	0.481	(1 of 4) PTHR23073//PTHR23073:SF7 - 26S PROTEASE REGULATORY SUBUNIT // 26S PROTEASE REGULATORY SUBUNIT 6A
Glyma.19G233900.Wm82.a4.v1	black	0.95736	(1 of 4) PTHR11972:SF57 - RESPIRATORY BURST OXIDASE HOMOLOG PROTEIN B
Glyma.19G234500.Wm82.a4.v1	blue	0.95818	(1 of 7) PTHR10593//PTHR10593:SF31 - SERINE/THREONINE-PROTEIN KINASE RIO // C2H2-LIKE ZINC FINGER PROTEIN-RELATED
Glyma.19G235200.Wm82.a4.v1	yellow	0.89353	(1 of 2) PTHR24361//PTHR24361:SF315 - MITOGEN-ACTIVATED KINASE KINASE KINASE // MAP KINASE KINASE KINASE SSK2-RELATED
Glyma.19G235400.Wm82.a4.v1	turquoise	0.68552	(1 of 4) PTHR24115:SF449 - MICROTUBULE BASED KINESIN MOTOR PROTEIN
Glyma.19G235500.Wm82.a4.v1	blue	0.8997	(1 of 4) 3.2.1.152 - Mannosylglycoprotein endo-beta-mannosidase / Endo-beta-mannosidase
Glyma.19G236200.Wm82.a4.v1	turquoise	0.78794	(1 of 2) 2.7.1.36 - Mevalonate kinase
Glyma.19G236900.Wm82.a4.v1	brown	0.88237
Glyma.19G237300.Wm82.a4.v1	pink	0.85432	(1 of 5) PTHR22835//PTHR22835:SF208 - ZINC FINGER FYVE DOMAIN CONTAINING PROTEIN // SUBFAMILY NOT NAMED
Glyma.19G237600.Wm82.a4.v1	greenyellow	0.86887	-
Glyma.19G238000.Wm82.a4.v1	turquoise	0.89721	(1 of 9) PF06364 - Protein of unknown function (DUF1068) (DUF1068)
Glyma.19G239000.Wm82.a4.v1	green	0.81891
Glyma.19G239100.Wm82.a4.v1	brown	0.75419	(1 of 21) K14490 - histidine-containing phosphotransfer peotein (AHP)
Glyma.19G239500.Wm82.a4.v1	red	0.89865
Glyma.19G241200.Wm82.a4.v1	yellow	0.866	(1 of 3) PTHR22753//PTHR22753:SF1 - FAMILY NOT NAMED // TRANSMEMBRANE PROTEIN 68
Glyma.19G242500.Wm82.a4.v1	pink	0.64779	-
Glyma.19G243100.Wm82.a4.v1	blue	0.79844	(1 of 30) PF05910 - Plant protein of unknown function (DUF868) (DUF868)
Glyma.19G243200.Wm82.a4.v1	blue	0.34055	(1 of 30) PF05910 - Plant protein of unknown function (DUF868) (DUF868)
Glyma.19G243600.Wm82.a4.v1	grey	0.64576	(1 of 5) PTHR24362:SF255 - SERINE/THREONINE-PROTEIN KINASE NEK1
Glyma.19G244600.Wm82.a4.v1	blue	0.80835	(1 of 5) 5.1.3.18 - GDP-mannose 3,5-epimerase
Glyma.19G244800.Wm82.a4.v1	green	0.7659	(1 of 2) PTHR22952//PTHR22952:SF197 - CAMP-RESPONSE ELEMENT BINDING PROTEIN-RELATED // SUBFAMILY NOT NAMED
Glyma.19G245300.Wm82.a4.v1	grey	-0.2362	-
Glyma.19G245400.Wm82.a4.v1	green	0.87927
Glyma.19G245500.Wm82.a4.v1	green	0.91468
Glyma.19G246100.Wm82.a4.v1	red	0.81444	(1 of 15) PF01918 - Alba (Alba)
Glyma.19G247200.Wm82.a4.v1	green	0.86597
Glyma.19G247800.Wm82.a4.v1	yellow	0.88733	-
Glyma.19G248300.Wm82.a4.v1	blue	0.79735	(1 of 25) PF04852 - Protein of unknown function (DUF640) (DUF640)
Glyma.19G249600.Wm82.a4.v1	turquoise	0.53391	-
Glyma.19G250900.Wm82.a4.v1	turquoise	0.92926	-
Glyma.19G251000.Wm82.a4.v1	blue	0.80001	(1 of 2) K09839 - violaxanthin de-epoxidase (VDE, NPQ1)
Glyma.19G252300.Wm82.a4.v1	blue	0.66917	-
Glyma.19G252800.Wm82.a4.v1	turquoise	0.54974	(1 of 2) K11600 - exosome complex component RRP41 (RRP41, EXOSC4, SKI6)
Glyma.19G254300.Wm82.a4.v1	blue	0.86857	(1 of 4) PTHR32285:SF9 - PROTEIN TRICHOME BIREFRINGENCE-LIKE 25-RELATED
Glyma.19G254800.Wm82.a4.v1	black	0.97203	(1 of 176) PF03106 - WRKY DNA -binding domain (WRKY)
Glyma.19G254900.Wm82.a4.v1	turquoise	0.82687	(1 of 1) KOG1817 - Ribonuclease
Glyma.19G255100.Wm82.a4.v1	blue	0.79505	(1 of 3) PTHR21493//PTHR21493:SF124 - CGI-141-RELATED/LIPASE CONTAINING PROTEIN // SUBFAMILY NOT NAMED
Glyma.19G255300.Wm82.a4.v1	red	0.97255
Glyma.19G255500.Wm82.a4.v1	red	0.98751
Glyma.19G255800.Wm82.a4.v1	blue	0.90003	(1 of 4) PTHR23130:SF97 - CYTOCHROME B561/FERRIC REDUCTASE TRANSMEMBRANE WITH DOMON RELATED DOMAIN
Glyma.19G256000.Wm82.a4.v1	turquoise	0.42309	(1 of 1) PTHR31446:SF4 - ACID PHOSPHATASE/VANADIUM-DEPENDENT HALOPEROXIDASE-RELATED PROTEIN
Glyma.19G257400.Wm82.a4.v1	brown	0.80415	(1 of 4) PTHR10641//PTHR10641:SF613 - MYB-LIKE DNA-BINDING PROTEIN MYB // SUBFAMILY NOT NAMED
Glyma.19G258000.Wm82.a4.v1	turquoise	0.67983	(1 of 4) PTHR24073//PTHR24073:SF345 - FAMILY NOT NAMED // RAS-RELATED PROTEIN RABA3
Glyma.19G258400.Wm82.a4.v1	yellow	0.97429	(1 of 6) PTHR33472//PTHR33472:SF1 - FAMILY NOT NAMED // EXTENSIN-RELATED
Glyma.19G258600.Wm82.a4.v1	blue	0.53286	-
Glyma.19G258800.Wm82.a4.v1	red	0.91613	(1 of 155) K14488 - SAUR family protein (SAUR)
Glyma.19G259000.Wm82.a4.v1	brown	0.77539
Glyma.19G259300.Wm82.a4.v1	green	0.8968
Glyma.19G259900.Wm82.a4.v1	green	0.50322	-
Glyma.19G260000.Wm82.a4.v1	green	0.89474
Glyma.19G262600.Wm82.a4.v1	turquoise	0.92971	(1 of 4) PTHR10795:SF424 - SUBTILASE FAMILY PROTEIN-RELATED
Glyma.19G262900.Wm82.a4.v1	black	0.94681	(1 of 8) PTHR22835//PTHR22835:SF262 - ZINC FINGER FYVE DOMAIN CONTAINING PROTEIN // GDSL ESTERASE/LIPASE 5-RELATED
Glyma.19G263300.Wm82.a4.v1	red	0.93805
Glyma.19G264200.Wm82.a4.v1	red	0.8105	(1 of 2) PTHR10641:SF623 - MYB DOMAIN PROTEIN 78
Glyma.20G001400.Wm82.a4.v1	red	0.8926
Glyma.20G002100.Wm82.a4.v1	yellow	0.57918	-
Glyma.20G002800.Wm82.a4.v1	red	0.88688
Glyma.20G004500.Wm82.a4.v1	red	0.37004	(1 of 4) PTHR23041:SF63 - C3HC4 ZINC FINGER DOMAIN-CONTAINING PROTEIN-RELATED
Glyma.20G005600.Wm82.a4.v1	purple	0.96737
Glyma.20G006100.Wm82.a4.v1	green	0.4506	(1 of 13) PTHR24015//PTHR24015:SF419 - FAMILY NOT NAMED // NUCLEOTIDE-DIPHOSPHO-SUGAR TRANSFERASE DOMAIN-CONTAINING PROTEIN-RELATED
Glyma.20G006200.Wm82.a4.v1	yellow	0.71101	(1 of 2) PTHR13871//PTHR13871:SF43 - THIOREDOXIN // CYSTEINE/HISTIDINE-RICH C1 DOMAIN FAMILY PROTEIN
Glyma.20G006600.Wm82.a4.v1	yellow	0.88571	(1 of 4) K02178 - checkpoint serine/threonine-protein kinase (BUB1)
Glyma.20G007000.Wm82.a4.v1	turquoise	0.57016	(1 of 150) KOG0156 - Cytochrome P450 CYP2 subfamily
Glyma.20G007700.Wm82.a4.v1	turquoise	0.48666	(1 of 5) PTHR22952:SF144 - G-BOX-BINDING FACTOR 2-RELATED
Glyma.20G007800.Wm82.a4.v1	turquoise	0.95463	(1 of 22) KOG0324 - Uncharacterized conserved protein
Glyma.20G007900.Wm82.a4.v1	green	0.92128
Glyma.20G008400.Wm82.a4.v1	black	0.62209	-
Glyma.20G009000.Wm82.a4.v1	red	0.84302	(1 of 80) PF14009 - Domain of unknown function (DUF4228) (DUF4228)
Glyma.20G009300.Wm82.a4.v1	green	0.94241
Glyma.20G009800.Wm82.a4.v1	blue	0.85695	(1 of 4) PTHR31003//PTHR31003:SF7 - MYB FAMILY TRANSCRIPTION FACTOR // F14J22.20 PROTEIN
Glyma.20G010000.Wm82.a4.v1	green	0.71121
Glyma.20G010200.Wm82.a4.v1	red	0.88146
Glyma.20G011200.Wm82.a4.v1	black	0.86654	(1 of 10) PTHR31969//PTHR31969:SF1 - FAMILY NOT NAMED // GEM-LIKE PROTEIN 4-RELATED
Glyma.20G013400.Wm82.a4.v1	green	0.73658
Glyma.20G014400.Wm82.a4.v1	green	0.75362	(1 of 2) PTHR24326:SF114 - HOMEOBOX-LEUCINE ZIPPER PROTEIN ATHB-17-RELATED
Glyma.20G015900.Wm82.a4.v1	turquoise	0.57643	(1 of 2) PTHR11527//PTHR11527:SF149 - SMALL HEAT-SHOCK PROTEIN HSP20 FAMILY // SUBFAMILY NOT NAMED
Glyma.20G016000.Wm82.a4.v1	grey	-0.3324	(1 of 140) PF00153 - Mitochondrial carrier protein (Mito_carr)
Glyma.20G017100.Wm82.a4.v1	blue	0.71027	(1 of 4) PTHR11814:SF93 - SULFATE TRANSPORTER 3.3-RELATED
Glyma.20G018100.Wm82.a4.v1	grey	0.25315	(1 of 4) PTHR23180:SF268 - CALCIUM-DEPENDENT LIPID-BINDING DOMAIN-CONTAINING PROTEIN
Glyma.20G018700.Wm82.a4.v1	blue	0.42972	(1 of 1) PTHR10263//PTHR10263:SF15//PTHR10263:SF19 - V-TYPE PROTON ATPASE PROTEOLIPID SUBUNIT // V-TYPE PROTON ATPASE 16 KDA PROTEOLIPID SUBUNIT C5 // SUBFAMILY NOT NAMED
Glyma.20G019900.Wm82.a4.v1	yellow	0.81195	(1 of 1) PTHR10857//PTHR10857:SF32 - COPINE // SUBFAMILY NOT NAMED
Glyma.20G019967.Wm82.a4.v1	turquoise	0.75645	(1 of 3) PTHR12468//PTHR12468:SF2 - GPI MANNOSYLTRANSFERASE 2 // GPI MANNOSYLTRANSFERASE 2
Glyma.20G020600.Wm82.a4.v1	turquoise	0.43421	(1 of 2) PTHR34688:SF1 - CYTOCHROME C6, CHLOROPLASTIC
Glyma.20G021500.Wm82.a4.v1	magenta	0.6878	(1 of 31) PF14299 - Phloem protein 2 (PP2)
Glyma.20G021600.Wm82.a4.v1	brown	0.90061	(1 of 2) PTHR24064//PTHR24064:SF210 - FAMILY NOT NAMED // INORGANIC PHOSPHATE TRANSPORTER 1-8-RELATED
Glyma.20G022500.Wm82.a4.v1	brown	0.88471
Glyma.20G023000.Wm82.a4.v1	pink	0.79355	-
Glyma.20G023100.Wm82.a4.v1	yellow	0.66559	(1 of 331) PF01535//PF13041 - PPR repeat (PPR) // PPR repeat family (PPR_2)
Glyma.20G023900.Wm82.a4.v1	grey	0.22807	(1 of 4) PTHR17985//PTHR17985:SF13 - SER/THR-RICH PROTEIN T10 IN DGCR REGION // SUBFAMILY NOT NAMED
Glyma.20G024200.Wm82.a4.v1	blue	0.85391
Glyma.20G025700.Wm82.a4.v1	turquoise	0.55497	(1 of 5) 3.7.1.14 - 2-hydroxy-6-oxonona-2,4-dienedioate hydrolase
Glyma.20G027100.Wm82.a4.v1	yellow	0.80701	(1 of 4) PTHR31471//PTHR31471:SF5 - FAMILY NOT NAMED // F7A19.1 PROTEIN-RELATED
Glyma.20G027700.Wm82.a4.v1	black	0.35323	-
Glyma.20G030100.Wm82.a4.v1	magenta	0.73384	(1 of 4) PTHR22883//PTHR22883:SF96 - ZINC FINGER DHHC DOMAIN CONTAINING PROTEIN // SUBFAMILY NOT NAMED
Glyma.20G030600.Wm82.a4.v1	black	0.96619	(1 of 4) PTHR33133:SF7 - F26K24.10 PROTEIN
Glyma.20G030700.Wm82.a4.v1	red	0.94971
Glyma.20G033000.Wm82.a4.v1	turquoise	0.37507	(1 of 1) PTHR11843//PTHR11843:SF3 - 40S RIBOSOMAL PROTEIN S12 // SUBFAMILY NOT NAMED
Glyma.20G033800.Wm82.a4.v1	brown	0.8921	(1 of 5) PTHR11615//PTHR11615:SF81 - NITRATE, FROMATE, IRON DEHYDROGENASE // CASPARIAN STRIP MEMBRANE PROTEIN 5
Glyma.20G035200.Wm82.a4.v1	blue	0.65443	(1 of 15) PTHR31089:SF4 - CYCLIC DOF FACTOR 2-RELATED
Glyma.20G036100.Wm82.a4.v1	greenyellow	0.94346	(1 of 7) PTHR11240:SF19 - F7A19.32 PROTEIN-RELATED
Glyma.20G036200.Wm82.a4.v1	blue	0.6588	(1 of 7) PTHR11240:SF19 - F7A19.32 PROTEIN-RELATED
Glyma.20G037600.Wm82.a4.v1	turquoise	0.90897	(1 of 191) PF00168 - C2 domain (C2)
Glyma.20G038302.Wm82.a4.v1	grey	0.08915	(1 of 4) PTHR11977//PTHR11977:SF25 - VILLIN // VILLIN-1
Glyma.20G039600.Wm82.a4.v1	turquoise	0.68998	-
Glyma.20G040300.Wm82.a4.v1	black	0.65933	(1 of 21) PTHR23172 - AUXILIN/CYCLIN G-ASSOCIATED KINASE-RELATED
Glyma.20G040400.Wm82.a4.v1	green	0.95325
Glyma.20G040600.Wm82.a4.v1	turquoise	0.79292	(1 of 1) PTHR31956//PTHR31956:SF10 - FAMILY NOT NAMED // NON-SPECIFIC PHOSPHOLIPASE C2
Glyma.20G041000.Wm82.a4.v1	turquoise	0.94862	(1 of 7) 3.1.1.4 - Phospholipase A(2) / Phospholipase A2
Glyma.20G041300.Wm82.a4.v1	brown	0.84565	(1 of 39) PTHR23155//PTHR23155:SF592 - LEUCINE-RICH REPEAT-CONTAINING PROTEIN // SUBFAMILY NOT NAMED
Glyma.20G041333.Wm82.a4.v1	turquoise	0.79827	(1 of 39) PTHR23155//PTHR23155:SF592 - LEUCINE-RICH REPEAT-CONTAINING PROTEIN // SUBFAMILY NOT NAMED
Glyma.20G043400.Wm82.a4.v1	brown	0.76022	(1 of 8) K16296 - serine carboxypeptidase-like clade I [EC:3.4.16.-] (SCPL-I)
Glyma.20G044100.Wm82.a4.v1	black	0.91604	(1 of 5) PTHR10992//PTHR10992:SF841 - ALPHA/BETA HYDROLASE FOLD-CONTAINING PROTEIN // SUBFAMILY NOT NAMED
Glyma.20G044500.Wm82.a4.v1	black	0.70377	-
Glyma.20G046800.Wm82.a4.v1	green	0.92948
Glyma.20G046900.Wm82.a4.v1	red	0.30808	-
Glyma.20G047400.Wm82.a4.v1	brown	0.90276	(1 of 1) PF10143//PF13921 - 2,3-bisphosphoglycerate-independent phosphoglycerate mutase (PhosphMutase) // Myb-like DNA-binding domain (Myb_DNA-bind_6)
Glyma.20G048700.Wm82.a4.v1	green	0.47374	(1 of 2) PTHR10381:SF19 - ATP-DEPENDENT CLP PROTEASE PROTEOLYTIC SUBUNIT 1
Glyma.20G049800.Wm82.a4.v1	magenta	0.79279	(1 of 2) PTHR33044//PTHR33044:SF24 - FAMILY NOT NAMED // NON-SPECIFIC LIPID TRANSFER PROTEIN GPI-ANCHORED 2-RELATED
Glyma.20G050800.Wm82.a4.v1	blue	0.56946	(1 of 1) PTHR11404//PTHR11404:SF17 - SUPEROXIDE DISMUTASE 2 // SUPEROXIDE DISMUTASE [FE] 3, CHLOROPLASTIC
Glyma.20G051602.Wm82.a4.v1	turquoise	0.64992	(1 of 6) PTHR11709:SF97 - ASCORBATE OXIDASE-LIKE PROTEIN-RELATED
Glyma.20G051700.Wm82.a4.v1	brown	0.86823	(1 of 6) K00423 - L-ascorbate oxidase (E1.10.3.3)
Glyma.20G052100.Wm82.a4.v1	green	0.39273	-
Glyma.20G052400.Wm82.a4.v1	turquoise	0.22914	(1 of 3) PTHR12526//PTHR12526:SF232 - GLYCOSYLTRANSFERASE // PHOSPHATIDYLINOSITOL N-ACETYLGLUCOSAMINYLTRANSFERASE SUBUNIT A
Glyma.20G052900.Wm82.a4.v1	yellow	0.919	(1 of 19) PF14576//PF14577 - Sieve element occlusion N-terminus (SEO_N) // Sieve element occlusion C-terminus (SEO_C)
Glyma.20G053000.Wm82.a4.v1	yellow	0.77785	(1 of 19) PF14576//PF14577 - Sieve element occlusion N-terminus (SEO_N) // Sieve element occlusion C-terminus (SEO_C)
Glyma.20G054000.Wm82.a4.v1	turquoise	0.86943	(1 of 8) PTHR11771//PTHR11771:SF42 - LIPOXYGENASE // PROTEIN C13C4.7
Glyma.20G055100.Wm82.a4.v1	grey	0.13557	-
Glyma.20G055400.Wm82.a4.v1	black	0.7336	-
Glyma.20G056000.Wm82.a4.v1	turquoise	0.5053	(1 of 3) PTHR16557//PTHR16557:SF4 - ALKYLATED DNA REPAIR PROTEIN ALKB-RELATED // 2-OXOGLUTARATE-DEPENDENT DIOXYGENASE FAMILY PROTEIN-RELATED
Glyma.20G058000.Wm82.a4.v1	blue	0.87816	(1 of 3) PTHR10572//PTHR10572:SF9 - 3-HYDROXY-3-METHYLGLUTARYL-COENZYME A REDUCTASE // 3-HYDROXY-3-METHYLGLUTARYL-COENZYME A REDUCTASE 1
Glyma.20G060000.Wm82.a4.v1	turquoise	0.74839	(1 of 2) PF13396 - Phospholipase_D-nuclease N-terminal (PLDc_N)
Glyma.20G060300.Wm82.a4.v1	red	0.9875	(1 of 3) PTHR24096//PTHR24096:SF219 - FAMILY NOT NAMED // LONG CHAIN ACYL-COA SYNTHETASE 8
Glyma.20G061100.Wm82.a4.v1	black	0.95475	(1 of 1) PTHR22298//PTHR22298:SF39 - ENDO-1,4-BETA-GLUCANASE // ENDOGLUCANASE 7
Glyma.20G061300.Wm82.a4.v1	black	0.92742	(1 of 1) PF00931//PF13191//PF13676 - NB-ARC domain (NB-ARC) // AAA ATPase domain (AAA_16) // TIR domain (TIR_2)
Glyma.20G062000.Wm82.a4.v1	red	0.8842	(1 of 3) PTHR13994//PTHR13994:SF15 - NUDIX HYDROLASE RELATED // SUBFAMILY NOT NAMED
Glyma.20G062100.Wm82.a4.v1	turquoise	0.8302	(1 of 3) PTHR35708:SF1 - GB|AAD25831.1
Glyma.20G062800.Wm82.a4.v1	blue	0.43915	(1 of 10) PTHR19845 - KATANIN P80 SUBUNIT
Glyma.20G062900.Wm82.a4.v1	yellow	0.79385	(1 of 89) PF07983 - X8 domain (X8)
Glyma.20G063000.Wm82.a4.v1	turquoise	0.79289	-
Glyma.20G063100.Wm82.a4.v1	black	0.95656	(1 of 2) PTHR11040:SF35 - ZINC TRANSPORTER 3-RELATED
Glyma.20G064500.Wm82.a4.v1	green	0.82339
Glyma.20G066300.Wm82.a4.v1	brown	0.7439	(1 of 5) K19039 - E3 ubiquitin-protein ligase ATL7/58/59 [EC:6.3.2.19] (ATL7_58_59)
Glyma.20G068600.Wm82.a4.v1	magenta	0.83147	-
Glyma.20G069000.Wm82.a4.v1	blue	0.63237	(1 of 74) PTHR23273 - REPLICATION FACTOR A 1, RFA1
Glyma.20G069700.Wm82.a4.v1	turquoise	0.88623	(1 of 3) PTHR22983:SF6 - SERINE/THREONINE-PROTEIN KINASE FUSED
Glyma.20G071100.Wm82.a4.v1	grey	0.02564	-
Glyma.20G071633.Wm82.a4.v1	black	0.43359	-
Glyma.20G073000.Wm82.a4.v1	yellow	0.81647	(1 of 4) PTHR11638//PTHR11638:SF106 - ATP-DEPENDENT CLP PROTEASE // SUBFAMILY NOT NAMED
Glyma.20G074000.Wm82.a4.v1	magenta	0.69045	(1 of 1) K03190 - urease accessory protein (ureD, ureH)
Glyma.20G074100.Wm82.a4.v1	grey	0.54596	(1 of 5) 2.7.8.7 - Holo-[acyl-carrier-protein] synthase / PPTase
Glyma.20G074333.Wm82.a4.v1	turquoise	0.24274	(1 of 5) PTHR13832//PTHR13832:SF299 - PROTEIN PHOSPHATASE 2C // SUBFAMILY NOT NAMED
Glyma.20G074400.Wm82.a4.v1	red	0.93612
Glyma.20G076600.Wm82.a4.v1	yellow	0.28541	(1 of 4) PF11904//PF13857 - GPCR-chaperone (GPCR_chapero_1) // Ankyrin repeats (many copies) (Ank_5)
Glyma.20G077300.Wm82.a4.v1	pink	0.93592	(1 of 4) PTHR31683:SF20 - PECTATE LYASE 1-RELATED
Glyma.20G078200.Wm82.a4.v1	green	0.27151	-
Glyma.20G078700.Wm82.a4.v1	yellow	0.97378	(1 of 3) PTHR21495:SF39 - DIRIGENT PROTEIN 16-RELATED
Glyma.20G078800.Wm82.a4.v1	yellow	0.91233	(1 of 3) PTHR21495:SF39 - DIRIGENT PROTEIN 16-RELATED
Glyma.20G078900.Wm82.a4.v1	blue	0.75017	(1 of 1) PTHR10383//PTHR10383:SF23 - SERINE INCORPORATOR // SERINC-DOMAIN CONTAINING SERINE AND SPHINGOLIPID BIOSYNTHESIS PROTEIN
Glyma.20G079700.Wm82.a4.v1	brown	0.39795	-
Glyma.20G079800.Wm82.a4.v1	grey	-0.29965	-
Glyma.20G081000.Wm82.a4.v1	turquoise	0.95461	-
Glyma.20G082300.Wm82.a4.v1	black	0.70625	(1 of 3) PTHR10641//PTHR10641:SF456 - MYB-LIKE DNA-BINDING PROTEIN MYB // MYB DOMAIN PROTEIN 79
Glyma.20G082800.Wm82.a4.v1	blue	0.67513
Glyma.20G083000.Wm82.a4.v1	turquoise	0.44608	(1 of 4) PTHR32080:SF4 - CYSTEINE-RICH REPEAT SECRETORY PROTEIN 11-RELATED
Glyma.20G085400.Wm82.a4.v1	green	0.54349	(1 of 1) PTHR11761:SF15 - 60S RIBOSOMAL PROTEIN L23
Glyma.20G085500.Wm82.a4.v1	turquoise	0.88461
Glyma.20G085900.Wm82.a4.v1	blue	0.92478	-
Glyma.20G087302.Wm82.a4.v1	brown	0.61839	-
Glyma.20G087400.Wm82.a4.v1	black	0.49546	(1 of 3) PTHR32091//PTHR32091:SF0 - FAMILY NOT NAMED // EUKARYOTIC INITIATION FACTOR 4B-RELATED
Glyma.20G088700.Wm82.a4.v1	turquoise	0.47972	-
Glyma.20G089100.Wm82.a4.v1	black	0.80049	(1 of 4) PTHR31867:SF34 - EXPANSIN-A17-RELATED
Glyma.20G089600.Wm82.a4.v1	turquoise	0.85194	(1 of 4) PTHR24031:SF155 - DEAD-BOX ATP-DEPENDENT RNA HELICASE 3, CHLOROPLASTIC
Glyma.20G089800.Wm82.a4.v1	brown	0.76981	-
Glyma.20G090200.Wm82.a4.v1	pink	0.86975	(1 of 8) PTHR31238//PTHR31238:SF39 - FAMILY NOT NAMED // GERMIN-LIKE PROTEIN SUBFAMILY 2 MEMBER 1-RELATED
Glyma.20G090500.Wm82.a4.v1	turquoise	0.7139	(1 of 12) PTHR21562:SF5 - PECTINACETYLESTERASE FAMILY PROTEIN
Glyma.20G090700.Wm82.a4.v1	turquoise	0.93777
Glyma.20G090900.Wm82.a4.v1	brown	0.60697	(1 of 2) PF00026//PF05184 - Eukaryotic aspartyl protease (Asp) // Saposin-like type B, region 1 (SapB_1)
Glyma.20G091400.Wm82.a4.v1	grey	0.25576	(1 of 3) K03358 - anaphase-promoting complex subunit 11 (APC11)
Glyma.20G091900.Wm82.a4.v1	red	0.52516	-
Glyma.20G093702.Wm82.a4.v1	brown	0.38472	(1 of 2) PTHR16465 - NUCLEASE-RELATED
Glyma.20G094000.Wm82.a4.v1	yellow	0.64603	(1 of 8) PF15699 - NPR1 interacting (NPR1_interact)
Glyma.20G094500.Wm82.a4.v1	blue	0.8415	(1 of 6) 2.4.1.123 - Inositol 3-alpha-galactosyltransferase / UDP-alpha-D-galactose:myo-inositol 3-alpha-D-galactosyltransferase
Glyma.20G095500.Wm82.a4.v1	turquoise	0.94215	(1 of 27) PF05641 - Agenet domain (Agenet)
Glyma.20G095900.Wm82.a4.v1	magenta	0.89246
Glyma.20G096402.Wm82.a4.v1	blue	0.66342	(1 of 2) PTHR11660:SF53 - SOLUTE CARRIER FAMILY 40 MEMBER 3, CHLOROPLASTIC
Glyma.20G097200.Wm82.a4.v1	green	0.4427	(1 of 9) PF01535//PF12854//PF13041//PF13812 - PPR repeat (PPR) // PPR repeat (PPR_1) // PPR repeat family (PPR_2) // Pentatricopeptide repeat domain (PPR_3)
Glyma.20G097300.Wm82.a4.v1	brown	0.36843	(1 of 3) PTHR22904:SF323 - CARBOXYLATE CLAMP-TETRATRICOPEPTIDE REPEAT
Glyma.20G097500.Wm82.a4.v1	blue	0.90476	(1 of 4) PTHR11850//PTHR11850:SF102 - HOMEOBOX PROTEIN TRANSCRIPTION FACTORS // SUBFAMILY NOT NAMED
Glyma.20G098300.Wm82.a4.v1	black	0.97727	(1 of 18) K01507 - inorganic pyrophosphatase (ppa)
Glyma.20G098700.Wm82.a4.v1	black	0.97703	(1 of 273) PF00646 - F-box domain (F-box)
Glyma.20G098900.Wm82.a4.v1	turquoise	0.89548
Glyma.20G099000.Wm82.a4.v1	brown	0.7652	-
Glyma.20G099100.Wm82.a4.v1	red	0.86275
Glyma.20G099400.Wm82.a4.v1	turquoise	0.90462	(1 of 3) PTHR24326:SF275 - WUSCHEL-RELATED HOMEOBOX 10-RELATED
Glyma.20G099700.Wm82.a4.v1	blue	0.3556	(1 of 2) PTHR11615//PTHR11615:SF138 - NITRATE, FROMATE, IRON DEHYDROGENASE // SUBFAMILY NOT NAMED
Glyma.20G099800.Wm82.a4.v1	red	0.60383	(1 of 6) PTHR14155:SF128 - RING-H2 FINGER PROTEIN ATL46
Glyma.20G099900.Wm82.a4.v1	blue	0.82021	(1 of 12) PF04842 - Plant protein of unknown function (DUF639) (DUF639)
Glyma.20G100451.Wm82.a4.v1	turquoise	0.80501	-
Glyma.20G100500.Wm82.a4.v1	blue	0.77169	(1 of 1) 2.7.11.1//3.5.1.98 - Non-specific serine/threonine protein kinase / Threonine-specific protein kinase // Histone deacetylase / HDAC
Glyma.20G100600.Wm82.a4.v1	turquoise	0.91743	(1 of 2) PTHR13711//PTHR13711:SF147 - SWI/SNF-RELATED CHROMATIN BINDING PROTEIN // SUBFAMILY NOT NAMED
Glyma.20G102600.Wm82.a4.v1	brown	0.72196	(1 of 2) PTHR12265:SF0 - TRANSMEMBRANE PROTEIN 53
Glyma.20G102800.Wm82.a4.v1	turquoise	0.66449	(1 of 2) PTHR12714//PTHR12714:SF4 - PROTEIN-S ISOPRENYLCYSTEINE O-METHYLTRANSFERASE // FAD SYNTHETASE RIBF1
Glyma.20G104000.Wm82.a4.v1	turquoise	0.43414	(1 of 2) PTHR10438//PTHR10438:SF270 - THIOREDOXIN // THIOREDOXIN X, CHLOROPLASTIC
Glyma.20G104400.Wm82.a4.v1	magenta	0.54795	(1 of 3) PTHR31875:SF6 - PROTEIN DEHYDRATION-INDUCED 19 HOMOLOG 4-RELATED
Glyma.20G105600.Wm82.a4.v1	yellow	0.60097	(1 of 673) PF01535 - PPR repeat (PPR)
Glyma.20G106000.Wm82.a4.v1	grey	0.00369	-
Glyma.20G110000.Wm82.a4.v1	pink	0.95224	(1 of 3) PTHR32285:SF52 - PROTEIN TRICHOME BIREFRINGENCE-LIKE 36
Glyma.20G110500.Wm82.a4.v1	grey	0.45625	(1 of 7) PTHR16007//PTHR16007:SF29 - EPIDIDYMAL MEMBRANE PROTEIN E9-RELATED // SUBFAMILY NOT NAMED
Glyma.20G111700.Wm82.a4.v1	yellow	0.78061	(1 of 3) K10740 - replication factor A3 (RPA3)
Glyma.20G111900.Wm82.a4.v1	blue	0.91416	(1 of 4) PTHR11785//PTHR11785:SF331 - AMINO ACID TRANSPORTER // SUBFAMILY NOT NAMED
Glyma.20G112200.Wm82.a4.v1	yellow	0.86508	(1 of 2) PF03941 - Inner centromere protein, ARK binding region (INCENP_ARK-bind)
Glyma.20G112400.Wm82.a4.v1	yellow	0.7418	(1 of 2) PTHR33057//PTHR33057:SF1 - FAMILY NOT NAMED // OVATE FAMILY PROTEIN 13
Glyma.20G112900.Wm82.a4.v1	turquoise	0.86617	(1 of 8) PTHR21576//PTHR21576:SF40 - UNCHARACTERIZED NODULIN-LIKE PROTEIN // SUBFAMILY NOT NAMED
Glyma.20G113800.Wm82.a4.v1	green	0.91237
Glyma.20G114200.Wm82.a4.v1	red	0.97019
Glyma.20G114900.Wm82.a4.v1	red	0.39736	(1 of 3) PTHR35735:SF1 - PROTEIN NIM1-INTERACTING 2
Glyma.20G115000.Wm82.a4.v1	yellow	0.72511	(1 of 9) PF01535//PF12854//PF13041//PF13812 - PPR repeat (PPR) // PPR repeat (PPR_1) // PPR repeat family (PPR_2) // Pentatricopeptide repeat domain (PPR_3)
Glyma.20G115600.Wm82.a4.v1	turquoise	0.70489	(1 of 17) PF00643//PF06203 - B-box zinc finger (zf-B_box) // CCT motif (CCT)
Glyma.20G115800.Wm82.a4.v1	brown	0.52745	-
Glyma.20G115900.Wm82.a4.v1	yellow	0.91346	-
Glyma.20G116600.Wm82.a4.v1	red	0.96956
Glyma.20G116700.Wm82.a4.v1	red	0.73498
Glyma.20G118100.Wm82.a4.v1	black	0.96481	(1 of 3) PTHR31042//PTHR31042:SF10 - FAMILY NOT NAMED // CORE-2/I-BRANCHING BETA-1,6-N-ACETYLGLUCOSAMINYLTRANSFERASE-LIKE PROTEIN
Glyma.20G119200.Wm82.a4.v1	yellow	0.63026	-
Glyma.20G119900.Wm82.a4.v1	grey	-0.51391	-
Glyma.20G120700.Wm82.a4.v1	turquoise	0.9546	(1 of 28) PF07714//PF08263//PF13855 - Protein tyrosine kinase (Pkinase_Tyr) // Leucine rich repeat N-terminal domain (LRRNT_2) // Leucine rich repeat (LRR_8)
Glyma.20G121500.Wm82.a4.v1	turquoise	0.27002	(1 of 4) PTHR11785:SF367 - AMINO-ACID PERMEASE BAT1
Glyma.20G121800.Wm82.a4.v1	blue	0.75383	(1 of 2) K18753 - butyrate response factor 1 (ZFP36L)
Glyma.20G121900.Wm82.a4.v1	brown	0.69037	-
Glyma.20G122100.Wm82.a4.v1	turquoise	0.7647	-
Glyma.20G123000.Wm82.a4.v1	turquoise	0.80301	(1 of 2) K02606 - origin recognition complex subunit 4 (ORC4)
Glyma.20G124200.Wm82.a4.v1	red	0.93355
Glyma.20G125500.Wm82.a4.v1	black	0.97609	-
Glyma.20G126300.Wm82.a4.v1	blue	0.72493	(1 of 3) PTHR22814//PTHR22814:SF150 - COPPER TRANSPORT PROTEIN ATOX1-RELATED // SUBFAMILY NOT NAMED
Glyma.20G126400.Wm82.a4.v1	yellow	0.69061	(1 of 3) PTHR19856 - WD-REPEATCONTAINING PROTEIN WDR1
Glyma.20G126700.Wm82.a4.v1	turquoise	0.96424	(1 of 2) PTHR10177:SF251 - CYCLIN-D3-1
Glyma.20G127500.Wm82.a4.v1	green	0.3825	(1 of 3) PTHR14154//PTHR14154:SF18 - UPF0041 BRAIN PROTEIN 44-RELATED // SUBFAMILY NOT NAMED
Glyma.20G127600.Wm82.a4.v1	turquoise	0.76728	(1 of 3) PTHR10283//PTHR10283:SF103 - SOLUTE CARRIER FAMILY 13 MEMBER // GENOMIC DNA, CHROMOSOME 3, P1 CLONE: MLD14-RELATED
Glyma.20G129200.Wm82.a4.v1	turquoise	0.92884	(1 of 3) PTHR27008:SF42 - LEUCINE-RICH REPEAT PROTEIN KINASE-LIKE PROTEIN
Glyma.20G129900.Wm82.a4.v1	red	0.91109	(1 of 8) PF04450 - Peptidase of plants and bacteria (BSP)
Glyma.20G130000.Wm82.a4.v1	purple	0.9713
Glyma.20G131100.Wm82.a4.v1	blue	0.6784	(1 of 2) PTHR23201//PTHR23201:SF15 - EXTENSIN, PROLINE-RICH PROTEIN // GIBBERELLIN-REGULATED PROTEIN 7
Glyma.20G131700.Wm82.a4.v1	brown	0.8499
Glyma.20G132200.Wm82.a4.v1	turquoise	0.77227	-
Glyma.20G132900.Wm82.a4.v1	brown	0.68139	(1 of 20) PF01535//PF13041//PF13812//PF14432 - PPR repeat (PPR) // PPR repeat family (PPR_2) // Pentatricopeptide repeat domain (PPR_3) // DYW family of nucleic acid deaminases (DYW_deaminase)
Glyma.20G133200.Wm82.a4.v1	black	0.91192	(1 of 4) PTHR26374:SF208 - ZINC FINGER PROTEIN AZF3-RELATED
Glyma.20G133900.Wm82.a4.v1	pink	0.91775	(1 of 2) PTHR30620//PTHR30620:SF31 - PERIPLASMIC BETA-GLUCOSIDASE-RELATED // SUBFAMILY NOT NAMED
Glyma.20G134000.Wm82.a4.v1	red	0.93267	-
Glyma.20G134200.Wm82.a4.v1	brown	0.93081	(1 of 5) PTHR31490:SF18 - 1,4-BETA-XYLAN ENDOHYDROLASE-RELATED
Glyma.20G134700.Wm82.a4.v1	turquoise	0.26797	(1 of 6) K07955 - ADP-ribosylation factor-like protein 8 (ARL8)
Glyma.20G134900.Wm82.a4.v1	turquoise	0.71453	-
Glyma.20G135300.Wm82.a4.v1	green	0.93585
Glyma.20G137300.Wm82.a4.v1	blue	0.95519	(1 of 29) PTHR27002//PTHR27002:SF122 - FAMILY NOT NAMED // CYSTEINE-RICH RECEPTOR-LIKE PROTEIN KINASE 28-RELATED
Glyma.20G137700.Wm82.a4.v1	black	0.96386	(1 of 29) PTHR27002//PTHR27002:SF122 - FAMILY NOT NAMED // CYSTEINE-RICH RECEPTOR-LIKE PROTEIN KINASE 28-RELATED
Glyma.20G137802.Wm82.a4.v1	black	0.97792	(1 of 7) PTHR32099//PTHR32099:SF1 - CYSTEINE-RICH REPEAT SECRETORY PROTEIN // CYSTEINE-RICH RECEPTOR-LIKE PROTEIN KINASE 9-RELATED
Glyma.20G138400.Wm82.a4.v1	brown	0.75492	(1 of 29) PTHR27002//PTHR27002:SF122 - FAMILY NOT NAMED // CYSTEINE-RICH RECEPTOR-LIKE PROTEIN KINASE 28-RELATED
Glyma.20G138700.Wm82.a4.v1	black	0.65018	(1 of 29) PTHR27002//PTHR27002:SF122 - FAMILY NOT NAMED // CYSTEINE-RICH RECEPTOR-LIKE PROTEIN KINASE 28-RELATED
Glyma.20G139300.Wm82.a4.v1	black	0.97034	(1 of 29) PTHR27002//PTHR27002:SF122 - FAMILY NOT NAMED // CYSTEINE-RICH RECEPTOR-LIKE PROTEIN KINASE 28-RELATED
Glyma.20G139400.Wm82.a4.v1	red	0.97764
Glyma.20G139500.Wm82.a4.v1	red	0.94387
Glyma.20G140100.Wm82.a4.v1	green	0.89849	(1 of 51) PF01657//PF07714 - Salt stress response/antifungal (Stress-antifung) // Protein tyrosine kinase (Pkinase_Tyr)
Glyma.20G140200.Wm82.a4.v1	green	0.72566
Glyma.20G140300.Wm82.a4.v1	green	0.82438
Glyma.20G140400.Wm82.a4.v1	blue	0.94601	(1 of 7) KOG0580//KOG1187 - Serine/threonine protein kinase // Serine/threonine protein kinase
Glyma.20G140700.Wm82.a4.v1	brown	0.94863	(1 of 11) PTHR27002//PTHR27002:SF51 - FAMILY NOT NAMED // CYSTEINE-RICH RECEPTOR-LIKE PROTEIN KINASE 25-RELATED
Glyma.20G140900.Wm82.a4.v1	yellow	0.80278	(1 of 2) PTHR31415//PTHR31415:SF3 - FAMILY NOT NAMED // LATE EMBRYOGENESIS ABUNDANT HYDROXYPROLINE-RICH GLYCOPROTEIN
Glyma.20G141800.Wm82.a4.v1	turquoise	0.9183	(1 of 10) PTHR31062:SF1 - XYLOGLUCAN ENDOTRANSGLUCOSYLASE/HYDROLASE PROTEIN 8-RELATED
Glyma.20G142100.Wm82.a4.v1	turquoise	0.94937	(1 of 29) PTHR23177 - MKIAA1688 PROTEIN
Glyma.20G142700.Wm82.a4.v1	blue	0.88612	-
Glyma.20G142900.Wm82.a4.v1	yellow	0.8783	(1 of 2) PTHR24361//PTHR24361:SF331 - MITOGEN-ACTIVATED KINASE KINASE KINASE // SERINE/THREONINE-PROTEIN KINASE DDB_G0278901-RELATED
Glyma.20G143700.Wm82.a4.v1	turquoise	0.88515	-
Glyma.20G144000.Wm82.a4.v1	blue	0.68308	(1 of 85) PF02298 - Plastocyanin-like domain (Cu_bind_like)
Glyma.20G144700.Wm82.a4.v1	turquoise	0.74705	(1 of 2) K02692 - photosystem I subunit II (psaD)
Glyma.20G145200.Wm82.a4.v1	turquoise	0.91922	(1 of 3) PTHR10638//PTHR10638:SF35 - COPPER AMINE OXIDASE // SUBFAMILY NOT NAMED
Glyma.20G145400.Wm82.a4.v1	pink	0.59142	(1 of 2) PTHR10638//PTHR10638:SF40 - COPPER AMINE OXIDASE // AMINE OXIDASE
Glyma.20G146800.Wm82.a4.v1	red	0.8416
Glyma.20G147100.Wm82.a4.v1	turquoise	0.48839	(1 of 20) PF07911 - Protein of unknown function (DUF1677) (DUF1677)
Glyma.20G147750.Wm82.a4.v1	grey	-0.51345	-
Glyma.20G148741.Wm82.a4.v1	grey	0.05049	(1 of 1) PF02786 - Carbamoyl-phosphate synthase L chain, ATP binding domain (CPSase_L_D2)
Glyma.20G148821.Wm82.a4.v1	turquoise	0.38276	(1 of 9) 6.3.5.5 - Carbamoyl-phosphate synthase (glutamine-hydrolyzing) / Glutamine-dependent carbamyl phosphate synthetase
Glyma.20G148861.Wm82.a4.v1	turquoise	0.59521	(1 of 9) 6.3.5.5 - Carbamoyl-phosphate synthase (glutamine-hydrolyzing) / Glutamine-dependent carbamyl phosphate synthetase
Glyma.20G149100.Wm82.a4.v1	turquoise	0.92603	(1 of 4) PTHR12446//PTHR12446:SF21 - TESMIN/TSO1-RELATED // CRC DOMAIN-CONTAINING PROTEIN TSO1-RELATED
Glyma.20G149200.Wm82.a4.v1	blue	0.86977	(1 of 1) KOG4643//KOG4674 - Uncharacterized coiled-coil protein // Uncharacterized conserved coiled-coil protein
Glyma.20G149500.Wm82.a4.v1	red	0.9508	-
Glyma.20G149700.Wm82.a4.v1	turquoise	0.91762	(1 of 2) PTHR22763//PTHR22763:SF83 - RING ZINC FINGER PROTEIN // SUBFAMILY NOT NAMED
Glyma.20G150100.Wm82.a4.v1	brown	0.95088
Glyma.20G150300.Wm82.a4.v1	blue	0.70274	(1 of 3) PTHR10015//PTHR10015:SF139 - HEAT SHOCK TRANSCRIPTION FACTOR // HEAT STRESS TRANSCRIPTION FACTOR A-6A-RELATED
Glyma.20G151600.Wm82.a4.v1	blue	0.45093	(1 of 2) K15153 - mediator of RNA polymerase II transcription subunit 31 (MED31, SOH1)
Glyma.20G151700.Wm82.a4.v1	yellow	0.96079	(1 of 19) PF05097 - Protein of unknown function (DUF688) (DUF688)
Glyma.20G152000.Wm82.a4.v1	turquoise	0.61107	(1 of 1) PTHR11062:SF52 - GLYCOSYLTRANSFERASE 18
Glyma.20G152600.Wm82.a4.v1	yellow	0.93999	(1 of 4) PTHR10795//PTHR10795:SF322 - PROPROTEIN CONVERTASE SUBTILISIN/KEXIN // SUBTILISIN SERINE PROTEASE-RELATED
Glyma.20G152700.Wm82.a4.v1	black	0.57686	(1 of 2227) 2.7.11.1 - Non-specific serine/threonine protein kinase / Threonine-specific protein kinase
Glyma.20G152800.Wm82.a4.v1	black	0.7981	(1 of 2227) 2.7.11.1 - Non-specific serine/threonine protein kinase / Threonine-specific protein kinase
Glyma.20G153100.Wm82.a4.v1	red	0.77662	(1 of 2) KOG1164//KOG1187 - Casein kinase (serine/threonine/tyrosine protein kinase) // Serine/threonine protein kinase
Glyma.20G153400.Wm82.a4.v1	brown	0.3867	(1 of 3) 1.14.11.12 - Gibberellin-44 dioxygenase / Gibberellin A44 oxidase
Glyma.20G153500.Wm82.a4.v1	turquoise	0.84651	-
Glyma.20G153700.Wm82.a4.v1	turquoise	0.4388	(1 of 4) PTHR11945//PTHR11945:SF165 - MADS BOX PROTEIN // SUBFAMILY NOT NAMED
Glyma.20G154300.Wm82.a4.v1	brown	0.84043
Glyma.20G154900.Wm82.a4.v1	yellow	0.58694	(1 of 41) PF01476 - LysM domain (LysM)
Glyma.20G155200.Wm82.a4.v1	black	0.65505	(1 of 349) PF00847 - AP2 domain (AP2)
Glyma.20G155800.Wm82.a4.v1	yellow	0.70589	(1 of 99) PF01535//PF13041//PF14432 - PPR repeat (PPR) // PPR repeat family (PPR_2) // DYW family of nucleic acid deaminases (DYW_deaminase)
Glyma.20G157100.Wm82.a4.v1	brown	0.83415	(1 of 2) PTHR10937//PTHR10937:SF13 - GLUCOSAMINE--FRUCTOSE-6-PHOSPHATE AMINOTRANSFERASE, ISOMERIZING // SUBFAMILY NOT NAMED
Glyma.20G157900.Wm82.a4.v1	yellow	0.94001	(1 of 4) PTHR10641:SF563 - MYB TRANSCRIPTION FACTOR-RELATED
Glyma.20G158000.Wm82.a4.v1	turquoise	0.73589	(1 of 3) K08517 - vesicle transport protein SEC22 (SEC22)
Glyma.20G158200.Wm82.a4.v1	blue	0.59534	(1 of 8) PF03766 - Remorin, N-terminal region (Remorin_N)
Glyma.20G159300.Wm82.a4.v1	blue	0.86727	(1 of 3) 6.2.1.8 - Oxalate--CoA ligase / Oxalyl-CoA synthetase
Glyma.20G159400.Wm82.a4.v1	blue	0.98647	(1 of 4) PTHR33649:SF2 - PAR1 PROTEIN
Glyma.20G159802.Wm82.a4.v1	blue	0.49883	-
Glyma.20G160600.Wm82.a4.v1	brown	0.57097	(1 of 1) K11433 - histone-lysine N-methyltransferase SETMAR (SETMAR)
Glyma.20G161200.Wm82.a4.v1	turquoise	0.80403	(1 of 31) 1.1.1.330 - Very-long-chain 3-oxoacyl-CoA reductase / Very-long-chain beta-ketoacyl-CoA reductase
Glyma.20G162200.Wm82.a4.v1	yellow	0.82489	-
Glyma.20G162551.Wm82.a4.v1	green	0.69497	-
Glyma.20G163200.Wm82.a4.v1	black	0.91238	(1 of 5) PTHR32096//PTHR32096:SF22 - FAMILY NOT NAMED // WRKY TRANSCRIPTION FACTOR 27-RELATED
Glyma.20G163500.Wm82.a4.v1	turquoise	0.94687	(1 of 2) PTHR19241:SF290 - ABC TRANSPORTER G FAMILY MEMBER 4-RELATED
Glyma.20G163600.Wm82.a4.v1	brown	0.64533	(1 of 2) PTHR33929//PTHR33929:SF3 - FAMILY NOT NAMED // MEMBRANE-ASSOCIATED KINASE REGULATOR 5-RELATED
Glyma.20G163700.Wm82.a4.v1	brown	0.83507	(1 of 6) PTHR10994:SF70 - RETICULON-LIKE PROTEIN B4
Glyma.20G163900.Wm82.a4.v1	black	0.9478	(1 of 9) PTHR23074//PTHR23074:SF98 - AAA ATPASE // SUBFAMILY NOT NAMED
Glyma.20G164000.Wm82.a4.v1	brown	0.86295	(1 of 4) PTHR34576:SF3 - MEMBRANE-ASSOCIATED KINASE REGULATOR 6-RELATED
Glyma.20G164400.Wm82.a4.v1	turquoise	0.83169	(1 of 2) K03155 - timeless (TIMELESS)
Glyma.20G165767.Wm82.a4.v1	turquoise	0.34029	(1 of 3) PTHR23257:SF505 - SERINE/THREONINE-PROTEIN KINASE DRKC-RELATED
Glyma.20G166400.Wm82.a4.v1	blue	0.66499	(1 of 8) K03841 - fructose-1,6-bisphosphatase I (FBP, fbp)
Glyma.20G167300.Wm82.a4.v1	brown	0.70429	(1 of 14) PF05633 - Protein of unknown function (DUF793) (DUF793)
Glyma.20G168200.Wm82.a4.v1	yellow	0.6827	-
Glyma.20G169000.Wm82.a4.v1	black	0.9471	(1 of 2227) 2.7.11.1 - Non-specific serine/threonine protein kinase / Threonine-specific protein kinase
Glyma.20G169200.Wm82.a4.v1	green	0.81189
Glyma.20G170900.Wm82.a4.v1	yellow	0.7014	(1 of 78) PF00069//PF00560//PF08263//PF13855 - Protein kinase domain (Pkinase) // Leucine Rich Repeat (LRR_1) // Leucine rich repeat N-terminal domain (LRRNT_2) // Leucine rich repeat (LRR_8)
Glyma.20G171050.Wm82.a4.v1	yellow	0.43258	-
Glyma.20G171733.Wm82.a4.v1	brown	0.50964	(1 of 3) 5.4.99.45 - tRNA pseudouridine(38/39) synthase / Pseudouridine synthase 3
Glyma.20G171766.Wm82.a4.v1	blue	0.37356	(1 of 5) PTHR10619:SF0 - F-ACTIN-CAPPING PROTEIN SUBUNIT BETA
Glyma.20G172300.Wm82.a4.v1	blue	0.75196	(1 of 2) PTHR33219//PTHR33219:SF1 - FAMILY NOT NAMED // COFACTOR ASSEMBLY, COMPLEX C (B6F)
Glyma.20G172900.Wm82.a4.v1	magenta	0.79874	-
Glyma.20G173800.Wm82.a4.v1	brown	0.75572	(1 of 49) 3.1.3.48 - Protein-tyrosine-phosphatase / PTPase
Glyma.20G173900.Wm82.a4.v1	brown	0.53374	(1 of 1) PTHR19134//PTHR19134:SF317 - PROTEIN-TYROSINE PHOSPHATASE // SUBFAMILY NOT NAMED
Glyma.20G174100.Wm82.a4.v1	tan	0.51951	(1 of 12) PTHR19432//PTHR19432:SF38 - SUGAR TRANSPORTER // SUCROSE TRANSPORT PROTEIN SUC1-RELATED
Glyma.20G174200.Wm82.a4.v1	green	0.51288	(1 of 12) PTHR19432//PTHR19432:SF38 - SUGAR TRANSPORTER // SUCROSE TRANSPORT PROTEIN SUC1-RELATED
Glyma.20G175000.Wm82.a4.v1	magenta	0.80613
Glyma.20G175100.Wm82.a4.v1	turquoise	0.83367	(1 of 9) PTHR24349//PTHR24349:SF166 - SERINE/THREONINE-PROTEIN KINASE // CALCIUM-DEPENDENT PROTEIN KINASE 11-RELATED
Glyma.20G176100.Wm82.a4.v1	brown	0.8454	(1 of 9) 2.1.1.65 - Licodione 2'-O-methyltransferase
Glyma.20G177000.Wm82.a4.v1	black	0.82049	(1 of 1) K13696 - abhydrolase domain-containing protein 1/3 (ABHD1_3)
Glyma.20G177300.Wm82.a4.v1	magenta	0.88426
Glyma.20G177600.Wm82.a4.v1	yellow	0.87458	(1 of 5) PTHR31301:SF14 - LOB DOMAIN-CONTAINING PROTEIN 1-RELATED
Glyma.20G177900.Wm82.a4.v1	black	0.87977	(1 of 8) PTHR32295//PTHR32295:SF32 - FAMILY NOT NAMED // PROTEIN IQ-DOMAIN 3-RELATED
Glyma.20G178000.Wm82.a4.v1	green	0.80191
Glyma.20G179400.Wm82.a4.v1	pink	0.76775	(1 of 2) 2.6.1.85 - Aminodeoxychorismate synthase / ADC synthase
Glyma.20G180000.Wm82.a4.v1	yellow	0.87647	(1 of 20) PF02362//PF06507 - B3 DNA binding domain (B3) // Auxin response factor (Auxin_resp)
Glyma.20G180500.Wm82.a4.v1	blue	0.57627	(1 of 2) K18182 - cytochrome c oxidase assembly protein subunit 16 (COX16)
Glyma.20G181400.Wm82.a4.v1	turquoise	0.76462	(1 of 5) 3.6.3.17 - Monosaccharide-transporting ATPase
Glyma.20G182700.Wm82.a4.v1	yellow	0.47995	-
Glyma.20G183100.Wm82.a4.v1	black	0.62047	(1 of 3) 1.1.5.3//1.1.99.5 - Glycerol-3-phosphate dehydrogenase / sn-glycerol-3-phosphate dehydrogenase // Transferred entry: 1.1.5.3
Glyma.20G183300.Wm82.a4.v1	black	0.43417	-
Glyma.20G183600.Wm82.a4.v1	turquoise	0.76418	(1 of 13) PF13259 - Protein of unknown function (DUF4050) (DUF4050)
Glyma.20G184900.Wm82.a4.v1	turquoise	0.8284	(1 of 6) PTHR19241//PTHR19241:SF303 - ATP-BINDING CASSETTE TRANSPORTER // ABC TRANSPORTER G FAMILY MEMBER 21
Glyma.20G185000.Wm82.a4.v1	pink	0.72531	-
Glyma.20G185233.Wm82.a4.v1	turquoise	0.91676	-
Glyma.20G185800.Wm82.a4.v1	yellow	0.72136	(1 of 4) PTHR31079//PTHR31079:SF9 - FAMILY NOT NAMED // NAC DOMAIN-CONTAINING PROTEIN 8
Glyma.20G185900.Wm82.a4.v1	yellow	0.78796	(1 of 6) PTHR33102//PTHR33102:SF10 - FAMILY NOT NAMED // DVL FAMILY PROTEIN-RELATED
Glyma.20G186000.Wm82.a4.v1	turquoise	0.43792	(1 of 2) PTHR12919//PTHR12919:SF23 - 30S RIBOSOMAL PROTEIN S16 // SUBFAMILY NOT NAMED
Glyma.20G188967.Wm82.a4.v1	yellow	0.4253	(1 of 3) PTHR31307//PTHR31307:SF4 - FAMILY NOT NAMED // 6B-INTERACTING PROTEIN 1-LIKE 1-RELATED
Glyma.20G190100.Wm82.a4.v1	red	0.40859	(1 of 2) 2.7.1.182 - Phytol kinase
Glyma.20G191200.Wm82.a4.v1	blue	0.85397
Glyma.20G192700.Wm82.a4.v1	turquoise	0.89164
Glyma.20G192800.Wm82.a4.v1	turquoise	0.82668	(1 of 3) 1.10.3.2//1.10.3.3 - Laccase / Urishiol oxidase // L-ascorbate oxidase / Ascorbase
Glyma.20G193000.Wm82.a4.v1	greenyellow	0.77325	(1 of 2) PTHR26374//PTHR26374:SF182 - FAMILY NOT NAMED // C2H2-TYPE ZINC FINGER PROTEIN-RELATED
Glyma.20G193100.Wm82.a4.v1	blue	0.72143	(1 of 5) K02933 - large subunit ribosomal protein L6 (RP-L6, MRPL6, rplF)
Glyma.20G193400.Wm82.a4.v1	brown	0.89937	(1 of 7) PF04578//PF13968 - Protein of unknown function, DUF594 (DUF594) // Domain of unknown function (DUF4220) (DUF4220)
Glyma.20G193500.Wm82.a4.v1	yellow	0.89458	(1 of 4) PTHR23155//PTHR23155:SF508 - LEUCINE-RICH REPEAT-CONTAINING PROTEIN // SUBFAMILY NOT NAMED
Glyma.20G193700.Wm82.a4.v1	turquoise	0.78494	(1 of 13) PF07795 - Protein of unknown function (DUF1635) (DUF1635)
Glyma.20G193800.Wm82.a4.v1	turquoise	0.95752	(1 of 2) PTHR34373:SF2 - SHUGOSHIN C TERMINUS
Glyma.20G193900.Wm82.a4.v1	yellow	0.83042	(1 of 4) PTHR11638//PTHR11638:SF106 - ATP-DEPENDENT CLP PROTEASE // SUBFAMILY NOT NAMED
Glyma.20G194400.Wm82.a4.v1	brown	0.69236	(1 of 3) PTHR27000:SF185 - LEUCINE-RICH REPEAT RECEPTOR-LIKE PROTEIN KINASE PEPR1-RELATED
Glyma.20G195100.Wm82.a4.v1	brown	0.78531	(1 of 1) PTHR22952//PTHR22952:SF172//PTHR22952:SF180 - CAMP-RESPONSE ELEMENT BINDING PROTEIN-RELATED // SUBFAMILY NOT NAMED // TRANSCRIPTION FACTOR TGA1-RELATED
Glyma.20G195400.Wm82.a4.v1	brown	0.84358	(1 of 4) PTHR23155//PTHR23155:SF508 - LEUCINE-RICH REPEAT-CONTAINING PROTEIN // SUBFAMILY NOT NAMED
Glyma.20G195667.Wm82.a4.v1	grey	-0.40611	-
Glyma.20G196800.Wm82.a4.v1	green	0.94636
Glyma.20G196900.Wm82.a4.v1	blue	0.45444	(1 of 7) K04564 - superoxide dismutase, Fe-Mn family (SOD2)
Glyma.20G197600.Wm82.a4.v1	red	0.92698
Glyma.20G197700.Wm82.a4.v1	turquoise	0.72537	(1 of 2) PF14868 - Domain of unknown function (DUF4487) (DUF4487)
Glyma.20G199600.Wm82.a4.v1	green	0.8954
Glyma.20G200200.Wm82.a4.v1	turquoise	0.44665	(1 of 4) PTHR32080:SF4 - CYSTEINE-RICH REPEAT SECRETORY PROTEIN 11-RELATED
Glyma.20G200800.Wm82.a4.v1	blue	0.52181	-
Glyma.20G201100.Wm82.a4.v1	purple	0.80515	-
Glyma.20G201200.Wm82.a4.v1	yellow	0.88345	-
Glyma.20G201400.Wm82.a4.v1	turquoise	0.90777	(1 of 2) 2.1.1.79 - Cyclopropane-fatty-acyl-phospholipid synthase / Unsaturated-phospholipid methyltransferase
Glyma.20G203400.Wm82.a4.v1	greenyellow	0.8007	(1 of 6) PTHR14155//PTHR14155:SF178 - RING FINGER DOMAIN-CONTAINING // SUBFAMILY NOT NAMED
Glyma.20G203700.Wm82.a4.v1	red	0.90076	(1 of 2) PTHR31190:SF15 - ETHYLENE-RESPONSIVE TRANSCRIPTION FACTOR 1B
Glyma.20G203800.Wm82.a4.v1	blue	0.97441	-
Glyma.20G204600.Wm82.a4.v1	grey	0.02702	(1 of 2) PTHR10438//PTHR10438:SF241 - THIOREDOXIN // SUBFAMILY NOT NAMED
Glyma.20G204800.Wm82.a4.v1	yellow	0.94314	(1 of 19) PF14576//PF14577 - Sieve element occlusion N-terminus (SEO_N) // Sieve element occlusion C-terminus (SEO_C)
Glyma.20G205200.Wm82.a4.v1	turquoise	0.5261	(1 of 6) PTHR31153:SF3 - HISTONE H1FLK-LIKE PROTEIN-RELATED
Glyma.20G205301.Wm82.a4.v1	turquoise	0.88244	-
Glyma.20G205600.Wm82.a4.v1	brown	0.33453	(1 of 1) PTHR28559:SF1 - DNA REPAIR PROTEIN XRCC4
Glyma.20G205700.Wm82.a4.v1	green	0.77191
Glyma.20G205800.Wm82.a4.v1	green	0.94709
Glyma.20G206500.Wm82.a4.v1	blue	0.82376	(1 of 2) PTHR23083//PTHR23083:SF444 - TETRATRICOPEPTIDE REPEAT PROTEIN, TPR // SUBFAMILY NOT NAMED
Glyma.20G207200.Wm82.a4.v1	yellow	0.88833	(1 of 2) PTHR24115:SF416 - PHRAGMOPLAST-ASSOCIATED KINESIN-RELATED PROTEIN 2
Glyma.20G209200.Wm82.a4.v1	blue	0.88278	(1 of 2) PTHR31165//PTHR31165:SF13 - FAMILY NOT NAMED // PROTEIN LIGHT-DEPENDENT SHORT HYPOCOTYLS 1-RELATED
Glyma.20G209500.Wm82.a4.v1	blue	0.70531	(1 of 65) PF05553 - Cotton fibre expressed protein (DUF761)
Glyma.20G210900.Wm82.a4.v1	green	0.98224
Glyma.20G212100.Wm82.a4.v1	yellow	0.93962	(1 of 6) PTHR19321:SF7 - 65-KDA MICROTUBULE-ASSOCIATED PROTEIN 3-RELATED
Glyma.20G212700.Wm82.a4.v1	blue	0.46269	(1 of 14) PF07279 - Protein of unknown function (DUF1442) (DUF1442)
Glyma.20G212800.Wm82.a4.v1	pink	0.81563	(1 of 5) PF00069//PF07714//PF08263//PF13855 - Protein kinase domain (Pkinase) // Protein tyrosine kinase (Pkinase_Tyr) // Leucine rich repeat N-terminal domain (LRRNT_2) // Leucine rich repeat (LRR_8)
Glyma.20G212900.Wm82.a4.v1	turquoise	0.77582	(1 of 4) K08916 - light-harvesting complex II chlorophyll a/b binding protein 5 (LHCB5)
Glyma.20G213000.Wm82.a4.v1	turquoise	0.8722	(1 of 1) PTHR20953//PTHR20953:SF4 - KINASE-RELATED // SUBFAMILY NOT NAMED
Glyma.20G215500.Wm82.a4.v1	red	0.92949
Glyma.20G216200.Wm82.a4.v1	turquoise	0.4551	-
Glyma.20G217100.Wm82.a4.v1	turquoise	0.69764
Glyma.20G217400.Wm82.a4.v1	magenta	0.9764	(1 of 4) PTHR31645//PTHR31645:SF11 - FAMILY NOT NAMED // METAL-NICOTIANAMINE TRANSPORTER YSL1
Glyma.20G217600.Wm82.a4.v1	green	0.83052
Glyma.20G218100.Wm82.a4.v1	blue	0.86168	(1 of 4) K13679 - granule-bound starch synthase [EC:2.4.1.242] Glc a1-4 Glc (WAXY)
Glyma.20G220800.Wm82.a4.v1	purple	0.9452
Glyma.20G220900.Wm82.a4.v1	green	0.92517
Glyma.20G221300.Wm82.a4.v1	pink	0.80771	(1 of 24) PF03080//PF14365 - Domain of unknown function (DUF239) (DUF239) // Domain of unknown function (DUF4409) (DUF4409)
Glyma.20G221401.Wm82.a4.v1	brown	0.58529	(1 of 6) PTHR11730//PTHR11730:SF39 - AMMONIUM TRANSPORTER // AMMONIUM TRANSPORTER 1 MEMBER 2
Glyma.20G223600.Wm82.a4.v1	blue	0.78284	(1 of 4) PTHR13132//PTHR13132:SF29 - ALPHA- 1,6 -FUCOSYLTRANSFERASE // ALPHA-(1,6)-FUCOSYLTRANSFERASE
Glyma.20G223700.Wm82.a4.v1	turquoise	0.79535	(1 of 30) PF05910 - Plant protein of unknown function (DUF868) (DUF868)
Glyma.20G223800.Wm82.a4.v1	turquoise	0.90027	(1 of 2) PTHR11034//PTHR11034:SF24 - N-MYC DOWNSTREAM REGULATED // SUBFAMILY NOT NAMED
Glyma.20G224000.Wm82.a4.v1	yellow	0.8125	(1 of 4) PTHR21654//PTHR21654:SF22 - FAMILY NOT NAMED // TRIHELIX TRANSCRIPTION FACTOR GTL2
Glyma.20G224100.Wm82.a4.v1	yellow	0.88344	(1 of 5) PTHR24362:SF255 - SERINE/THREONINE-PROTEIN KINASE NEK1
Glyma.20G224200.Wm82.a4.v1	black	0.86826	-
Glyma.20G224600.Wm82.a4.v1	blue	0.57499	(1 of 4) K03116 - sec-independent protein translocase protein TatA (tatA)
Glyma.20G225200.Wm82.a4.v1	green	0.80054
Glyma.20G226500.Wm82.a4.v1	yellow	0.7226	(1 of 4) PTHR23107:SF6 - GRF1-INTERACTING FACTOR 1
Glyma.20G227700.Wm82.a4.v1	turquoise	0.8351	(1 of 30) PF05910 - Plant protein of unknown function (DUF868) (DUF868)
Glyma.20G228401.Wm82.a4.v1	turquoise	0.59461	-
Glyma.20G229250.Wm82.a4.v1	yellow	0.56183	-
Glyma.20G230100.Wm82.a4.v1	red	0.49834	(1 of 6) PTHR20863//PTHR20863:SF29 - ACYL CARRIER PROTEIN/ZINC FINGER PROTEIN 593-RELATED // ACYL CARRIER PROTEIN 1, CHLOROPLASTIC-RELATED
Glyma.20G230700.Wm82.a4.v1	blue	0.77492	-
Glyma.20G230800.Wm82.a4.v1	brown	0.96339	(1 of 21) K14490 - histidine-containing phosphotransfer peotein (AHP)
Glyma.20G231600.Wm82.a4.v1	turquoise	0.83703	(1 of 2) PTHR30373:SF2 - UPF0603 PROTEIN YGCG
Glyma.20G231800.Wm82.a4.v1	turquoise	0.88954	(1 of 4) PTHR11969//PTHR11969:SF26 - MAX DIMERIZATION, MAD // TRANSCRIPTION FACTOR BHLH99
Glyma.20G231900.Wm82.a4.v1	green	0.83838
Glyma.20G232100.Wm82.a4.v1	turquoise	0.84864	(1 of 2) PTHR27001//PTHR27001:SF92 - FAMILY NOT NAMED // PROTEIN KINASE DOMAIN-CONTAINING PROTEIN
Glyma.20G232300.Wm82.a4.v1	blue	0.57668	(1 of 5) PTHR12804 - MICROSOMAL SIGNAL PEPTIDASE 23 KD SUBUNIT SPC22/23
Glyma.20G232800.Wm82.a4.v1	turquoise	0.69874	(1 of 36) PTHR22937 - RING FINGER CONTAINING PROTEIN
Glyma.20G233900.Wm82.a4.v1	blue	0.92759	(1 of 4) 3.2.1.152 - Mannosylglycoprotein endo-beta-mannosidase / Endo-beta-mannosidase
Glyma.20G234100.Wm82.a4.v1	yellow	0.93213	(1 of 4) PTHR24115:SF449 - MICROTUBULE BASED KINESIN MOTOR PROTEIN
Glyma.20G234200.Wm82.a4.v1	turquoise	0.92529	(1 of 4) K18636 - microtubule-binding protein TANGLED1 (TAN1)
Glyma.20G235600.Wm82.a4.v1	brown	0.38301	-
Glyma.20G236000.Wm82.a4.v1	turquoise	0.90161	(1 of 1) K10900 - werner syndrome ATP-dependent helicase [EC:3.6.4.12] (WRN, RECQL2)
Glyma.20G237200.Wm82.a4.v1	blue	0.87602	(1 of 4) PTHR33565//PTHR33565:SF1 - FAMILY NOT NAMED // DORMANCY/AUXIN ASSOCIATED PROTEIN
Glyma.20G237700.Wm82.a4.v1	brown	0.77924	(1 of 8) PTHR10992//PTHR10992:SF907 - ALPHA/BETA HYDROLASE FOLD-CONTAINING PROTEIN // ALPHA/BETA-HYDROLASES SUPERFAMILY PROTEIN
Glyma.20G238000.Wm82.a4.v1	brown	0.62927	(1 of 1) PF00169//PF00614//PF13091 - PH domain (PH) // Phospholipase D Active site motif (PLDc) // PLD-like domain (PLDc_2)
Glyma.20G238351.Wm82.a4.v1	grey	-0.30886	-
Glyma.20G239400.Wm82.a4.v1	turquoise	0.74447	(1 of 8) PTHR21726//PTHR21726:SF29 - PHOSPHATIDYLINOSITOL N-ACETYLGLUCOSAMINYLTRANSFERASE SUBUNIT P DOWN SYNDROME CRITICAL REGION PROTEIN 5 -RELATED // F1O19.10 PROTEIN
Glyma.20G239500.Wm82.a4.v1	magenta	0.8786	(1 of 25) PF07816 - Protein of unknown function (DUF1645) (DUF1645)
Glyma.20G239700.Wm82.a4.v1	turquoise	0.72959	(1 of 3) PTHR31407:SF10 - PSBP-LIKE PROTEIN 2, CHLOROPLASTIC
Glyma.20G240600.Wm82.a4.v1	red	0.87526	(1 of 2) PTHR11614:SF92 - ALPHA/BETA-HYDROLASES SUPERFAMILY PROTEIN-RELATED
Glyma.20G241700.Wm82.a4.v1	pink	0.88911
Glyma.20G241800.Wm82.a4.v1	brown	0.9457	(1 of 154) K00430 - peroxidase (E1.11.1.7)
Glyma.20G242000.Wm82.a4.v1	green	0.92872
Glyma.20G243000.Wm82.a4.v1	yellow	0.85963	(1 of 3) PTHR18937//PTHR18937:SF221 - STRUCTURAL MAINTENANCE OF CHROMOSOMES SMC FAMILY MEMBER // SUBFAMILY NOT NAMED
Glyma.20G243900.Wm82.a4.v1	grey	-0.16767	(1 of 2) PTHR13711//PTHR13711:SF213 - SWI/SNF-RELATED CHROMATIN BINDING PROTEIN // PROTEIN HMG-20
Glyma.20G245000.Wm82.a4.v1	black	0.88113	-
Glyma.20G245100.Wm82.a4.v1	green	0.86525
Glyma.20G247900.Wm82.a4.v1	brown	0.66208	-
Glyma.U000501.Wm82.a4.v1	blue	0.49254	(1 of 3) PTHR12486:SF4 - APRATAXIN
Glyma.U001450.Wm82.a4.v1	yellow	0.72372	-
Glyma.U007802.Wm82.a4.v1	turquoise	0.39377	-
Glyma.U008900.Wm82.a4.v1	black	0.95724	(1 of 18) PTHR23155//PTHR23155:SF402 - LEUCINE-RICH REPEAT-CONTAINING PROTEIN // DISEASE RESISTANCE PROTEIN RPP13-RELATED
Glyma.U009202.Wm82.a4.v1	green	0.34338	-
Glyma.U024600.Wm82.a4.v1	yellow	0.25961	(1 of 13) 3.2.1.3 - Glucan 1,4-alpha-glucosidase / Lysosomal alpha-glucosidase
Glyma.U031104.Wm82.a4.v1	brown	0.91927	(1 of 48) 3.2.1.14 - Chitinase / Poly-beta-glucosaminidase
Glyma.U031105.Wm82.a4.v1	red	0.9018
Glyma.U031107.Wm82.a4.v1	pink	0.46314	(1 of 4) PTHR11266:SF16 - PEROXISOMAL MEMBRANE (MPV17/PMP22) FAMILY PROTEIN
Glyma.U031108.Wm82.a4.v1	brown	0.34596	(1 of 6) PTHR10795:SF439 - SERINE PROTEINASE-RELATED
Glyma.U031111.Wm82.a4.v1	black	0.51443	(1 of 36) PF12609 - Wound-induced protein (DUF3774)
Glyma.U031112.Wm82.a4.v1	yellow	0.6324	(1 of 9) PF09366 - Protein of unknown function (DUF1997) (DUF1997)
Glyma.U031113.Wm82.a4.v1	blue	0.87143	(1 of 4) PTHR31062:SF11 - XYLOGLUCAN ENDOTRANSGLUCOSYLASE/HYDROLASE PROTEIN 9
Glyma.U031122.Wm82.a4.v1	black	0.62794	(1 of 3) PTHR11742:SF44 - ALPHA-MANNOSIDASE I MNS5-RELATED
Glyma.U031204.Wm82.a4.v1	brown	0.75393	(1 of 48) 3.2.1.14 - Chitinase / Poly-beta-glucosaminidase
Glyma.U031308.Wm82.a4.v1	green	0.86032
Glyma.U031310.Wm82.a4.v1	turquoise	0.70258	-
Glyma.U031315.Wm82.a4.v1	turquoise	0.61597	(1 of 753) PF13041 - PPR repeat family (PPR_2)
Glyma.U031319.Wm82.a4.v1	grey	0.90417	(1 of 3) PTHR33159:SF3 - RPM1-INTERACTING PROTEIN 4-LIKE PROTEIN
Glyma.U031324.Wm82.a4.v1	brown	0.46389	-
Glyma.U031424.Wm82.a4.v1	brown	0.90606	(1 of 27) PTHR27002//PTHR27002:SF9 - FAMILY NOT NAMED // CYSTEINE-RICH RECEPTOR-LIKE PROTEIN KINASE 27-RELATED
Glyma.U031425.Wm82.a4.v1	tan	0.49174	(1 of 1) K02715 - PsbN protein (psbN)
Glyma.U031513.Wm82.a4.v1	red	0.97548
Glyma.U031514.Wm82.a4.v1	brown	0.45373	-
Glyma.U031613.Wm82.a4.v1	green	0.8961
Glyma.U032205.Wm82.a4.v1	yellow	0.41198	(1 of 11) PTHR13832:SF199 - PROTEIN PHOSPHATASE 2C 65-RELATED
Glyma.U032408.Wm82.a4.v1	brown	0.76454	(1 of 1) PTHR23130//PTHR23130:SF67 - FAMILY NOT NAMED // FERRIC-CHELATE REDUCTASE 1-RELATED
Glyma.U032605.Wm82.a4.v1	turquoise	0.80038
Glyma.U039400.Wm82.a4.v1	green	0.76049
Glyma.U039500.Wm82.a4.v1	red	0.90002
Glyma.U045802.Wm82.a4.v1	turquoise	0.70617	(1 of 15) 2.2.1.9//4.2.1.113//4.2.99.20 - 2-succinyl-5-enolpyruvyl-6-hydroxy-3-cyclohexene-1-carboxylic-acid synthase / SEPHCHC synthase // o-succinylbenzoate synthase / OSBS // 2-succinyl-6-hydroxy-2,4-cyclohexadiene-1-carboxylate synthase / SHCHC synthase
MSTRG.10001	blue	0.7143
MSTRG.10004	grey	-0.68315
MSTRG.10012	magenta	0.85246
MSTRG.10093	turquoise	0.62146
MSTRG.10094	brown	0.48658
MSTRG.10124	yellow	0.65269
MSTRG.10135	brown	0.78557
MSTRG.10147	turquoise	0.71167
MSTRG.10159	turquoise	0.56201
MSTRG.10238	black	0.358
MSTRG.10254	black	0.67814
MSTRG.10305	black	0.61028
MSTRG.10321	turquoise	0.22962
MSTRG.10326	green	0.45068
MSTRG.10550	grey	0.64648
MSTRG.11014	brown	0.89909
MSTRG.11027	turquoise	0.45162
MSTRG.11142	grey	-0.44505
MSTRG.11306	black	0.46951
MSTRG.11540	grey	0.24328
MSTRG.11543	turquoise	0.56579
MSTRG.11592	green	0.57681
MSTRG.11605	grey	0.22804
MSTRG.11658	grey	-0.29744
MSTRG.11676	brown	0.8324
MSTRG.11687	blue	0.21376
MSTRG.11707	pink	0.70297
MSTRG.11765	blue	0.48288
MSTRG.11830	blue	0.67758
MSTRG.11872	yellow	0.71299
MSTRG.11921	grey	0.38484
MSTRG.11940	grey	-0.33992
MSTRG.11963	green	0.513
MSTRG.12284	blue	0.48302
MSTRG.12376	black	0.67556
MSTRG.12642	brown	0.78397
MSTRG.13213	pink	0.62448
MSTRG.136	turquoise	0.92025
MSTRG.13663	brown	0.6678
MSTRG.13947	blue	0.52111
MSTRG.14071	turquoise	0.63314
MSTRG.14142	brown	0.54877
MSTRG.14143	blue	0.50568
MSTRG.14175	brown	0.76414
MSTRG.14210	brown	0.33249
MSTRG.14233	brown	0.93897
MSTRG.14299	red	0.69302
MSTRG.14304	grey	-0.61505
MSTRG.14314	turquoise	0.49263
MSTRG.14424	grey	-0.79856
MSTRG.14489	turquoise	0.44525
MSTRG.14659	grey	0.48419
MSTRG.14747	brown	0.76427
MSTRG.14778	yellow	0.52261
MSTRG.14781	turquoise	0.5489
MSTRG.14819	turquoise	0.92285
MSTRG.15033	red	0.47127
MSTRG.15035	red	0.96036
MSTRG.15067	pink	0.64955
MSTRG.15097	turquoise	0.55125
MSTRG.15109	turquoise	0.74335
MSTRG.15150	turquoise	0.72994
MSTRG.15350	green	0.37093
MSTRG.15351	black	0.61829
MSTRG.15391	black	0.63991
MSTRG.15406	black	0.45075
MSTRG.15407	yellow	0.36652
MSTRG.15424	grey	0.00982
MSTRG.15434	brown	0.6698
MSTRG.15438	tan	0.85614
MSTRG.15447	brown	0.8261
MSTRG.15495	red	0.85067
MSTRG.15527	blue	0.47864
MSTRG.15562	brown	0.80178
MSTRG.15594	red	0.55759
MSTRG.15788	blue	0.41472
MSTRG.15976	yellow	0.79335
MSTRG.16130	brown	0.52522
MSTRG.16330	brown	0.70571
MSTRG.16457	brown	0.65639
MSTRG.16497	red	0.42333
MSTRG.16509	yellow	0.34953
MSTRG.16552	brown	0.92476
MSTRG.16716	grey	0.41344
MSTRG.16727	yellow	0.67416
MSTRG.16855	grey	-0.25332
MSTRG.16863	brown	0.52049
MSTRG.16913	black	0.33744
MSTRG.16917	green	0.90835
MSTRG.16925	blue	0.57822
MSTRG.16934	brown	0.73506
MSTRG.17022	yellow	0.50353
MSTRG.17037	green	0.58202
MSTRG.17068	black	0.48538
MSTRG.17069	turquoise	0.32618
MSTRG.17076	brown	0.59581
MSTRG.17079	turquoise	0.58443
MSTRG.17080	yellow	0.39823
MSTRG.17100	brown	0.90598
MSTRG.17149	red	0.88397
MSTRG.17168	blue	0.46922
MSTRG.17170	red	0.45788
MSTRG.17176	green	0.66411
MSTRG.17185	green	0.69608
MSTRG.17202	black	0.37536
MSTRG.17224	yellow	0.50859
MSTRG.17257	black	0.84315
MSTRG.17312	red	0.84168
MSTRG.17325	grey	0.1975
MSTRG.17326	black	0.36398
MSTRG.17373	red	0.71733
MSTRG.17393	magenta	0.74789
MSTRG.17398	magenta	0.87394
MSTRG.17505	yellow	0.61081
MSTRG.17634	brown	0.69267
MSTRG.17668	brown	0.84591
MSTRG.17682	brown	0.68727
MSTRG.17891	red	0.29548
MSTRG.17911	brown	0.64451
MSTRG.17994	turquoise	0.7999
MSTRG.18078	yellow	0.85878
MSTRG.18125	turquoise	0.68814
MSTRG.18256	turquoise	0.70358
MSTRG.18288	turquoise	0.63551
MSTRG.18319	grey	-0.35832
MSTRG.18370	yellow	0.72968
MSTRG.18407	yellow	0.34403
MSTRG.18443	magenta	0.67201
MSTRG.18450	turquoise	0.41307
MSTRG.185	red	0.59006
MSTRG.18585	turquoise	0.58469
MSTRG.18848	green	0.73237
MSTRG.19141	turquoise	0.43521
MSTRG.19142	red	0.41682
MSTRG.19397	pink	0.78533
MSTRG.19425	red	0.80317
MSTRG.19446	black	0.4343
MSTRG.19513	yellow	0.6969
MSTRG.19535	black	0.88049
MSTRG.19586	turquoise	0.72629
MSTRG.19718	magenta	0.80742
MSTRG.19834	brown	0.50279
MSTRG.19847	black	0.52358
MSTRG.19906	grey	0.06527
MSTRG.19920	grey	-0.16738
MSTRG.19943	black	0.89129
MSTRG.19977	turquoise	0.30257
MSTRG.19981	green	0.67749
MSTRG.20042	green	0.42422
MSTRG.20043	turquoise	0.35124
MSTRG.20272	yellow	0.68049
MSTRG.20321	tan	0.52713
MSTRG.20348	black	0.49369
MSTRG.20613	green	0.30755
MSTRG.20682	blue	0.41636
MSTRG.20991	brown	0.44883
MSTRG.21035	greenyellow	0.75763
MSTRG.21081	brown	0.65138
MSTRG.21088	brown	0.47544
MSTRG.21103	greenyellow	0.93198
MSTRG.2114	black	0.63604
MSTRG.21173	grey	0.25101
MSTRG.21187	brown	0.2735
MSTRG.21192	grey	-0.45061
MSTRG.21198	red	0.33575
MSTRG.21201	brown	0.36515
MSTRG.21255	yellow	0.51019
MSTRG.21268	green	0.65308
MSTRG.21285	brown	0.89033
MSTRG.21291	turquoise	0.56269
MSTRG.21342	black	0.42617
MSTRG.2139	black	0.58039
MSTRG.21403	turquoise	0.64356
MSTRG.21424	green	0.50771
MSTRG.21674	green	0.78281
MSTRG.21821	turquoise	0.56114
MSTRG.2183	grey	-0.51391
MSTRG.21895	blue	0.6913
MSTRG.21898	green	0.50752
MSTRG.21922	red	0.65812
MSTRG.2195	black	0.7944
MSTRG.21961	red	0.57812
MSTRG.22068	yellow	0.33866
MSTRG.22128	yellow	0.84559
MSTRG.22154	turquoise	0.35599
MSTRG.22162	brown	0.78424
MSTRG.22213	turquoise	0.51616
MSTRG.22276	blue	0.29323
MSTRG.22373	red	0.40219
MSTRG.22378	black	0.54453
MSTRG.22393	black	0.97426
MSTRG.22612	brown	0.92497
MSTRG.22615	tan	0.5523
MSTRG.22756	grey	0.06965
MSTRG.2291	yellow	0.59996
MSTRG.2292	grey	0.2569
MSTRG.23010	black	0.70721
MSTRG.231	green	0.4016
MSTRG.23134	grey	-0.33253
MSTRG.23135	brown	0.75942
MSTRG.23266	blue	0.57098
MSTRG.2331	red	0.90183
MSTRG.23384	green	0.7102
MSTRG.23428	brown	0.86902
MSTRG.23441	black	0.99343
MSTRG.2348	green	0.38282
MSTRG.2352	brown	0.87452
MSTRG.23658	turquoise	0.94651
MSTRG.24010	brown	0.65676
MSTRG.24312	pink	0.38222
MSTRG.24313	turquoise	0.63902
MSTRG.24319	yellow	0.34402
MSTRG.24321	turquoise	0.4596
MSTRG.24654	green	0.4191
MSTRG.24662	green	0.81977
MSTRG.24715	turquoise	0.61827
MSTRG.24771	blue	0.53236
MSTRG.24861	turquoise	0.36831
MSTRG.24928	tan	0.7273
MSTRG.25011	brown	0.70908
MSTRG.25014	green	0.74884
MSTRG.25079	pink	0.32864
MSTRG.25083	yellow	0.79792
MSTRG.25138	blue	0.54449
MSTRG.25166	grey	0.57846
MSTRG.25182	grey	0.48803
MSTRG.25204	brown	0.40574
MSTRG.25225	grey	-0.58285
MSTRG.25227	pink	0.35679
MSTRG.25266	blue	0.65762
MSTRG.25271	black	0.95708
MSTRG.25297	brown	0.71443
MSTRG.25303	brown	0.51571
MSTRG.25304	turquoise	0.40203
MSTRG.25336	brown	0.92663
MSTRG.25338	pink	0.78305
MSTRG.25353	grey	-0.1928
MSTRG.25380	red	0.7421
MSTRG.25438	yellow	0.68774
MSTRG.25497	yellow	0.33192
MSTRG.25536	turquoise	0.52146
MSTRG.25537	turquoise	0.2591
MSTRG.25556	blue	0.81932
MSTRG.25680	greenyellow	0.87296
MSTRG.25801	brown	0.34912
MSTRG.25834	magenta	0.75827
MSTRG.2586	green	0.66059
MSTRG.25872	yellow	0.47089
MSTRG.259	brown	0.59039
MSTRG.25901	red	0.5599
MSTRG.2591	brown	0.43759
MSTRG.26048	brown	0.7879
MSTRG.26054	brown	0.37985
MSTRG.2606	grey	0.10496
MSTRG.26066	blue	0.75862
MSTRG.26207	yellow	0.82247
MSTRG.26296	brown	0.86789
MSTRG.26354	magenta	0.72021
MSTRG.26459	yellow	0.81801
MSTRG.26486	brown	0.85698
MSTRG.26512	yellow	0.54005
MSTRG.26567	greenyellow	0.70527
MSTRG.2666	brown	0.8493
MSTRG.2671	brown	0.93978
MSTRG.2677	yellow	0.53456
MSTRG.26790	blue	0.74463
MSTRG.2688	green	0.45624
MSTRG.2694	grey	0.56975
MSTRG.26961	brown	0.68364
MSTRG.27058	red	0.52064
MSTRG.27059	green	0.64719
MSTRG.27066	yellow	0.59086
MSTRG.2707	greenyellow	0.94164
MSTRG.27117	green	0.35463
MSTRG.27133	red	0.6161
MSTRG.27135	brown	0.6336
MSTRG.27163	yellow	0.42913
MSTRG.27206	green	0.40479
MSTRG.27226	black	0.63554
MSTRG.27248	yellow	0.95036
MSTRG.2735	turquoise	0.27201
MSTRG.27417	yellow	0.34374
MSTRG.27435	grey	-0.04174
MSTRG.27438	brown	0.71425
MSTRG.27445	blue	0.53686
MSTRG.2745	grey	-0.39225
MSTRG.27506	red	0.8386
MSTRG.2766	brown	0.42629
MSTRG.27829	turquoise	0.78404
MSTRG.27855	grey	0.29571
MSTRG.27932	black	0.29806
MSTRG.2796	green	0.50368
MSTRG.28014	green	0.17505
MSTRG.28026	turquoise	0.19693
MSTRG.28027	brown	0.77894
MSTRG.28072	turquoise	0.40977
MSTRG.28092	blue	0.70833
MSTRG.28132	brown	0.88974
MSTRG.28469	brown	0.82693
MSTRG.28785	green	0.86106
MSTRG.28829	turquoise	0.56565
MSTRG.28870	brown	0.63109
MSTRG.28874	black	0.86
MSTRG.291	turquoise	0.36187
MSTRG.29208	black	0.97996
MSTRG.29229	blue	0.65227
MSTRG.2923	blue	0.27117
MSTRG.29327	brown	0.74876
MSTRG.29330	blue	0.39401
MSTRG.2953	grey	-0.71972
MSTRG.29641	turquoise	0.49328
MSTRG.29646	brown	0.63099
MSTRG.2975	pink	0.83818
MSTRG.29828	blue	0.39187
MSTRG.29829	red	0.45692
MSTRG.29863	green	0.53985
MSTRG.29913	blue	0.38103
MSTRG.30084	brown	0.41134
MSTRG.30106	green	0.81697
MSTRG.30145	brown	0.64075
MSTRG.30160	grey	-0.00798
MSTRG.30161	brown	0.36184
MSTRG.30174	black	0.36804
MSTRG.30216	red	0.52984
MSTRG.30236	red	0.87323
MSTRG.30249	green	0.33407
MSTRG.30251	grey	-0.02373
MSTRG.30300	yellow	0.85901
MSTRG.30311	brown	0.92966
MSTRG.30341	green	0.60458
MSTRG.30868	greenyellow	0.71282
MSTRG.30903	brown	0.83366
MSTRG.30917	yellow	0.53211
MSTRG.3096	green	0.76581
MSTRG.31000	green	0.32101
MSTRG.31031	blue	0.43723
MSTRG.31139	brown	0.74619
MSTRG.31170	turquoise	0.30442
MSTRG.31182	turquoise	0.24903
MSTRG.31192	blue	0.81961
MSTRG.31250	yellow	0.20262
MSTRG.31290	black	0.33762
MSTRG.31292	turquoise	0.87612
MSTRG.31345	yellow	0.31118
MSTRG.31371	turquoise	0.40965
MSTRG.31380	black	0.48239
MSTRG.31404	yellow	0.44993
MSTRG.31422	brown	0.75832
MSTRG.31444	pink	0.40274
MSTRG.31469	brown	0.90133
MSTRG.31484	black	0.73965
MSTRG.31491	grey	-0.17651
MSTRG.31508	blue	0.28912
MSTRG.31513	turquoise	0.2143
MSTRG.31554	black	0.80729
MSTRG.31558	green	0.927
MSTRG.31586	turquoise	0.28133
MSTRG.31666	brown	0.66673
MSTRG.31702	red	0.53016
MSTRG.31710	grey	-0.41704
MSTRG.31716	turquoise	0.64161
MSTRG.31723	blue	0.28846
MSTRG.31880	brown	0.78957
MSTRG.3200	yellow	0.57139
MSTRG.3201	grey	0.01344
MSTRG.32107	grey	0.44647
MSTRG.32351	brown	0.77652
MSTRG.32389	yellow	0.59874
MSTRG.32391	yellow	0.76475
MSTRG.32536	brown	0.89042
MSTRG.32568	blue	0.50825
MSTRG.32606	yellow	0.48312
MSTRG.32627	red	0.57552
MSTRG.32628	red	0.33846
MSTRG.32679	turquoise	0.69221
MSTRG.32709	green	0.36946
MSTRG.32739	yellow	0.23784
MSTRG.32746	grey	0.5076
MSTRG.32748	grey	0.71909
MSTRG.32779	brown	0.5736
MSTRG.32827	black	0.70378
MSTRG.32830	grey	-0.55712
MSTRG.32869	green	0.29004
MSTRG.32894	brown	0.69291
MSTRG.32945	grey	0.11888
MSTRG.32978	grey	-0.60152
MSTRG.33067	magenta	0.81656
MSTRG.33141	blue	0.73222
MSTRG.33338	turquoise	0.52414
MSTRG.33376	red	0.94525
MSTRG.33551	red	0.41708
MSTRG.33584	yellow	0.60228
MSTRG.33594	turquoise	0.56555
MSTRG.33757	pink	0.45449
MSTRG.33772	yellow	0.71033
MSTRG.33975	brown	0.71033
MSTRG.34041	black	0.37793
MSTRG.34075	red	0.9446
MSTRG.34165	grey	-0.13549
MSTRG.34205	turquoise	0.50245
MSTRG.34231	red	0.53948
MSTRG.34251	yellow	0.65603
MSTRG.34256	grey	-0.04975
MSTRG.34261	red	0.49882
MSTRG.34262	yellow	0.37432
MSTRG.34356	brown	0.94586
MSTRG.34366	black	0.37208
MSTRG.34379	brown	0.87406
MSTRG.34387	yellow	0.35229
MSTRG.34388	green	0.47164
MSTRG.34391	grey	-0.26068
MSTRG.34395	brown	0.70613
MSTRG.34435	grey	0.33708
MSTRG.34463	turquoise	0.68304
MSTRG.34477	turquoise	0.657
MSTRG.34485	turquoise	0.53649
MSTRG.34493	grey	-0.07787
MSTRG.34497	grey	-0.33655
MSTRG.34589	grey	-0.15774
MSTRG.34622	brown	0.49016
MSTRG.34715	red	0.90655
MSTRG.34762	yellow	0.28705
MSTRG.35032	black	0.49983
MSTRG.35191	turquoise	0.39299
MSTRG.35296	black	0.98661
MSTRG.35519	brown	0.41871
MSTRG.35520	grey	-0.60845
MSTRG.35536	grey	-0.4679
MSTRG.35543	brown	0.86877
MSTRG.35632	green	0.30634
MSTRG.35635	black	0.38477
MSTRG.35636	turquoise	0.31242
MSTRG.35645	green	0.67007
MSTRG.35646	black	0.56428
MSTRG.35650	red	0.66935
MSTRG.35652	turquoise	0.32913
MSTRG.35653	black	0.87212
MSTRG.35661	black	0.42423
MSTRG.3634	red	0.61987
MSTRG.3692	grey	-0.00836
MSTRG.3738	blue	0.66158
MSTRG.375	red	0.3348
MSTRG.3761	brown	0.90876
MSTRG.3770	blue	0.63048
MSTRG.3805	black	0.38732
MSTRG.3829	brown	0.78514
MSTRG.3841	blue	0.32031
MSTRG.3844	turquoise	0.49668
MSTRG.3852	red	0.84517
MSTRG.3853	black	0.69454
MSTRG.3870	turquoise	0.78387
MSTRG.3901	grey	0.59162
MSTRG.3907	grey	0.31453
MSTRG.3917	red	0.61563
MSTRG.413	brown	0.56095
MSTRG.4253	grey	-0.15558
MSTRG.4271	grey	-0.53303
MSTRG.4278	brown	0.59575
MSTRG.4302	blue	0.37023
MSTRG.4326	red	0.9079
MSTRG.4365	brown	0.51536
MSTRG.446	purple	0.77756
MSTRG.452	blue	0.49025
MSTRG.4563	yellow	0.64497
MSTRG.459	red	0.54193
MSTRG.4679	turquoise	0.45866
MSTRG.4903	red	0.55868
MSTRG.497	pink	0.72459
MSTRG.5188	black	0.46094
MSTRG.5199	grey	-0.29398
MSTRG.54	yellow	0.85986
MSTRG.5556	green	0.32382
MSTRG.5787	black	0.77329
MSTRG.5843	red	0.55922
MSTRG.5926	brown	0.35826
MSTRG.5927	turquoise	0.6079
MSTRG.5931	brown	0.74035
MSTRG.6001	tan	0.8203
MSTRG.6017	red	0.5304
MSTRG.6021	black	0.35385
MSTRG.6061	grey	0.07396
MSTRG.6069	blue	0.61701
MSTRG.6084	turquoise	0.38114
MSTRG.6088	turquoise	0.34814
MSTRG.6093	turquoise	0.29173
MSTRG.6098	yellow	0.40696
MSTRG.6116	red	0.34114
[truncated: 7,673 more rows]
