# Supplementary material for: GmWRKY33a is a hub gene responsive to brassinosteroid signaling that suppresses nodulation in soybean (Glycine max)
Source: Front Plant Sci. 2025 Jan 16;15:1507307. doi: 10.3389/fpls.2024.1507307 (PMC11779726; doi:10.3389/fpls.2024.1507307)
Supplement: Supplementary file 13 [file Table6.xlsx]

## Sheet: Sheet1
Supplementary table 6
gene id	Connectivity	Des.
Glyma.19G086000.Wm82.a4.v1	311.881	GERMIN-LIKE PROTEIN SUBFAMILY 1 MEMBER 10-RELATED
Glyma.02G023800.Wm82.a4.v1	315.287	LEUCINE-RICH REPEAT-CONTAINING PROTEIN // SUBFAMILY NOT NAMED
Glyma.01G193600.Wm82.a4.v1	304.877	CALCIUM-TRANSPORTING ATPASE 2, PLASMA MEMBRANE-TYPE-RELATED
Glyma.01G224800.Wm82.a4.v1	312.686	WRKY DNA -binding domain (WRKY)
Glyma.02G023800.Wm82.a4.v1	315.287	LEUCINE-RICH REPEAT-CONTAINING PROTEIN // SUBFAMILY NOT NAMED
Glyma.02G155902.Wm82.a4.v1	301.371	-
Glyma.02G296600.Wm82.a4.v1	311.759	ZINC FINGER CCCH DOMAIN-CONTAINING PROTEIN 29-RELATED
Glyma.05G059300.Wm82.a4.v1	310.393	Glycogenin glucosyltransferase / Priming glucosyltransferase
Glyma.05G082500.Wm82.a4.v1	301.94	LEUCINE-RICH REPEAT-CONTAINING PROTEIN // SUBFAMILY NOT NAMED
Glyma.05G215900.Wm82.a4.v1	314.313	WRKY DNA -binding domain (WRKY)
Glyma.07G067900.Wm82.a4.v1	310.469	LEUCINE-RICH REPEAT-CONTAINING PROTEIN // SUBFAMILY NOT NAMED
Glyma.07G163200.Wm82.a4.v1	302.559	GTP-BINDING PROTEIN ALPHA SUBUNIT // EXTRA-LARGE GUANINE NUCLEOTIDE-BINDING PROTEIN 2
Glyma.08G045200.Wm82.a4.v1	302.888	NUDIX HYDROLASE 17, MITOCHONDRIAL-RELATED
Glyma.08G130800.Wm82.a4.v1	304.967	COPINE (CALCIUM-DEPENDENT PHOSPHOLIPID-BINDING PROTEIN) FAMILY PROTEIN
Glyma.08G138901.Wm82.a4.v1	303.552	MULTI-COPPER OXIDASE // SUBFAMILY NOT NAMED
Glyma.09G161400.Wm82.a4.v1	305.951	TIR domain (TIR_2) // zinc-binding in reverse transcriptase (zf-RVT)
Glyma.09G253900.Wm82.a4.v1	302.107	Dimethylxanthine methyltransferase
Glyma.09G280200.Wm82.a4.v1	312.095	WRKY transcription factor 33 (WRKY33)
Glyma.10G176700.Wm82.a4.v1	315.164	soflavone 7-O-methyltransferase
Glyma.11G180500.Wm82.a4.v1	308.701	CCR4-ASSOCIATED FACTOR 1 HOMOLOG 11-RELATED
Glyma.13G032700.Wm82.a4.v1	301.911	Glycerophosphodiester phosphodiesterase / Glycerophosphoryl diester phosphodiesterase
Glyma.13G033900.Wm82.a4.v1	309.212	Glycerophosphodiester phosphodiesterase / Glycerophosphoryl diester phosphodiesterase
Glyma.13G054300.Wm82.a4.v1	317.212	Protein tyrosine kinase (Pkinase_Tyr) // Di-glucose binding within endoplasmic reticulum (Malectin)
Glyma.14G016300.Wm82.a4.v1	306.549	ZINC FINGER CCCH DOMAIN-CONTAINING PROTEIN 29-RELATED
Glyma.14G081300.Wm82.a4.v1	308.016	Ca2+-independent phospholipase A2
Glyma.15G159800.Wm82.a4.v1	305.016	-
Glyma.16G060700.Wm82.a4.v1	318.313	GERMIN-LIKE PROTEIN SUBFAMILY 1 MEMBER 10-RELATED
Glyma.16G136200.Wm82.a4.v1	302.205	LEUCINE-RICH REPEAT-CONTAINING PROTEIN // SUBFAMILY NOT NAMED
Glyma.16G178000.Wm82.a4.v1	309.397	COPPER TRANSPORT PROTEIN ATOX1-RELATED // COPPER TRANSPORT FAMILY PROTEIN-RELATED
Glyma.17G105300.Wm82.a4.v1	316.096	-
